# Supplementary material for: An automated framework for NMR chemical shift calculations of small organic molecules
Source: J Cheminform. 2018 Oct 26;10:52. doi: 10.1186/s13321-018-0305-8 (PMC6755567; doi:10.1186/s13321-018-0305-8)
Supplement: Supplementary file 2 — Additional file 2. Supporting information files. Including tutorial, code, and all other files. [file 13321_2018_305_MOESM2_ESM.zip]

Archive with 29 entries (28 files):
- NMReDATA_files.zip
- Conformational anlaysis of methylcyclohexane/Conformational_analysis_of_methylcyclohexane.xlsx
- Conformational anlaysis of methylcyclohexane/conformers.zip
- Conformational anlaysis of methylcyclohexane/desktop.ini
- ISiCLE/isicle.py
- ISiCLE/isicle-packages/
- ISiCLE/isicle-packages/basicoperations.py
- ISiCLE/isicle-packages/basicoperations.pyc
- ISiCLE/isicle-packages/desktop.ini
- ISiCLE/isicle-packages/exporters.py
- ISiCLE/isicle-packages/exporters.pyc
- ISiCLE/isicle-packages/inchi2input.py
- ISiCLE/isicle-packages/inchi2input.pyc
- ISiCLE/isicle-packages/loggers.py
- ISiCLE/isicle-packages/loggers.pyc
- ISiCLE/isicle-packages/scp.py
- ISiCLE/isicle-packages/scp.pyc
- ISiCLE/isicle-packages/temp_gas.txt
- ISiCLE/isicle-packages/temp_setrun.bash
- ISiCLE/isicle-packages/temp_solvent.txt
- ISiCLE/isicle-packages/tools.py
- ISiCLE/isicle-packages/tools.pyc
- ISiCLE/Readme.txt
- LinearRegressionAnalysis/desktop.ini
- LinearRegressionAnalysis/MoleculeSets_LinearRegressionParameters.xlsx
- DemonstrationSet.xlsx
- DemonstrationSet_CPUtimes.xlsx
- DMOLFiles.zip
- isicle_tutorial.zip
