# Supplementary material for: An automated framework for NMR chemical shift calculations of small organic molecules
Source: J Cheminform. 2018 Oct 26;10:52. doi: 10.1186/s13321-018-0305-8 (PMC6755567; doi:10.1186/s13321-018-0305-8)
Supplement: Supplementary file 2 — Additional file 2. Supporting information files. Including tutorial, code, and all other files. [file 13321_2018_305_MOESM2_ESM.zip › Conformational anlaysis of methylcyclohexane/Conformational_analysis_of_methylcyclohexane.xlsx]

## Sheet: Energies
Molecule Name	Thermal correction to Enthalpy	Total Entropy	Total DFT energy	RT	ZPE	G (hartree)	G (kcal/mol)	Rel. G (kcal/mol)	B numerator	Boltzamann Dist.
7ax-Me_methycyclohexane+Ne9_13879_B3LYP_6-311+G(2D,P)__M06-2X_6-31+GSTARSTAR_CH_H2O	130.051	80.34	-275.065	0.0009442	0.199355	-274.895	-172499	1.98498	0.0350751	0.000868871
7ax-Me_methycyclohexane+Ne3_12593_B3LYP_6-311+G(2D,P)__M06-2X_6-31+GSTARSTAR_CH_H2O	130.052	80.333	-275.065	0.0009442	0.199359	-274.895	-172499	1.99262	0.0346256	0.000857738
7ax-Me_methycyclohexane+Ne9_14411_B3LYP_6-311+G(2D,P)__M06-2X_6-31+GSTARSTAR_CH_H2O	130.057	80.301	-275.065	0.0009442	0.199373	-274.895	-172499	1.99278	0.0346162	0.000857502
7ax-Me_methycyclohexane+Ne3_14067_B3LYP_6-311+G(2D,P)__M06-2X_6-31+GSTARSTAR_CH_H2O	130.049	80.302	-275.065	0.0009442	0.199359	-274.895	-172499	1.99295	0.0346065	0.000857263
7ax-Me_methycyclohexane+Ne9_13679_B3LYP_6-311+G(2D,P)__M06-2X_6-31+GSTARSTAR_CH_H2O	130.059	80.321	-275.065	0.0009442	0.199371	-274.895	-172499	1.99497	0.0344884	0.000854338
7ax-Me_methycyclohexane+Ne8_14438_B3LYP_6-311+G(2D,P)__M06-2X_6-31+GSTARSTAR_CH_H2O	130.06	80.296	-275.065	0.0009442	0.199378	-274.895	-172499	1.99659	0.0343944	0.000852008
7ax-Me_methycyclohexane+Ne3_13936_B3LYP_6-311+G(2D,P)__M06-2X_6-31+GSTARSTAR_CH_H2O	130.058	80.325	-275.065	0.0009442	0.19937	-274.895	-172499	1.99723	0.0343573	0.00085109
7ax-Me_methycyclohexane+Ne4_13522_B3LYP_6-311+G(2D,P)__M06-2X_6-31+GSTARSTAR_CH_H2O	130.059	80.306	-275.065	0.0009442	0.199374	-274.895	-172499	1.99726	0.0343554	0.000851043
7ax-Me_methycyclohexane+Ne9_14097_B3LYP_6-311+G(2D,P)__M06-2X_6-31+GSTARSTAR_CH_H2O	130.064	80.295	-275.065	0.0009442	0.199385	-274.895	-172499	1.99734	0.0343511	0.000850937
7ax-Me_methycyclohexane+Ne8_13715_B3LYP_6-311+G(2D,P)__M06-2X_6-31+GSTARSTAR_CH_H2O	130.064	80.297	-275.065	0.0009442	0.199385	-274.895	-172499	1.99749	0.0343421	0.000850713
7ax-Me_methycyclohexane+Ne9_13535_B3LYP_6-311+G(2D,P)__M06-2X_6-31+GSTARSTAR_CH_H2O	130.066	80.319	-275.065	0.0009442	0.199384	-274.895	-172499	1.99787	0.0343205	0.000850178
7ax-Me_methycyclohexane+Ne4_12942_B3LYP_6-311+G(2D,P)__M06-2X_6-31+GSTARSTAR_CH_H2O	130.056	80.315	-275.065	0.0009442	0.199369	-274.895	-172499	1.9993	0.0342377	0.000848128
7ax-Me_methycyclohexane+Ne3_13097_B3LYP_6-311+G(2D,P)__M06-2X_6-31+GSTARSTAR_CH_H2O	130.062	80.337	-275.065	0.0009442	0.199373	-274.895	-172499	1.99935	0.0342345	0.000848047
7ax-Me_methycyclohexane+Ne9_13806_B3LYP_6-311+G(2D,P)__M06-2X_6-31+GSTARSTAR_CH_H2O	130.057	80.306	-275.065	0.0009442	0.199372	-274.895	-172499	2.00049	0.034169	0.000846427
7ax-Me_methycyclohexane+Ne4_13177_B3LYP_6-311+G(2D,P)__M06-2X_6-31+GSTARSTAR_CH_H2O	130.06	80.288	-275.065	0.0009442	0.19938	-274.895	-172499	2.00101	0.0341386	0.000845673
7ax-Me_methycyclohexane+Ne9_12571_B3LYP_6-311+G(2D,P)__M06-2X_6-31+GSTARSTAR_CH_H2O	130.058	80.309	-275.065	0.0009442	0.199374	-274.895	-172499	2.00109	0.0341344	0.000845568
7ax-Me_methycyclohexane+Ne8_12963_B3LYP_6-311+G(2D,P)__M06-2X_6-31+GSTARSTAR_CH_H2O	130.068	80.318	-275.065	0.0009442	0.199387	-274.895	-172499	2.00124	0.0341254	0.000845347
7ax-Me_methycyclohexane+Ne8_13263_B3LYP_6-311+G(2D,P)__M06-2X_6-31+GSTARSTAR_CH_H2O	130.061	80.309	-275.065	0.0009442	0.199376	-274.895	-172499	2.00134	0.0341201	0.000845215
7ax-Me_methycyclohexane+Ne3_14157_B3LYP_6-311+G(2D,P)__M06-2X_6-31+GSTARSTAR_CH_H2O	130.056	80.287	-275.065	0.0009442	0.199375	-274.895	-172499	2.00369	0.0339847	0.000841861
7ax-Me_methycyclohexane+Ne3_13208_B3LYP_6-311+G(2D,P)__M06-2X_6-31+GSTARSTAR_CH_H2O	130.062	80.308	-275.065	0.0009442	0.19938	-274.895	-172499	2.00474	0.0339246	0.000840371
7ax-Me_methycyclohexane+Ne9_14095_B3LYP_6-311+G(2D,P)__M06-2X_6-31+GSTARSTAR_CH_H2O	130.064	80.283	-275.065	0.0009442	0.199387	-274.895	-172499	2.00622	0.0338399	0.000838274
7ax-Me_methycyclohexane+Ne4_13253_B3LYP_6-311+G(2D,P)__M06-2X_6-31+GSTARSTAR_CH_H2O	130.064	80.277	-275.065	0.0009442	0.199389	-274.895	-172499	2.00698	0.0337967	0.000837203
7ax-Me_methycyclohexane+Ne4_13028_B3LYP_6-311+G(2D,P)__M06-2X_6-31+GSTARSTAR_CH_H2O	130.067	80.275	-275.065	0.0009442	0.199394	-274.895	-172499	2.00789	0.0337447	0.000835915
7ax-Me_methycyclohexane+Ne3_12616_B3LYP_6-311+G(2D,P)__M06-2X_6-31+GSTARSTAR_CH_H2O	130.069	80.305	-275.065	0.0009442	0.199391	-274.895	-172499	2.00809	0.0337336	0.00083564
7ax-Me_methycyclohexane+Ne8_14250_B3LYP_6-311+G(2D,P)__M06-2X_6-31+GSTARSTAR_CH_H2O	130.073	80.299	-275.065	0.0009442	0.199399	-274.895	-172499	2.00824	0.0337246	0.000835418
7ax-Me_methycyclohexane+Ne3_14138_B3LYP_6-311+G(2D,P)__M06-2X_6-31+GSTARSTAR_CH_H2O	130.071	80.296	-275.065	0.0009442	0.199397	-274.895	-172499	2.00858	0.0337057	0.000834949
7ax-Me_methycyclohexane+Ne4_14166_B3LYP_6-311+G(2D,P)__M06-2X_6-31+GSTARSTAR_CH_H2O	130.069	80.276	-275.065	0.0009442	0.199397	-274.895	-172499	2.00917	0.0336716	0.000834105
7ax-Me_methycyclohexane+Ne4_13623_B3LYP_6-311+G(2D,P)__M06-2X_6-31+GSTARSTAR_CH_H2O	130.067	80.274	-275.065	0.0009442	0.199393	-274.895	-172499	2.00954	0.0336509	0.000833592
7ax-Me_methycyclohexane+Ne9_13182_B3LYP_6-311+G(2D,P)__M06-2X_6-31+GSTARSTAR_CH_H2O	130.07	80.31	-275.065	0.0009442	0.199392	-274.895	-172499	2.01095	0.0335708	0.000831606
7ax-Me_methycyclohexane+Ne4_14452_B3LYP_6-311+G(2D,P)__M06-2X_6-31+GSTARSTAR_CH_H2O	130.07	80.301	-275.065	0.0009442	0.199393	-274.895	-172499	2.012	0.0335116	0.000830141
7ax-Me_methycyclohexane+Ne3_13637_B3LYP_6-311+G(2D,P)__M06-2X_6-31+GSTARSTAR_CH_H2O	130.069	80.296	-275.065	0.0009442	0.199392	-274.895	-172499	2.01345	0.0334296	0.000828109
7ax-Me_methycyclohexane+Ne8_12954_B3LYP_6-311+G(2D,P)__M06-2X_6-31+GSTARSTAR_CH_H2O	130.071	80.288	-275.065	0.0009442	0.199398	-274.895	-172499	2.01496	0.0333446	0.000826005
7ax-Me_methycyclohexane+Ne3_13387_B3LYP_6-311+G(2D,P)__M06-2X_6-31+GSTARSTAR_CH_H2O	130.067	80.295	-275.065	0.0009442	0.19939	-274.895	-172499	2.01946	0.033092	0.000819745
7ax-Me_methycyclohexane+Ne4_12589_B3LYP_6-311+G(2D,P)__M06-2X_6-31+GSTARSTAR_CH_H2O	130.078	80.264	-275.065	0.0009442	0.199414	-274.895	-172499	2.02008	0.0330575	0.000818893
7ax-Me_methycyclohexane+Ne8_14002_B3LYP_6-311+G(2D,P)__M06-2X_6-31+GSTARSTAR_CH_H2O	130.077	80.26	-275.065	0.0009442	0.199414	-274.895	-172499	2.02142	0.0329829	0.000817043
7ax-Me_methycyclohexane+Ne8_13916_B3LYP_6-311+G(2D,P)__M06-2X_6-31+GSTARSTAR_CH_H2O	130.074	80.278	-275.065	0.0009442	0.199404	-274.895	-172499	2.02344	0.0328707	0.000814266
7ax-Me_methycyclohexane+Ne8_13389_B3LYP_6-311+G(2D,P)__M06-2X_6-31+GSTARSTAR_CH_H2O	130.071	80.263	-275.065	0.0009442	0.199403	-274.895	-172499	2.02472	0.0327995	0.0008125
7ax-Me_methycyclohexane+Ne9_14245_B3LYP_6-311+G(2D,P)__M06-2X_6-31+GSTARSTAR_CH_H2O	130.078	80.272	-275.065	0.0009442	0.199412	-274.895	-172499	2.02789	0.0326247	0.000808172
7ax-Me_methycyclohexane+Ne4_13798_B3LYP_6-311+G(2D,P)__M06-2X_6-31+GSTARSTAR_CH_H2O	130.082	80.247	-275.065	0.0009442	0.199423	-274.895	-172499	2.03061	0.0324749	0.000804461
7ax-Me_methycyclohexane+Ne8_13780_B3LYP_6-311+G(2D,P)__M06-2X_6-31+GSTARSTAR_CH_H2O	130.094	80.249	-275.065	0.0009442	0.199443	-274.895	-172499	2.03842	0.0320501	0.000793937
7eq-Me_methycyclohexane+Ne1_12583_B3LYP_6-311+G(2D,P)__M06-2X_6-31+GSTARSTAR_CH_H2O	129.944	80.665	-275.068	0.0009442	0.199131	-274.898	-172501	0.0176075	0.970719	0.0240464
7eq-Me_methycyclohexane+Ne1_12909_B3LYP_6-311+G(2D,P)__M06-2X_6-31+GSTARSTAR_CH_H2O	129.946	80.661	-275.068	0.0009442	0.199135	-274.898	-172501	0.0203996	0.966155	0.0239334
7eq-Me_methycyclohexane+Ne1_12964_B3LYP_6-311+G(2D,P)__M06-2X_6-31+GSTARSTAR_CH_H2O	129.942	80.678	-275.068	0.0009442	0.199125	-274.898	-172501	0.0134502	0.977554	0.0242157
7eq-Me_methycyclohexane+Ne1_13431_B3LYP_6-311+G(2D,P)__M06-2X_6-31+GSTARSTAR_CH_H2O	129.941	80.678	-275.068	0.0009442	0.199124	-274.898	-172501	0.0097884	0.983615	0.0243659
7eq-Me_methycyclohexane+Ne1_13570_B3LYP_6-311+G(2D,P)__M06-2X_6-31+GSTARSTAR_CH_H2O	129.934	80.694	-275.068	0.0009442	0.199109	-274.898	-172501	0	1	0.0247717
7eq-Me_methycyclohexane+Ne1_13823_B3LYP_6-311+G(2D,P)__M06-2X_6-31+GSTARSTAR_CH_H2O	129.939	80.684	-275.068	0.0009442	0.19912	-274.898	-172501	0.00775974	0.986988	0.0244494
7eq-Me_methycyclohexane+Ne1_13853_B3LYP_6-311+G(2D,P)__M06-2X_6-31+GSTARSTAR_CH_H2O	129.94	80.679	-275.068	0.0009442	0.199122	-274.898	-172501	0.0119055	0.980106	0.0242789
7eq-Me_methycyclohexane+Ne1_13877_B3LYP_6-311+G(2D,P)__M06-2X_6-31+GSTARSTAR_CH_H2O	129.945	80.675	-275.068	0.0009442	0.199131	-274.898	-172501	0.0166629	0.972268	0.0240848
7eq-Me_methycyclohexane+Ne1_13896_B3LYP_6-311+G(2D,P)__M06-2X_6-31+GSTARSTAR_CH_H2O	129.947	80.663	-275.068	0.0009442	0.199137	-274.898	-172501	0.0228551	0.962159	0.0238344
7eq-Me_methycyclohexane+Ne1_14434_B3LYP_6-311+G(2D,P)__M06-2X_6-31+GSTARSTAR_CH_H2O	129.937	80.674	-275.068	0.0009442	0.199118	-274.898	-172501	0.00971988	0.983729	0.0243687
7eq-Me_methycyclohexane+Ne6_12661_B3LYP_6-311+G(2D,P)__M06-2X_6-31+GSTARSTAR_CH_H2O	129.94	80.686	-275.068	0.0009442	0.199121	-274.898	-172501	0.00915874	0.984661	0.0243918
7eq-Me_methycyclohexane+Ne6_13277_B3LYP_6-311+G(2D,P)__M06-2X_6-31+GSTARSTAR_CH_H2O	129.94	80.685	-275.068	0.0009442	0.199121	-274.898	-172501	0.0104715	0.982481	0.0243378
7eq-Me_methycyclohexane+Ne6_13319_B3LYP_6-311+G(2D,P)__M06-2X_6-31+GSTARSTAR_CH_H2O	129.941	80.676	-275.068	0.0009442	0.199125	-274.898	-172501	0.0136986	0.977145	0.0242056
7eq-Me_methycyclohexane+Ne6_13387_B3LYP_6-311+G(2D,P)__M06-2X_6-31+GSTARSTAR_CH_H2O	129.939	80.678	-275.068	0.0009442	0.19912	-274.898	-172501	0.0111392	0.981375	0.0243104
7eq-Me_methycyclohexane+Ne6_13412_B3LYP_6-311+G(2D,P)__M06-2X_6-31+GSTARSTAR_CH_H2O	129.936	80.692	-275.068	0.0009442	0.199113	-274.898	-172501	0.00326242	0.994509	0.0246357
7eq-Me_methycyclohexane+Ne6_13739_B3LYP_6-311+G(2D,P)__M06-2X_6-31+GSTARSTAR_CH_H2O	129.955	80.632	-275.068	0.0009442	0.199156	-274.898	-172501	0.0416388	0.932134	0.0230906
7eq-Me_methycyclohexane+Ne6_13742_B3LYP_6-311+G(2D,P)__M06-2X_6-31+GSTARSTAR_CH_H2O	129.95	80.641	-275.068	0.0009442	0.199147	-274.898	-172501	0.0289884	0.952251	0.0235889
7eq-Me_methycyclohexane+Ne6_14107_B3LYP_6-311+G(2D,P)__M06-2X_6-31+GSTARSTAR_CH_H2O	129.948	80.662	-275.068	0.0009442	0.199138	-274.898	-172501	0.0236288	0.960904	0.0238033
7eq-Me_methycyclohexane+Ne6_14212_B3LYP_6-311+G(2D,P)__M06-2X_6-31+GSTARSTAR_CH_H2O	129.937	80.688	-275.068	0.0009442	0.199116	-274.898	-172501	0.00472316	0.99206	0.0245751
7eq-Me_methycyclohexane+Ne6_14463_B3LYP_6-311+G(2D,P)__M06-2X_6-31+GSTARSTAR_CH_H2O	129.937	80.693	-275.068	0.0009442	0.199114	-274.898	-172501	0.00490377	0.991758	0.0245676
7eq-Me_methycyclohexane+Ne7_13287_B3LYP_6-311+G(2D,P)__M06-2X_6-31+GSTARSTAR_CH_H2O	129.939	80.701	-275.068	0.0009442	0.199116	-274.898	-172501	0.012076	0.979824	0.024272
7eq-Me_methycyclohexane+Ne7_13387_B3LYP_6-311+G(2D,P)__M06-2X_6-31+GSTARSTAR_CH_H2O	129.947	80.666	-275.068	0.0009442	0.199137	-274.898	-172501	0.0239905	0.960317	0.0237887
7eq-Me_methycyclohexane+Ne7_13430_B3LYP_6-311+G(2D,P)__M06-2X_6-31+GSTARSTAR_CH_H2O	129.942	80.694	-275.068	0.0009442	0.199123	-274.898	-172501	0.0172412	0.971319	0.0240613
7eq-Me_methycyclohexane+Ne7_13771_B3LYP_6-311+G(2D,P)__M06-2X_6-31+GSTARSTAR_CH_H2O	129.936	80.711	-275.068	0.0009442	0.199109	-274.898	-172501	0.00630099	0.989421	0.0245097
7eq-Me_methycyclohexane+Ne7_13809_B3LYP_6-311+G(2D,P)__M06-2X_6-31+GSTARSTAR_CH_H2O	129.933	80.719	-275.068	0.0009442	0.199103	-274.898	-172501	9.92906e-07	0.999998	0.0247717
7eq-Me_methycyclohexane+Ne7_14142_B3LYP_6-311+G(2D,P)__M06-2X_6-31+GSTARSTAR_CH_H2O	129.95	80.685	-275.068	0.0009442	0.199138	-274.898	-172501	0.0267037	0.95593	0.0236801
7eq-Me_methycyclohexane+Ne7_14245_B3LYP_6-311+G(2D,P)__M06-2X_6-31+GSTARSTAR_CH_H2O	129.941	80.698	-275.068	0.0009442	0.19912	-274.898	-172501	0.0153401	0.974441	0.0241386
7eq-Me_methycyclohexane+Ne7_14256_B3LYP_6-311+G(2D,P)__M06-2X_6-31+GSTARSTAR_CH_H2O	129.94	80.711	-275.068	0.0009442	0.199116	-274.898	-172501	0.0105134	0.982412	0.0243361
7eq-Me_methycyclohexane+Ne7_14347_B3LYP_6-311+G(2D,P)__M06-2X_6-31+GSTARSTAR_CH_H2O	129.942	80.695	-275.068	0.0009442	0.199122	-274.898	-172501	0.0175922	0.970744	0.024047
7eq-Me_methycyclohexane+Ne7_14403_B3LYP_6-311+G(2D,P)__M06-2X_6-31+GSTARSTAR_CH_H2O	129.94	80.699	-275.068	0.0009442	0.199118	-274.898	-172501	0.0127321	0.97874	0.0242451
7eq-Me_methycyclohexane+Ne9_12600_B3LYP_6-311+G(2D,P)__M06-2X_6-31+GSTARSTAR_CH_H2O	129.946	80.647	-275.068	0.0009442	0.199139	-274.898	-172501	0.0246841	0.959194	0.0237609
7eq-Me_methycyclohexane+Ne9_12664_B3LYP_6-311+G(2D,P)__M06-2X_6-31+GSTARSTAR_CH_H2O	129.943	80.667	-275.068	0.0009442	0.19913	-274.898	-172501	0.0203846	0.96618	0.023934
7eq-Me_methycyclohexane+Ne9_12727_B3LYP_6-311+G(2D,P)__M06-2X_6-31+GSTARSTAR_CH_H2O	129.935	80.696	-275.068	0.0009442	0.199111	-274.898	-172501	0.0017155	0.997109	0.0247001
7eq-Me_methycyclohexane+Ne9_12838_B3LYP_6-311+G(2D,P)__M06-2X_6-31+GSTARSTAR_CH_H2O	129.938	80.688	-275.068	0.0009442	0.199117	-274.898	-172501	0.00721555	0.987895	0.0244719
7eq-Me_methycyclohexane+Ne9_12876_B3LYP_6-311+G(2D,P)__M06-2X_6-31+GSTARSTAR_CH_H2O	129.935	80.693	-275.068	0.0009442	0.199111	-274.898	-172501	0.00284477	0.99521	0.0246531
7eq-Me_methycyclohexane+Ne9_12975_B3LYP_6-311+G(2D,P)__M06-2X_6-31+GSTARSTAR_CH_H2O	129.938	80.677	-275.068	0.0009442	0.199119	-274.898	-172501	0.00747987	0.987455	0.024461
7eq-Me_methycyclohexane+Ne9_13378_B3LYP_6-311+G(2D,P)__M06-2X_6-31+GSTARSTAR_CH_H2O	129.955	80.629	-275.068	0.0009442	0.199157	-274.898	-172501	0.0404104	0.934069	0.0231385
7eq-Me_methycyclohexane+Ne9_13510_B3LYP_6-311+G(2D,P)__M06-2X_6-31+GSTARSTAR_CH_H2O	129.942	80.659	-275.068	0.0009442	0.199129	-274.898	-172501	0.019516	0.967597	0.0239691
7eq-Me_methycyclohexane+Ne9_13591_B3LYP_6-311+G(2D,P)__M06-2X_6-31+GSTARSTAR_CH_H2O	129.945	80.651	-275.068	0.0009442	0.199135	-274.898	-172501	0.0247073	0.959156	0.02376
7eq-Me_methycyclohexane+Ne9_14218_B3LYP_6-311+G(2D,P)__M06-2X_6-31+GSTARSTAR_CH_H2O	129.942	80.662	-275.068	0.0009442	0.199128	-274.898	-172501	0.0200594	0.96671	0.0239471

## Sheet: Boltzmann-weighted shifts
name	ax		eq	ax	eq	1 - ax	1 - eq	1 ax + 1 eq	1 bolt	2 ax	2 eq	2 ax + 2 eq	2 bolt	3 ax	3 eq	3 ax + 3 eq	3 bolt	4 ax	4 eq	4 ax + 4 eq	4 bolt	5 ax	5 eq	5 ax + 5 eq	5 bolt	6 ax	6 eq	6 ax + 6 eq	6 bolt	7 ax	7 eq	7 ax + 7 eq	7 bolt	Me ax	Me eq	Me ax + Me eq	Me bolt
7ax-Me_methycyclohexane+Ne6_13080_B3LYP_6-311+G(2D,P)__M06-2X_6-31+GSTARSTAR_CH_H2O	0.000868871	7eq-Me_methycyclohexane+Ne7_13771_B3LYP_6-311+G(2D,P)__M06-2X_6-31+GSTARSTAR_CH_H2O	0.0240464	1.9255	1.3346	0.00167301	0.0320923	0.0337653	1.35439	0.00138359	0.0407514	0.042135	1.69127	0.0013226	0.0214542	0.0227768	0.913304	0.00120139	0.0313228	0.0325242	1.30528	0.00139532	0.0415402	0.0429355	1.72343	0.00108001	0.0407587	0.0418387	1.67986	0.00147343	0.0281632	0.0296366	1.18877	0.000898847	0.0205044	0.0214032	0.85879
7ax-Me_methycyclohexane+Ne10_14486_B3LYP_6-311+G(2D,P)__M06-2X_6-31+GSTARSTAR_CH_H2O	0.000857738	7eq-Me_methycyclohexane+Ne1_13570_B3LYP_6-311+G(2D,P)__M06-2X_6-31+GSTARSTAR_CH_H2O	0.0239334	1.5924	1.6947	0.00165157	0.0319415	0.033593		0.00136586	0.0405599	0.0419257		0.00130565	0.0213533	0.022659		0.00118599	0.0311756	0.0323616		0.00137744	0.0413449	0.0427223		0.00106617	0.040567	0.0416332		0.00145455	0.0280307	0.0294853		0.00088733	0.020408	0.0212953
7ax-Me_methycyclohexane+Ne10_14372_B3LYP_6-311+G(2D,P)__M06-2X_6-31+GSTARSTAR_CH_H2O	0.000857502	7eq-Me_methycyclohexane+Ne9_12727_B3LYP_6-311+G(2D,P)__M06-2X_6-31+GSTARSTAR_CH_H2O	0.0242157	1.5222	0.8922	0.00165112	0.0323183	0.0339694		0.00136549	0.0410384	0.0424039		0.00130529	0.0216053	0.0229106		0.00118567	0.0315434	0.0327291		0.00137706	0.0418327	0.0432097		0.00106588	0.0410457	0.0421115		0.00145415	0.0283615	0.0298156		0.000887086	0.0206488	0.0215358
7ax-Me_methycyclohexane+Ne10_14007_B3LYP_6-311+G(2D,P)__M06-2X_6-31+GSTARSTAR_CH_H2O	0.000857263	7eq-Me_methycyclohexane+Ne10_12544_B3LYP_6-311+G(2D,P)__M06-2X_6-31+GSTARSTAR_CH_H2O	0.0243659	1.3827	1.3026	0.00165066	0.0325187	0.0341693		0.00136511	0.0412928	0.0426579		0.00130493	0.0217392	0.0230441		0.00118534	0.031739	0.0329243		0.00137668	0.042092	0.0434687		0.00106558	0.0413001	0.0423657		0.00145375	0.0285373	0.029991		0.000886839	0.0207768	0.0216636
7ax-Me_methycyclohexane+Ne10_13109_B3LYP_6-311+G(2D,P)__M06-2X_6-31+GSTARSTAR_CH_H2O	0.000854338	7eq-Me_methycyclohexane+Ne7_14256_B3LYP_6-311+G(2D,P)__M06-2X_6-31+GSTARSTAR_CH_H2O	0.0247717	1.6059	1.7275	0.00164503	0.0330604	0.0347054		0.00136045	0.0419807	0.0433411		0.00130047	0.0221014	0.0234018		0.00118129	0.0322677	0.033449		0.00137198	0.0427932	0.0441652		0.00106194	0.0419881	0.04305		0.00144879	0.0290127	0.0304615		0.000883813	0.0211229	0.0220067
7ax-Me_methycyclohexane+Ne1_13251_B3LYP_6-311+G(2D,P)__M06-2X_6-31+GSTARSTAR_CH_H2O	0.000852008	7eq-Me_methycyclohexane+Ne3_14317_B3LYP_6-311+G(2D,P)__M06-2X_6-31+GSTARSTAR_CH_H2O	0.0244494	1.243	1.695	0.00164054	0.0326302	0.0342707		0.00135674	0.0414344	0.0427912		0.00129693	0.0218138	0.0231107		0.00117807	0.0318478	0.0330259		0.00136824	0.0422364	0.0436046		0.00105905	0.0414418	0.0425008		0.00144484	0.0286352	0.03008		0.000881402	0.020848	0.0217294
7ax-Me_methycyclohexane+Ne1_13248_B3LYP_6-311+G(2D,P)__M06-2X_6-31+GSTARSTAR_CH_H2O	0.00085109	7eq-Me_methycyclohexane+Ne2_12682_B3LYP_6-311+G(2D,P)__M06-2X_6-31+GSTARSTAR_CH_H2O	0.0242789	1.6958	1.1712	0.00163877	0.0324027	0.0340415		0.00135528	0.0411455	0.0425008		0.00129553	0.0216617	0.0229572		0.0011768	0.0316258	0.0328026		0.00136676	0.0419419	0.0433086		0.0010579	0.0411528	0.0422107		0.00144328	0.0284355	0.0298788		0.000880452	0.0207027	0.0215831
7ax-Me_methycyclohexane+Ne1_13626_B3LYP_6-311+G(2D,P)__M06-2X_6-31+GSTARSTAR_CH_H2O	0.000851043	7eq-Me_methycyclohexane+Ne5_13087_B3LYP_6-311+G(2D,P)__M06-2X_6-31+GSTARSTAR_CH_H2O	0.0240848	1.0345	0.8527	0.00163868	0.0321435	0.0337822		0.0013552	0.0408165	0.0421717		0.00129546	0.0214884	0.0227839		0.00117674	0.0313728	0.0325496		0.00136669	0.0416064	0.0429731		0.00105785	0.0408237	0.0418815		0.0014432	0.0282081	0.0296513		0.000880404	0.0205371	0.0214175
7ax-Me_methycyclohexane+Ne5_12529_B3LYP_6-311+G(2D,P)__M06-2X_6-31+GSTARSTAR_CH_H2O	0.000850937	7eq-Me_methycyclohexane+Ne6_13412_B3LYP_6-311+G(2D,P)__M06-2X_6-31+GSTARSTAR_CH_H2O	0.0238344	1.0345	0.8527	0.00163848	0.0318093	0.0334478		0.00135503	0.0403921	0.0417471		0.0012953	0.021265	0.0225603		0.00117659	0.0310466	0.0322232		0.00136652	0.0411739	0.0425404		0.00105771	0.0403993	0.041457		0.00144302	0.0279148	0.0293578		0.000880294	0.0203236	0.0212039
7ax-Me_methycyclohexane+Ne2_12607_B3LYP_6-311+G(2D,P)__M06-2X_6-31+GSTARSTAR_CH_H2O	0.000850713	7eq-Me_methycyclohexane+Ne6_14212_B3LYP_6-311+G(2D,P)__M06-2X_6-31+GSTARSTAR_CH_H2O	0.0243687	1.0345	0.8527	0.00163805	0.0325224	0.0341605		0.00135467	0.0412976	0.0426523		0.00129495	0.0217417	0.0230367		0.00117628	0.0317426	0.0329189		0.00136616	0.0420969	0.043463		0.00105744	0.0413049	0.0423623		0.00144264	0.0285406	0.0299832		0.000880062	0.0207792	0.0216592
7ax-Me_methycyclohexane+Ne5_12691_B3LYP_6-311+G(2D,P)__M06-2X_6-31+GSTARSTAR_CH_H2O	0.000850178	7eq-Me_methycyclohexane+Ne3_12741_B3LYP_6-311+G(2D,P)__M06-2X_6-31+GSTARSTAR_CH_H2O	0.0243918			0.00163702	0.0325532	0.0341903		0.00135382	0.0413367	0.0426905		0.00129414	0.0217623	0.0230565		0.00117554	0.0317727	0.0329483		0.0013653	0.0421368	0.0435021		0.00105677	0.041344	0.0424008		0.00144173	0.0285676	0.0300094		0.000879509	0.0207989	0.0216784
7ax-Me_methycyclohexane+Ne6_13612_B3LYP_6-311+G(2D,P)__M06-2X_6-31+GSTARSTAR_CH_H2O	0.000848128	7eq-Me_methycyclohexane+Ne8_14112_B3LYP_6-311+G(2D,P)__M06-2X_6-31+GSTARSTAR_CH_H2O	0.0243378			0.00163307	0.0324812	0.0341143		0.00135056	0.0412452	0.0425958		0.00129102	0.0217142	0.0230052		0.00117271	0.0317024	0.0328751		0.00136201	0.0420435	0.0434055		0.00105422	0.0412525	0.0423068		0.00143826	0.0285044	0.0299427		0.000877389	0.0207528	0.0216302
7ax-Me_methycyclohexane+Ne5_12668_B3LYP_6-311+G(2D,P)__M06-2X_6-31+GSTARSTAR_CH_H2O	0.000848047	7eq-Me_methycyclohexane+Ne9_12876_B3LYP_6-311+G(2D,P)__M06-2X_6-31+GSTARSTAR_CH_H2O	0.0242056			0.00163291	0.0323048	0.0339377		0.00135043	0.0410212	0.0423716		0.0012909	0.0215962	0.0228871		0.00117259	0.0315302	0.0327028		0.00136188	0.0418151	0.043177		0.00105412	0.0410285	0.0420826		0.00143812	0.0283496	0.0297877		0.000877305	0.0206401	0.0215174
7ax-Me_methycyclohexane+Ne5_14408_B3LYP_6-311+G(2D,P)__M06-2X_6-31+GSTARSTAR_CH_H2O	0.000846427	7eq-Me_methycyclohexane+Ne5_13625_B3LYP_6-311+G(2D,P)__M06-2X_6-31+GSTARSTAR_CH_H2O	0.0243104			0.0016298	0.0324446	0.0340744		0.00134785	0.0411988	0.0425466		0.00128843	0.0216897	0.0229781		0.00117035	0.0316667	0.032837		0.00135928	0.0419962	0.0433554		0.00105211	0.0412061	0.0422582		0.00143537	0.0284723	0.0299077		0.000875629	0.0207295	0.0216051
7ax-Me_methycyclohexane+Ne10_12514_B3LYP_6-311+G(2D,P)__M06-2X_6-31+GSTARSTAR_CH_H2O	0.000845673	7eq-Me_methycyclohexane+Ne9_12975_B3LYP_6-311+G(2D,P)__M06-2X_6-31+GSTARSTAR_CH_H2O	0.0246357			0.00162834	0.0328788	0.0345072		0.00134665	0.0417502	0.0430968		0.00128728	0.02198	0.0232673		0.00116931	0.0320905	0.0332598		0.00135807	0.0425582	0.0439163		0.00105117	0.0417575	0.0428087		0.00143409	0.0288534	0.0302874		0.000874848	0.0210069	0.0218817
7ax-Me_methycyclohexane+Ne2_14415_B3LYP_6-311+G(2D,P)__M06-2X_6-31+GSTARSTAR_CH_H2O	0.000845568	7eq-Me_methycyclohexane+Ne6_14463_B3LYP_6-311+G(2D,P)__M06-2X_6-31+GSTARSTAR_CH_H2O	0.0230906			0.00162814	0.0308167	0.0324449		0.00134648	0.0391316	0.0404781		0.00128712	0.0206014	0.0218886		0.00116917	0.0300778	0.031247		0.0013579	0.039889	0.0412469		0.00105104	0.0391386	0.0401896		0.00143391	0.0270437	0.0284776		0.00087474	0.0196894	0.0205641
7ax-Me_methycyclohexane+Ne1_14162_B3LYP_6-311+G(2D,P)__M06-2X_6-31+GSTARSTAR_CH_H2O	0.000845347	7eq-Me_methycyclohexane+Ne7_14403_B3LYP_6-311+G(2D,P)__M06-2X_6-31+GSTARSTAR_CH_H2O	0.0235889			0.00162771	0.0314818	0.0331095		0.00134613	0.0399761	0.0413223		0.00128679	0.021046	0.0223328		0.00116886	0.0307269	0.0318958		0.00135754	0.0407498	0.0421074		0.00105077	0.0399832	0.041034		0.00143354	0.0276273	0.0290609		0.000874511	0.0201143	0.0209888
7ax-Me_methycyclohexane+Ne10_14150_B3LYP_6-311+G(2D,P)__M06-2X_6-31+GSTARSTAR_CH_H2O	0.000845215	7eq-Me_methycyclohexane+Ne7_14245_B3LYP_6-311+G(2D,P)__M06-2X_6-31+GSTARSTAR_CH_H2O	0.0238033			0.00162746	0.0317678	0.0333953		0.00134592	0.0403394	0.0416853		0.00128659	0.0212373	0.0225239		0.00116868	0.0310061	0.0321748		0.00135733	0.0411201	0.0424775		0.0010506	0.0403465	0.0413971		0.00143332	0.0278784	0.0293117		0.000874375	0.020297	0.0211714
7ax-Me_methycyclohexane+Ne6_13512_B3LYP_6-311+G(2D,P)__M06-2X_6-31+GSTARSTAR_CH_H2O	0.000841861	7eq-Me_methycyclohexane+Ne3_12623_B3LYP_6-311+G(2D,P)__M06-2X_6-31+GSTARSTAR_CH_H2O	0.0245751			0.001621	0.0327979	0.0344189		0.00134058	0.0416473	0.0429879		0.00128148	0.0219259	0.0232073		0.00116404	0.0320115	0.0331755		0.00135194	0.0424534	0.0438054		0.00104643	0.0416547	0.0427012		0.00142763	0.0287823	0.0302099		0.000870905	0.0209551	0.0218261
7ax-Me_methycyclohexane+Ne6_13502_B3LYP_6-311+G(2D,P)__M06-2X_6-31+GSTARSTAR_CH_H2O	0.000840371	7eq-Me_methycyclohexane+Ne6_13277_B3LYP_6-311+G(2D,P)__M06-2X_6-31+GSTARSTAR_CH_H2O	0.0245676			0.00161813	0.0327879	0.034406		0.00133821	0.0416347	0.0429729		0.00127921	0.0219192	0.0231984		0.00116198	0.0320017	0.0331637		0.00134955	0.0424405	0.04379		0.00104458	0.041642	0.0426866		0.0014251	0.0287735	0.0301986		0.000869364	0.0209488	0.0218181
7ax-Me_methycyclohexane+Ne2_13556_B3LYP_6-311+G(2D,P)__M06-2X_6-31+GSTARSTAR_CH_H2O	0.000838274	7eq-Me_methycyclohexane+Ne4_14017_B3LYP_6-311+G(2D,P)__M06-2X_6-31+GSTARSTAR_CH_H2O	0.024272			0.0016141	0.0323934	0.0340075		0.00133487	0.0411337	0.0424686		0.00127602	0.0216554	0.0229315		0.00115908	0.0316167	0.0327757		0.00134618	0.0419298	0.043276		0.00104198	0.041141	0.0421829		0.00142155	0.0284273	0.0298489		0.000867195	0.0206967	0.0215639
7ax-Me_methycyclohexane+Ne6_14293_B3LYP_6-311+G(2D,P)__M06-2X_6-31+GSTARSTAR_CH_H2O	0.000837203	7eq-Me_methycyclohexane+Ne6_12661_B3LYP_6-311+G(2D,P)__M06-2X_6-31+GSTARSTAR_CH_H2O	0.0237887			0.00161203	0.0317484	0.0333605		0.00133316	0.0403148	0.0416479		0.00127439	0.0212243	0.0224987		0.0011576	0.0309872	0.0321448		0.00134446	0.041095	0.0424395		0.00104064	0.0403219	0.0413626		0.00141973	0.0278614	0.0292811		0.000866087	0.0202847	0.0211507
7ax-Me_methycyclohexane+Ne1_14149_B3LYP_6-311+G(2D,P)__M06-2X_6-31+GSTARSTAR_CH_H2O	0.000835915	7eq-Me_methycyclohexane+Ne7_14347_B3LYP_6-311+G(2D,P)__M06-2X_6-31+GSTARSTAR_CH_H2O	0.0240613			0.00160955	0.0321122	0.0337217		0.00133111	0.0407766	0.0421078		0.00127243	0.0214675	0.0227399		0.00115582	0.0313422	0.032498		0.0013424	0.0415659	0.0429083		0.00103904	0.0407839	0.0418229		0.00141754	0.0281806	0.0295981		0.000864754	0.0205171	0.0213818
7ax-Me_methycyclohexane+Ne1_13840_B3LYP_6-311+G(2D,P)__M06-2X_6-31+GSTARSTAR_CH_H2O	0.00083564	7eq-Me_methycyclohexane+Ne8_13597_B3LYP_6-311+G(2D,P)__M06-2X_6-31+GSTARSTAR_CH_H2O	0.0245097			0.00160903	0.0327106	0.0343197		0.00133067	0.0415366	0.0428673		0.00127201	0.0218676	0.0231396		0.00115544	0.0319263	0.0330818		0.00134195	0.0423405	0.0436825		0.0010387	0.0415439	0.0425826		0.00141708	0.0287058	0.0301228		0.00086447	0.0208994	0.0217639
7ax-Me_methycyclohexane+Ne2_12938_B3LYP_6-311+G(2D,P)__M06-2X_6-31+GSTARSTAR_CH_H2O	0.000835418	7eq-Me_methycyclohexane+Ne7_13287_B3LYP_6-311+G(2D,P)__M06-2X_6-31+GSTARSTAR_CH_H2O	0.0247717			0.0016086	0.0330603	0.0346689		0.00133032	0.0419806	0.0433109		0.00127167	0.0221013	0.023373		0.00115513	0.0322676	0.0334228		0.0013416	0.0427931	0.0441347		0.00103843	0.041988	0.0430265		0.0014167	0.0290126	0.0304293		0.00086424	0.0211228	0.0219871
7ax-Me_methycyclohexane+Ne2_13100_B3LYP_6-311+G(2D,P)__M06-2X_6-31+GSTARSTAR_CH_H2O	0.000834949	7eq-Me_methycyclohexane+Ne5_12781_B3LYP_6-311+G(2D,P)__M06-2X_6-31+GSTARSTAR_CH_H2O	0.0236801			0.00160769	0.0316034	0.0332111		0.00132957	0.0401306	0.0414602		0.00127096	0.0211273	0.0223983		0.00115448	0.0308456	0.0320001		0.00134084	0.0409073	0.0422481		0.00103784	0.0401377	0.0411755		0.00141591	0.0277341	0.02915		0.000863755	0.020192	0.0210557
7ax-Me_methycyclohexane+Ne2_14322_B3LYP_6-311+G(2D,P)__M06-2X_6-31+GSTARSTAR_CH_H2O	0.000834105	7eq-Me_methycyclohexane+Ne2_14377_B3LYP_6-311+G(2D,P)__M06-2X_6-31+GSTARSTAR_CH_H2O	0.0241386			0.00160607	0.0322154	0.0338215		0.00132823	0.0409077	0.0422359		0.00126967	0.0215365	0.0228061		0.00115332	0.0314429	0.0325963		0.00133949	0.0416994	0.0430389		0.00103679	0.0409149	0.0419517		0.00141448	0.0282711	0.0296856		0.000862882	0.020583	0.0214459
7ax-Me_methycyclohexane+Ne1_14171_B3LYP_6-311+G(2D,P)__M06-2X_6-31+GSTARSTAR_CH_H2O	0.000833592	7eq-Me_methycyclohexane+Ne1_13823_B3LYP_6-311+G(2D,P)__M06-2X_6-31+GSTARSTAR_CH_H2O	0.0243361			0.00160508	0.0324789	0.034084		0.00132741	0.0412423	0.0425697		0.00126889	0.0217126	0.0229815		0.00115261	0.0317001	0.0328528		0.00133867	0.0420405	0.0433792		0.00103616	0.0412496	0.0422858		0.00141361	0.0285024	0.029916		0.000862351	0.0207514	0.0216137
7ax-Me_methycyclohexane+Ne2_13352_B3LYP_6-311+G(2D,P)__M06-2X_6-31+GSTARSTAR_CH_H2O	0.000831606	7eq-Me_methycyclohexane+Ne6_13387_B3LYP_6-311+G(2D,P)__M06-2X_6-31+GSTARSTAR_CH_H2O	0.024047			0.00160126	0.0320932	0.0336944		0.00132425	0.0407525	0.0420767		0.00126587	0.0214548	0.0227206		0.00114986	0.0313237	0.0324735		0.00133548	0.0415412	0.0428767		0.00103369	0.0407597	0.0417934		0.00141024	0.0281639	0.0295741		0.000860297	0.0205049	0.0213652
7ax-Me_methycyclohexane+Ne10_13275_B3LYP_6-311+G(2D,P)__M06-2X_6-31+GSTARSTAR_CH_H2O	0.000830141	7eq-Me_methycyclohexane+Ne9_12838_B3LYP_6-311+G(2D,P)__M06-2X_6-31+GSTARSTAR_CH_H2O	0.0242451			0.00159844	0.0323575	0.0339559		0.00132192	0.0410882	0.0424101		0.00126364	0.0216315	0.0228951		0.00114784	0.0315817	0.0327295		0.00133312	0.0418834	0.0432165		0.00103187	0.0410954	0.0421273		0.00140775	0.0283959	0.0298036		0.000858781	0.0206738	0.0215326
7ax-Me_methycyclohexane+Ne5_13177_B3LYP_6-311+G(2D,P)__M06-2X_6-31+GSTARSTAR_CH_H2O	0.000828109	7eq-Me_methycyclohexane+Ne3_14118_B3LYP_6-311+G(2D,P)__M06-2X_6-31+GSTARSTAR_CH_H2O	0.0237609			0.00159452	0.0317113	0.0333058		0.00131868	0.0402676	0.0415863		0.00126055	0.0211995	0.02246		0.00114503	0.030951	0.032096		0.00132986	0.041047	0.0423768		0.00102934	0.0402747	0.0413041		0.00140431	0.0278288	0.0292331		0.000856678	0.0202609	0.0211176
7ax-Me_methycyclohexane+Ne6_12738_B3LYP_6-311+G(2D,P)__M06-2X_6-31+GSTARSTAR_CH_H2O	0.000826005	7eq-Me_methycyclohexane+Ne5_14027_B3LYP_6-311+G(2D,P)__M06-2X_6-31+GSTARSTAR_CH_H2O	0.023934			0.00159047	0.0319423	0.0335327		0.00131533	0.0405609	0.0418762		0.00125734	0.0213539	0.0226112		0.00114212	0.0311764	0.0323185		0.00132648	0.0413459	0.0426724		0.00102672	0.0405681	0.0415948		0.00140074	0.0280315	0.0294322		0.000854502	0.0204085	0.021263
7ax-Me_methycyclohexane+Ne2_12917_B3LYP_6-311+G(2D,P)__M06-2X_6-31+GSTARSTAR_CH_H2O	0.000819745	7eq-Me_methycyclohexane+Ne4_12687_B3LYP_6-311+G(2D,P)__M06-2X_6-31+GSTARSTAR_CH_H2O	0.0247001			0.00157842	0.0329648	0.0345432		0.00130536	0.0418593	0.0431647		0.00124782	0.0220375	0.0232853		0.00113346	0.0321744	0.0333078		0.00131643	0.0426695	0.0439859		0.00101894	0.0418667	0.0428857		0.00139012	0.0289288	0.0303189		0.000848027	0.0210618	0.0219098
7ax-Me_methycyclohexane+Ne5_14180_B3LYP_6-311+G(2D,P)__M06-2X_6-31+GSTARSTAR_CH_H2O	0.000818893	7eq-Me_methycyclohexane+Ne7_14142_B3LYP_6-311+G(2D,P)__M06-2X_6-31+GSTARSTAR_CH_H2O	0.0244719			0.00157678	0.0326602	0.034237		0.00130401	0.0414725	0.0427765		0.00124652	0.0218338	0.0230803		0.00113228	0.0318771	0.0330094		0.00131506	0.0422752	0.0435903		0.00101788	0.0414799	0.0424977		0.00138868	0.0286615	0.0300502		0.000847145	0.0208672	0.0217143
7ax-Me_methycyclohexane+Ne7_12784_B3LYP_6-311+G(2D,P)__M06-2X_6-31+GSTARSTAR_CH_H2O	0.000817043	7eq-Me_methycyclohexane+Ne4_12596_B3LYP_6-311+G(2D,P)__M06-2X_6-31+GSTARSTAR_CH_H2O	0.0246531			0.00157322	0.032902	0.0344752		0.00130106	0.0417796	0.0430807		0.0012437	0.0219955	0.0232392		0.00112973	0.0321131	0.0332428		0.00131209	0.0425882	0.0439003		0.00101559	0.041787	0.0428026		0.00138554	0.0288737	0.0302592		0.000845231	0.0210217	0.0218669
7ax-Me_methycyclohexane+Ne1_12520_B3LYP_6-311+G(2D,P)__M06-2X_6-31+GSTARSTAR_CH_H2O	0.000814266	7eq-Me_methycyclohexane+Ne2_14077_B3LYP_6-311+G(2D,P)__M06-2X_6-31+GSTARSTAR_CH_H2O	0.024461			0.00156787	0.0326456	0.0342135		0.00129664	0.041454	0.0427507		0.00123947	0.0218241	0.0230636		0.00112588	0.0318629	0.0329888		0.00130763	0.0422563	0.043564		0.00101213	0.0414614	0.0424735		0.00138083	0.0286487	0.0300295		0.000842358	0.0208579	0.0217002
7ax-Me_methycyclohexane+Ne5_13319_B3LYP_6-311+G(2D,P)__M06-2X_6-31+GSTARSTAR_CH_H2O	0.0008125	7eq-Me_methycyclohexane+Ne1_12964_B3LYP_6-311+G(2D,P)__M06-2X_6-31+GSTARSTAR_CH_H2O	0.0231385			0.00156447	0.0308807	0.0324451		0.00129383	0.0392128	0.0405067		0.00123679	0.0206442	0.021881		0.00112344	0.0301402	0.0312637		0.00130479	0.0399718	0.0412766		0.00100994	0.0392198	0.0402297		0.00137784	0.0270998	0.0284777		0.000840532	0.0197302	0.0205707
7ax-Me_methycyclohexane+Ne7_12763_B3LYP_6-311+G(2D,P)__M06-2X_6-31+GSTARSTAR_CH_H2O	0.000808172	7eq-Me_methycyclohexane+Ne1_14434_B3LYP_6-311+G(2D,P)__M06-2X_6-31+GSTARSTAR_CH_H2O	0.0239691			0.00155613	0.0319891	0.0335453		0.00128693	0.0406204	0.0419073		0.0012302	0.0213852	0.0226154		0.00111746	0.0312221	0.0323396		0.00129784	0.0414066	0.0427044		0.00100456	0.0406276	0.0416321		0.0013705	0.0280726	0.0294431		0.000836054	0.0204384	0.0212745
7ax-Me_methycyclohexane+Ne7_12768_B3LYP_6-311+G(2D,P)__M06-2X_6-31+GSTARSTAR_CH_H2O	0.000804461	7eq-Me_methycyclohexane+Ne7_13430_B3LYP_6-311+G(2D,P)__M06-2X_6-31+GSTARSTAR_CH_H2O	0.02376			0.00154899	0.0317101	0.0332591		0.00128102	0.040266	0.0415471		0.00122455	0.0211987	0.0224232		0.00111233	0.0309497	0.0320621		0.00129188	0.0410454	0.0423372		0.000999945	0.0402732	0.0412731		0.00136421	0.0278277	0.0291919		0.000832215	0.0202601	0.0210923
7ax-Me_methycyclohexane+Ne6_12648_B3LYP_6-311+G(2D,P)__M06-2X_6-31+GSTARSTAR_CH_H2O	0.000793937	7eq-Me_methycyclohexane+Ne5_14120_B3LYP_6-311+G(2D,P)__M06-2X_6-31+GSTARSTAR_CH_H2O	0.0239471			0.00152872	0.0319598	0.0334885		0.00126426	0.0405832	0.0418474		0.00120853	0.0213656	0.0225741		0.00109778	0.0311935	0.0322913		0.00127498	0.0413686	0.0426436		0.000986863	0.0405903	0.0415772		0.00134636	0.0280468	0.0293932		0.000821327	0.0204197	0.021241
name	ax		eq	ax	eq	1 - ax	1 - eq	1 ax + 1 eq	1 bolt	2 ax	2 eq	2 ax + 2 eq	2 bolt	3 ax	3 eq	3 ax + 3 eq	3 bolt	4 ax	4 eq	4 ax + 4 eq	4 bolt	5 ax	5 eq	5 ax + 5 eq	5 bolt	6 ax	6 eq	6 ax + 6 eq	6 bolt	7 ax	7 eq	7 ax + 7 eq	7 bolt	Me ax	Me eq	Me ax + Me eq	Me bolt
7ax-Me_methycyclohexane+Ne6_13080_B3LYP_6-311+G(2D,P)__M06-2X_6-31+GSTARSTAR_CH_H2O	0.000868871	7eq-Me_methycyclohexane+Ne7_13771_B3LYP_6-311+G(2D,P)__M06-2X_6-31+GSTARSTAR_CH_H2O	0.0240464	29.9491	30.54	0.0260219	0.734377	0.760399	30.5202	0.0263113	0.725718	0.752029	30.1833	0.0263723	0.745015	0.771388	30.9613	0.0264935	0.735147	0.76164	30.5693	0.0262996	0.724929	0.751229	30.1512	0.0266149	0.725711	0.752326	30.1947	0.0262215	0.738306	0.764528	30.6858	0.026796	0.745965	0.772761	31.0158
7ax-Me_methycyclohexane+Ne10_14486_B3LYP_6-311+G(2D,P)__M06-2X_6-31+GSTARSTAR_CH_H2O	0.000857738	7eq-Me_methycyclohexane+Ne1_13570_B3LYP_6-311+G(2D,P)__M06-2X_6-31+GSTARSTAR_CH_H2O	0.0239334	30.2822	30.1799	0.0256885	0.730925	0.756613		0.0259742	0.722306	0.74828		0.0260344	0.741513	0.767547		0.0261541	0.731691	0.757845		0.0259626	0.721521	0.747484		0.0262739	0.722299	0.748573		0.0258855	0.734835	0.760721		0.0264527	0.742458	0.768911
7ax-Me_methycyclohexane+Ne10_14372_B3LYP_6-311+G(2D,P)__M06-2X_6-31+GSTARSTAR_CH_H2O	0.000857502	7eq-Me_methycyclohexane+Ne9_12727_B3LYP_6-311+G(2D,P)__M06-2X_6-31+GSTARSTAR_CH_H2O	0.0242157	30.3524	30.9824	0.0256814	0.739548	0.76523		0.0259671	0.730828	0.756795		0.0260273	0.750261	0.776289		0.0261469	0.740323	0.76647		0.0259555	0.730034	0.755989		0.0262667	0.730821	0.757088		0.0258784	0.743505	0.769384		0.0264454	0.751218	0.777663
7ax-Me_methycyclohexane+Ne10_14007_B3LYP_6-311+G(2D,P)__M06-2X_6-31+GSTARSTAR_CH_H2O	0.000857263	7eq-Me_methycyclohexane+Ne10_12544_B3LYP_6-311+G(2D,P)__M06-2X_6-31+GSTARSTAR_CH_H2O	0.0243659	30.4919	30.572	0.0256743	0.744133	0.769807		0.0259598	0.735359	0.761319		0.02602	0.754913	0.780933		0.0261396	0.744913	0.771052		0.0259482	0.73456	0.760508		0.0262593	0.735352	0.761611		0.0258712	0.748115	0.773986		0.0264381	0.755875	0.782313
7ax-Me_methycyclohexane+Ne10_13109_B3LYP_6-311+G(2D,P)__M06-2X_6-31+GSTARSTAR_CH_H2O	0.000854338	7eq-Me_methycyclohexane+Ne7_14256_B3LYP_6-311+G(2D,P)__M06-2X_6-31+GSTARSTAR_CH_H2O	0.0247717	30.2687	30.1471	0.0255867	0.756529	0.782116		0.0258712	0.747609	0.77348		0.0259312	0.767488	0.793419		0.0260504	0.757322	0.783372		0.0258597	0.746796	0.772656		0.0261697	0.747601	0.773771		0.0257829	0.760577	0.78636		0.0263478	0.768467	0.794814
7ax-Me_methycyclohexane+Ne1_13251_B3LYP_6-311+G(2D,P)__M06-2X_6-31+GSTARSTAR_CH_H2O	0.000852008	7eq-Me_methycyclohexane+Ne3_14317_B3LYP_6-311+G(2D,P)__M06-2X_6-31+GSTARSTAR_CH_H2O	0.0244494	30.6316	30.1796	0.0255169	0.746685	0.772202		0.0258007	0.737881	0.763682		0.0258605	0.757502	0.783362		0.0259793	0.747468	0.773447		0.0257892	0.737079	0.762868		0.0260984	0.737874	0.763972		0.0257126	0.750681	0.776393		0.026276	0.758468	0.784744
7ax-Me_methycyclohexane+Ne1_13248_B3LYP_6-311+G(2D,P)__M06-2X_6-31+GSTARSTAR_CH_H2O	0.00085109	7eq-Me_methycyclohexane+Ne2_12682_B3LYP_6-311+G(2D,P)__M06-2X_6-31+GSTARSTAR_CH_H2O	0.0242789	30.1788	30.7034	0.0254894	0.741479	0.766968		0.0257729	0.732736	0.758509		0.0258326	0.75222	0.778053		0.0259513	0.742256	0.768207		0.0257614	0.73194	0.757701		0.0260702	0.732729	0.758799		0.0256849	0.745446	0.771131		0.0262477	0.753179	0.779427
7ax-Me_methycyclohexane+Ne1_13626_B3LYP_6-311+G(2D,P)__M06-2X_6-31+GSTARSTAR_CH_H2O	0.000851043	7eq-Me_methycyclohexane+Ne5_13087_B3LYP_6-311+G(2D,P)__M06-2X_6-31+GSTARSTAR_CH_H2O	0.0240848	30.8401	31.0219	0.025488	0.735549	0.761037		0.0257714	0.726876	0.752648		0.0258312	0.746204	0.772035		0.0259499	0.73632	0.76227		0.02576	0.726086	0.751846		0.0260688	0.726869	0.752938		0.0256834	0.739484	0.765168		0.0262462	0.747155	0.773402
7ax-Me_methycyclohexane+Ne5_12529_B3LYP_6-311+G(2D,P)__M06-2X_6-31+GSTARSTAR_CH_H2O	0.000850937	7eq-Me_methycyclohexane+Ne6_13412_B3LYP_6-311+G(2D,P)__M06-2X_6-31+GSTARSTAR_CH_H2O	0.0238344	30.8401	31.0219	0.0254848	0.727902	0.753386		0.0257682	0.719319	0.745087		0.025828	0.738446	0.764274		0.0259467	0.728664	0.754611		0.0257567	0.718537	0.744294		0.0260655	0.719312	0.745377		0.0256802	0.731796	0.757476		0.0262429	0.739387	0.76563
7ax-Me_methycyclohexane+Ne2_12607_B3LYP_6-311+G(2D,P)__M06-2X_6-31+GSTARSTAR_CH_H2O	0.000850713	7eq-Me_methycyclohexane+Ne6_14212_B3LYP_6-311+G(2D,P)__M06-2X_6-31+GSTARSTAR_CH_H2O	0.0243687	30.8401	31.0219	0.0254781	0.744219	0.769697		0.0257614	0.735444	0.761206		0.0258212	0.755	0.780821		0.0259398	0.744999	0.770939		0.02575	0.734645	0.760395		0.0260587	0.735437	0.761495		0.0256735	0.748201	0.773875		0.026236	0.755963	0.782199
7ax-Me_methycyclohexane+Ne5_12691_B3LYP_6-311+G(2D,P)__M06-2X_6-31+GSTARSTAR_CH_H2O	0.000850178	7eq-Me_methycyclohexane+Ne3_12741_B3LYP_6-311+G(2D,P)__M06-2X_6-31+GSTARSTAR_CH_H2O	0.0243918			0.0254621	0.744924	0.770387		0.0257453	0.736141	0.761886		0.0258049	0.755715	0.78152		0.0259235	0.745705	0.771629		0.0257338	0.735341	0.761075		0.0260423	0.736134	0.762176		0.0256573	0.74891	0.774567		0.0262195	0.756679	0.782898
7ax-Me_methycyclohexane+Ne6_13612_B3LYP_6-311+G(2D,P)__M06-2X_6-31+GSTARSTAR_CH_H2O	0.000848128	7eq-Me_methycyclohexane+Ne8_14112_B3LYP_6-311+G(2D,P)__M06-2X_6-31+GSTARSTAR_CH_H2O	0.0243378			0.0254007	0.743276	0.768676		0.0256832	0.734512	0.760195		0.0257427	0.754043	0.779785		0.025861	0.744055	0.769916		0.0256717	0.733713	0.759385		0.0259795	0.734504	0.760484		0.0255955	0.747253	0.772848		0.0261563	0.755004	0.78116
7ax-Me_methycyclohexane+Ne5_12668_B3LYP_6-311+G(2D,P)__M06-2X_6-31+GSTARSTAR_CH_H2O	0.000848047	7eq-Me_methycyclohexane+Ne9_12876_B3LYP_6-311+G(2D,P)__M06-2X_6-31+GSTARSTAR_CH_H2O	0.0242056			0.0253983	0.739238	0.764637		0.0256807	0.730522	0.756203		0.0257403	0.749947	0.775687		0.0258586	0.740013	0.765872		0.0256693	0.729728	0.755397		0.025977	0.730515	0.756492		0.025593	0.743194	0.768787		0.0261538	0.750903	0.777057
7ax-Me_methycyclohexane+Ne5_14408_B3LYP_6-311+G(2D,P)__M06-2X_6-31+GSTARSTAR_CH_H2O	0.000846427	7eq-Me_methycyclohexane+Ne5_13625_B3LYP_6-311+G(2D,P)__M06-2X_6-31+GSTARSTAR_CH_H2O	0.0243104			0.0253497	0.742439	0.767788		0.0256317	0.733684	0.759316		0.0256911	0.753194	0.778885		0.0258092	0.743217	0.769026		0.0256202	0.732887	0.758507		0.0259274	0.733677	0.759605		0.0255441	0.746411	0.771955		0.0261039	0.754154	0.780258
7ax-Me_methycyclohexane+Ne10_12514_B3LYP_6-311+G(2D,P)__M06-2X_6-31+GSTARSTAR_CH_H2O	0.000845673	7eq-Me_methycyclohexane+Ne9_12975_B3LYP_6-311+G(2D,P)__M06-2X_6-31+GSTARSTAR_CH_H2O	0.0246357			0.0253271	0.752375	0.777702		0.0256088	0.743504	0.769112		0.0256682	0.763274	0.788942		0.0257862	0.753163	0.778949		0.0255974	0.742695	0.768293		0.0259043	0.743496	0.7694		0.0255214	0.7564	0.781922		0.0260806	0.764247	0.790327
7ax-Me_methycyclohexane+Ne2_14415_B3LYP_6-311+G(2D,P)__M06-2X_6-31+GSTARSTAR_CH_H2O	0.000845568	7eq-Me_methycyclohexane+Ne6_14463_B3LYP_6-311+G(2D,P)__M06-2X_6-31+GSTARSTAR_CH_H2O	0.0230906			0.025324	0.705187	0.730511		0.0256056	0.696872	0.722478		0.025665	0.715402	0.741067		0.025783	0.705926	0.731709		0.0255942	0.696115	0.721709		0.0259011	0.696865	0.722766		0.0255182	0.70896	0.734478		0.0260774	0.716314	0.742392
7ax-Me_methycyclohexane+Ne1_14162_B3LYP_6-311+G(2D,P)__M06-2X_6-31+GSTARSTAR_CH_H2O	0.000845347	7eq-Me_methycyclohexane+Ne7_14403_B3LYP_6-311+G(2D,P)__M06-2X_6-31+GSTARSTAR_CH_H2O	0.0235889			0.0253174	0.720405	0.745723		0.025599	0.711911	0.73751		0.0256583	0.730841	0.756499		0.0257762	0.72116	0.746937		0.0255875	0.711137	0.736725		0.0258943	0.711904	0.737798		0.0255115	0.72426	0.749771		0.0260705	0.731773	0.757843
7ax-Me_methycyclohexane+Ne10_14150_B3LYP_6-311+G(2D,P)__M06-2X_6-31+GSTARSTAR_CH_H2O	0.000845215	7eq-Me_methycyclohexane+Ne7_14245_B3LYP_6-311+G(2D,P)__M06-2X_6-31+GSTARSTAR_CH_H2O	0.0238033			0.0253134	0.726952	0.752265		0.025595	0.71838	0.743975		0.0256543	0.737482	0.763137		0.0257722	0.727714	0.753486		0.0255836	0.7176	0.743183		0.0258903	0.718373	0.744263		0.0255076	0.730841	0.756349		0.0260665	0.738423	0.764489
7ax-Me_methycyclohexane+Ne6_13512_B3LYP_6-311+G(2D,P)__M06-2X_6-31+GSTARSTAR_CH_H2O	0.000841861	7eq-Me_methycyclohexane+Ne3_12623_B3LYP_6-311+G(2D,P)__M06-2X_6-31+GSTARSTAR_CH_H2O	0.0245751			0.025213	0.750522	0.775735		0.0254934	0.741673	0.767166		0.0255525	0.761394	0.786947		0.0256699	0.751309	0.776979		0.025482	0.740867	0.766349		0.0257876	0.741665	0.767453		0.0254064	0.754538	0.779944		0.0259631	0.762365	0.788328
7ax-Me_methycyclohexane+Ne6_13502_B3LYP_6-311+G(2D,P)__M06-2X_6-31+GSTARSTAR_CH_H2O	0.000840371	7eq-Me_methycyclohexane+Ne6_13277_B3LYP_6-311+G(2D,P)__M06-2X_6-31+GSTARSTAR_CH_H2O	0.0245676			0.0251684	0.750293	0.775462		0.0254483	0.741447	0.766895		0.0255073	0.761162	0.786669		0.0256245	0.75108	0.776704		0.0254369	0.740641	0.766078		0.0257419	0.741439	0.767181		0.0253614	0.754308	0.779669		0.0259171	0.762133	0.78805
7ax-Me_methycyclohexane+Ne2_13556_B3LYP_6-311+G(2D,P)__M06-2X_6-31+GSTARSTAR_CH_H2O	0.000838274	7eq-Me_methycyclohexane+Ne4_14017_B3LYP_6-311+G(2D,P)__M06-2X_6-31+GSTARSTAR_CH_H2O	0.024272			0.0251056	0.741266	0.766371		0.0253848	0.732525	0.75791		0.0254436	0.752004	0.777447		0.0255606	0.742042	0.767603		0.0253735	0.731729	0.757103		0.0256777	0.732518	0.758196		0.0252981	0.745232	0.77053		0.0258524	0.752962	0.778815
7ax-Me_methycyclohexane+Ne6_14293_B3LYP_6-311+G(2D,P)__M06-2X_6-31+GSTARSTAR_CH_H2O	0.000837203	7eq-Me_methycyclohexane+Ne6_12661_B3LYP_6-311+G(2D,P)__M06-2X_6-31+GSTARSTAR_CH_H2O	0.0237887			0.0250735	0.726508	0.751582		0.0253523	0.717942	0.743294		0.0254111	0.737032	0.762443		0.0255279	0.727269	0.752797		0.025341	0.717161	0.742502		0.0256449	0.717935	0.743579		0.0252658	0.730395	0.755661		0.0258194	0.737972	0.763791
7ax-Me_methycyclohexane+Ne1_14149_B3LYP_6-311+G(2D,P)__M06-2X_6-31+GSTARSTAR_CH_H2O	0.000835915	7eq-Me_methycyclohexane+Ne7_14347_B3LYP_6-311+G(2D,P)__M06-2X_6-31+GSTARSTAR_CH_H2O	0.0240613			0.0250349	0.734831	0.759866		0.0253133	0.726167	0.75148		0.025372	0.745476	0.770848		0.0254886	0.735601	0.76109		0.0253021	0.725378	0.75068		0.0256054	0.72616	0.751765		0.0252269	0.738763	0.76399		0.0257797	0.746427	0.772206
7ax-Me_methycyclohexane+Ne1_13840_B3LYP_6-311+G(2D,P)__M06-2X_6-31+GSTARSTAR_CH_H2O	0.00083564	7eq-Me_methycyclohexane+Ne8_13597_B3LYP_6-311+G(2D,P)__M06-2X_6-31+GSTARSTAR_CH_H2O	0.0245097			0.0250267	0.748526	0.773553		0.025305	0.7397	0.765005		0.0253637	0.759369	0.784733		0.0254803	0.74931	0.774791		0.0252937	0.738896	0.76419		0.025597	0.739693	0.76529		0.0252186	0.752531	0.77775		0.0257712	0.760337	0.786109
7ax-Me_methycyclohexane+Ne2_12938_B3LYP_6-311+G(2D,P)__M06-2X_6-31+GSTARSTAR_CH_H2O	0.000835418	7eq-Me_methycyclohexane+Ne7_13287_B3LYP_6-311+G(2D,P)__M06-2X_6-31+GSTARSTAR_CH_H2O	0.0247717			0.02502	0.756528	0.781548		0.0252983	0.747608	0.772906		0.025357	0.767487	0.792844		0.0254735	0.757321	0.782794		0.025287	0.746795	0.772082		0.0255902	0.7476	0.77319		0.0252119	0.760576	0.785787		0.0257644	0.768465	0.79423
7ax-Me_methycyclohexane+Ne2_13100_B3LYP_6-311+G(2D,P)__M06-2X_6-31+GSTARSTAR_CH_H2O	0.000834949	7eq-Me_methycyclohexane+Ne5_12781_B3LYP_6-311+G(2D,P)__M06-2X_6-31+GSTARSTAR_CH_H2O	0.0236801			0.025006	0.723189	0.748195		0.0252841	0.714662	0.739946		0.0253427	0.733665	0.759008		0.0254592	0.723947	0.749406		0.0252728	0.713885	0.739158		0.0255758	0.714654	0.74023		0.0251978	0.727058	0.752256		0.0257499	0.7346	0.76035
7ax-Me_methycyclohexane+Ne2_14322_B3LYP_6-311+G(2D,P)__M06-2X_6-31+GSTARSTAR_CH_H2O	0.000834105	7eq-Me_methycyclohexane+Ne2_14377_B3LYP_6-311+G(2D,P)__M06-2X_6-31+GSTARSTAR_CH_H2O	0.0241386			0.0249807	0.737193	0.762174		0.0252585	0.728501	0.753759		0.0253171	0.747872	0.773189		0.0254334	0.737965	0.763399		0.0252473	0.727709	0.752956		0.02555	0.728493	0.754043		0.0251723	0.741137	0.76631		0.0257239	0.748825	0.774549
7ax-Me_methycyclohexane+Ne1_14171_B3LYP_6-311+G(2D,P)__M06-2X_6-31+GSTARSTAR_CH_H2O	0.000833592	7eq-Me_methycyclohexane+Ne1_13823_B3LYP_6-311+G(2D,P)__M06-2X_6-31+GSTARSTAR_CH_H2O	0.0243361			0.0249653	0.743223	0.768188		0.025243	0.73446	0.759703		0.0253015	0.753989	0.779291		0.0254178	0.744002	0.76942		0.0252318	0.733662	0.758893		0.0255343	0.734452	0.759987		0.0251568	0.7472	0.772356		0.025708	0.754951	0.780659
7ax-Me_methycyclohexane+Ne2_13352_B3LYP_6-311+G(2D,P)__M06-2X_6-31+GSTARSTAR_CH_H2O	0.000831606	7eq-Me_methycyclohexane+Ne6_13387_B3LYP_6-311+G(2D,P)__M06-2X_6-31+GSTARSTAR_CH_H2O	0.024047			0.0249059	0.734396	0.759302		0.0251829	0.725737	0.75092		0.0252412	0.745035	0.770276		0.0253573	0.735166	0.760523		0.0251716	0.724948	0.75012		0.0254734	0.72573	0.751203		0.0250969	0.738326	0.763422		0.0256468	0.745984	0.771631
7ax-Me_methycyclohexane+Ne10_13275_B3LYP_6-311+G(2D,P)__M06-2X_6-31+GSTARSTAR_CH_H2O	0.000830141	7eq-Me_methycyclohexane+Ne9_12838_B3LYP_6-311+G(2D,P)__M06-2X_6-31+GSTARSTAR_CH_H2O	0.0242451			0.024862	0.740445	0.765307		0.0251385	0.731715	0.756853		0.0251968	0.751171	0.776368		0.0253126	0.741221	0.766534		0.0251273	0.730919	0.756047		0.0254285	0.731707	0.757136		0.0250527	0.744407	0.76946		0.0256016	0.752129	0.777731
7ax-Me_methycyclohexane+Ne5_13177_B3LYP_6-311+G(2D,P)__M06-2X_6-31+GSTARSTAR_CH_H2O	0.000828109	7eq-Me_methycyclohexane+Ne3_14118_B3LYP_6-311+G(2D,P)__M06-2X_6-31+GSTARSTAR_CH_H2O	0.0237609			0.0248011	0.725658	0.750459		0.025077	0.717102	0.742179		0.0251351	0.73617	0.761305		0.0252506	0.726418	0.751669		0.0250658	0.716322	0.741388		0.0253663	0.717095	0.742461		0.0249913	0.729541	0.754532		0.0255389	0.737108	0.762647
7ax-Me_methycyclohexane+Ne6_12738_B3LYP_6-311+G(2D,P)__M06-2X_6-31+GSTARSTAR_CH_H2O	0.000826005	7eq-Me_methycyclohexane+Ne5_14027_B3LYP_6-311+G(2D,P)__M06-2X_6-31+GSTARSTAR_CH_H2O	0.023934			0.0247381	0.730943	0.755681		0.0250132	0.722324	0.747338		0.0250712	0.741531	0.766603		0.0251865	0.731709	0.756895		0.0250021	0.721539	0.746542		0.0253018	0.722317	0.747619		0.0249278	0.734854	0.759782		0.025474	0.742477	0.767951
7ax-Me_methycyclohexane+Ne2_12917_B3LYP_6-311+G(2D,P)__M06-2X_6-31+GSTARSTAR_CH_H2O	0.000819745	7eq-Me_methycyclohexane+Ne4_12687_B3LYP_6-311+G(2D,P)__M06-2X_6-31+GSTARSTAR_CH_H2O	0.0247001			0.0245506	0.754342	0.778892		0.0248237	0.745447	0.770271		0.0248812	0.765269	0.79015		0.0249956	0.755132	0.780128		0.0248126	0.744637	0.76945		0.0251101	0.74544	0.77055		0.0247389	0.758378	0.783117		0.025281	0.766245	0.791526
7ax-Me_methycyclohexane+Ne5_14180_B3LYP_6-311+G(2D,P)__M06-2X_6-31+GSTARSTAR_CH_H2O	0.000818893	7eq-Me_methycyclohexane+Ne7_14142_B3LYP_6-311+G(2D,P)__M06-2X_6-31+GSTARSTAR_CH_H2O	0.0244719			0.0245251	0.747372	0.771897		0.0247979	0.738559	0.763357		0.0248554	0.758198	0.783053		0.0249696	0.748155	0.773124		0.0247868	0.737757	0.762543		0.025084	0.738552	0.763636		0.0247132	0.75137	0.776084		0.0252547	0.759165	0.784419
7ax-Me_methycyclohexane+Ne7_12784_B3LYP_6-311+G(2D,P)__M06-2X_6-31+GSTARSTAR_CH_H2O	0.000817043	7eq-Me_methycyclohexane+Ne4_12596_B3LYP_6-311+G(2D,P)__M06-2X_6-31+GSTARSTAR_CH_H2O	0.0246531			0.0244697	0.752905	0.777375		0.0247419	0.744028	0.76877		0.0247992	0.763812	0.788611		0.0249132	0.753694	0.778607		0.0247308	0.743219	0.76795		0.0250273	0.74402	0.769048		0.0246574	0.756934	0.781591		0.0251977	0.764786	0.789983
7ax-Me_methycyclohexane+Ne1_12520_B3LYP_6-311+G(2D,P)__M06-2X_6-31+GSTARSTAR_CH_H2O	0.000814266	7eq-Me_methycyclohexane+Ne2_14077_B3LYP_6-311+G(2D,P)__M06-2X_6-31+GSTARSTAR_CH_H2O	0.024461			0.0243865	0.747038	0.771425		0.0246578	0.73823	0.762888		0.0247149	0.75786	0.782575		0.0248285	0.747821	0.77265		0.0246468	0.737428	0.762074		0.0249423	0.738223	0.763165		0.0245736	0.751035	0.775609		0.025112	0.758826	0.783938
7ax-Me_methycyclohexane+Ne5_13319_B3LYP_6-311+G(2D,P)__M06-2X_6-31+GSTARSTAR_CH_H2O	0.0008125	7eq-Me_methycyclohexane+Ne1_12964_B3LYP_6-311+G(2D,P)__M06-2X_6-31+GSTARSTAR_CH_H2O	0.0231385			0.0243337	0.70665	0.730984		0.0246043	0.698318	0.722922		0.0246613	0.716887	0.741548		0.0247747	0.707391	0.732165		0.0245933	0.697559	0.722153		0.0248882	0.698311	0.723199		0.0245203	0.710431	0.734951		0.0250576	0.717801	0.742858
7ax-Me_methycyclohexane+Ne7_12763_B3LYP_6-311+G(2D,P)__M06-2X_6-31+GSTARSTAR_CH_H2O	0.000808172	7eq-Me_methycyclohexane+Ne1_14434_B3LYP_6-311+G(2D,P)__M06-2X_6-31+GSTARSTAR_CH_H2O	0.0239691			0.024204	0.732016	0.75622		0.0244732	0.723384	0.747858		0.02453	0.742619	0.767149		0.0246427	0.732783	0.757425		0.0244623	0.722598	0.74706		0.0247556	0.723377	0.748133		0.0243897	0.735932	0.760322		0.0249241	0.743566	0.76849
7ax-Me_methycyclohexane+Ne7_12768_B3LYP_6-311+G(2D,P)__M06-2X_6-31+GSTARSTAR_CH_H2O	0.000804461	7eq-Me_methycyclohexane+Ne7_13430_B3LYP_6-311+G(2D,P)__M06-2X_6-31+GSTARSTAR_CH_H2O	0.02376			0.0240929	0.72563	0.749723		0.0243609	0.717074	0.741435		0.0244173	0.736141	0.760558		0.0245295	0.72639	0.75092		0.02435	0.716294	0.740644		0.0246419	0.717067	0.741708		0.0242777	0.729512	0.75379		0.0248096	0.73708	0.761889
7ax-Me_methycyclohexane+Ne6_12648_B3LYP_6-311+G(2D,P)__M06-2X_6-31+GSTARSTAR_CH_H2O	0.000793937	7eq-Me_methycyclohexane+Ne5_14120_B3LYP_6-311+G(2D,P)__M06-2X_6-31+GSTARSTAR_CH_H2O	0.0239471			0.0237777	0.731344	0.755122		0.0240421	0.722721	0.746763		0.0240979	0.741939	0.766037		0.0242086	0.732111	0.756319		0.0240314	0.721936	0.745967		0.0243195	0.722714	0.747033		0.0239601	0.735257	0.759217		0.0244851	0.742885	0.76737
name	ax		eq	ax	eq	Me -ax	Me - eq	1 ax + 1 eq	1 bolt	1 C - ax	1 C - eq	1 ax + 1 eq	1 bolt	2 C - ax	2 C - eq	2 ax + 2 eq	2 bolt	3 C - ax	3 C - eq	3 C ax + 3 C eq	3 C bolt	4 C - ax	4 C - eq	4 ax + 4 eq	4 bolt
7ax-Me_methycyclohexane+Ne6_13080_B3LYP_6-311+G(2D,P)__M06-2X_6-31+GSTARSTAR_CH_H2O	0.000868871	7eq-Me_methycyclohexane+Ne7_13771_B3LYP_6-311+G(2D,P)__M06-2X_6-31+GSTARSTAR_CH_H2O	0.0240464	18.9112	25.0518	0.0164314	0.602406	0.618837	24.8461	0.0300459	0.949576	0.979622	39.3249	0.0320492	0.973872	1.00592	40.3786	0.0221707	0.765243	0.787414	31.6123	0.0282259	0.757717	0.785943	31.5433
7ax-Me_methycyclohexane+Ne10_14486_B3LYP_6-311+G(2D,P)__M06-2X_6-31+GSTARSTAR_CH_H2O	0.000857738	7eq-Me_methycyclohexane+Ne1_13570_B3LYP_6-311+G(2D,P)__M06-2X_6-31+GSTARSTAR_CH_H2O	0.0239334	34.5804	39.4893	0.0162208	0.599574	0.615794		0.0296609	0.945111	0.974772		0.0316385	0.969294	1.00093		0.0218866	0.761646	0.783532		0.0278642	0.754154	0.782019
7ax-Me_methycyclohexane+Ne10_14372_B3LYP_6-311+G(2D,P)__M06-2X_6-31+GSTARSTAR_CH_H2O	0.000857502	7eq-Me_methycyclohexane+Ne9_12727_B3LYP_6-311+G(2D,P)__M06-2X_6-31+GSTARSTAR_CH_H2O	0.0242157	36.886	40.4997	0.0162164	0.606648	0.622864		0.0296528	0.956262	0.985915		0.0316298	0.98073	1.01236		0.0218806	0.770632	0.792512		0.0278566	0.763052	0.790909
7ax-Me_methycyclohexane+Ne10_14007_B3LYP_6-311+G(2D,P)__M06-2X_6-31+GSTARSTAR_CH_H2O	0.000857263	7eq-Me_methycyclohexane+Ne10_12544_B3LYP_6-311+G(2D,P)__M06-2X_6-31+GSTARSTAR_CH_H2O	0.0243659	25.5167	31.8236	0.0162119	0.610409	0.62662		0.0296445	0.962191	0.991835		0.031621	0.98681	1.01843		0.0218745	0.775409	0.797284		0.0278488	0.767783	0.795631
7ax-Me_methycyclohexane+Ne10_13109_B3LYP_6-311+G(2D,P)__M06-2X_6-31+GSTARSTAR_CH_H2O	0.000854338	7eq-Me_methycyclohexane+Ne7_14256_B3LYP_6-311+G(2D,P)__M06-2X_6-31+GSTARSTAR_CH_H2O	0.0247717	32.4857	31.5106	0.0161566	0.620577	0.636733		0.0295434	0.978219	1.00776		0.0315131	1.00325	1.03476		0.0217999	0.788326	0.810126		0.0277538	0.780573	0.808326
7ax-Me_methycyclohexane+Ne1_13251_B3LYP_6-311+G(2D,P)__M06-2X_6-31+GSTARSTAR_CH_H2O	0.000852008	7eq-Me_methycyclohexane+Ne3_14317_B3LYP_6-311+G(2D,P)__M06-2X_6-31+GSTARSTAR_CH_H2O	0.0244494			0.0161125	0.612502	0.628615		0.0294628	0.965491	0.994954		0.0314272	0.990194	1.02162		0.0217404	0.778069	0.799809		0.0276781	0.770416	0.798094
7ax-Me_methycyclohexane+Ne1_13248_B3LYP_6-311+G(2D,P)__M06-2X_6-31+GSTARSTAR_CH_H2O	0.00085109	7eq-Me_methycyclohexane+Ne2_12682_B3LYP_6-311+G(2D,P)__M06-2X_6-31+GSTARSTAR_CH_H2O	0.0242789			0.0160951	0.608231	0.624326		0.029431	0.958758	0.988189		0.0313933	0.98329	1.01468		0.021717	0.772643	0.79436		0.0276482	0.765044	0.792692
7ax-Me_methycyclohexane+Ne1_13626_B3LYP_6-311+G(2D,P)__M06-2X_6-31+GSTARSTAR_CH_H2O	0.000851043	7eq-Me_methycyclohexane+Ne5_13087_B3LYP_6-311+G(2D,P)__M06-2X_6-31+GSTARSTAR_CH_H2O	0.0240848			0.0160942	0.603367	0.619461		0.0294294	0.951091	0.98052		0.0313916	0.975426	1.00682		0.0217158	0.766464	0.78818		0.0276467	0.758926	0.786572
7ax-Me_methycyclohexane+Ne5_12529_B3LYP_6-311+G(2D,P)__M06-2X_6-31+GSTARSTAR_CH_H2O	0.000850937	7eq-Me_methycyclohexane+Ne6_13412_B3LYP_6-311+G(2D,P)__M06-2X_6-31+GSTARSTAR_CH_H2O	0.0238344			0.0160922	0.597094	0.613186		0.0294257	0.941203	0.970628		0.0313876	0.965285	0.996672		0.0217131	0.758495	0.780209		0.0276433	0.751035	0.778679
7ax-Me_methycyclohexane+Ne2_12607_B3LYP_6-311+G(2D,P)__M06-2X_6-31+GSTARSTAR_CH_H2O	0.000850713	7eq-Me_methycyclohexane+Ne6_14212_B3LYP_6-311+G(2D,P)__M06-2X_6-31+GSTARSTAR_CH_H2O	0.0243687			0.016088	0.610479	0.626567		0.029418	0.962302	0.99172		0.0313794	0.986924	1.0183		0.0217074	0.775499	0.797206		0.027636	0.767871	0.795507
7ax-Me_methycyclohexane+Ne5_12691_B3LYP_6-311+G(2D,P)__M06-2X_6-31+GSTARSTAR_CH_H2O	0.000850178	7eq-Me_methycyclohexane+Ne3_12741_B3LYP_6-311+G(2D,P)__M06-2X_6-31+GSTARSTAR_CH_H2O	0.0243918			0.0160779	0.611058	0.627135		0.0293995	0.963214	0.992613		0.0313597	0.987859	1.01922		0.0216937	0.776234	0.797927		0.0276186	0.768599	0.796218
7ax-Me_methycyclohexane+Ne6_13612_B3LYP_6-311+G(2D,P)__M06-2X_6-31+GSTARSTAR_CH_H2O	0.000848128	7eq-Me_methycyclohexane+Ne8_14112_B3LYP_6-311+G(2D,P)__M06-2X_6-31+GSTARSTAR_CH_H2O	0.0243378			0.0160391	0.609705	0.625744		0.0293286	0.961082	0.99041		0.0312841	0.985673	1.01696		0.0216414	0.774516	0.796157		0.027552	0.766898	0.79445
7ax-Me_methycyclohexane+Ne5_12668_B3LYP_6-311+G(2D,P)__M06-2X_6-31+GSTARSTAR_CH_H2O	0.000848047	7eq-Me_methycyclohexane+Ne9_12876_B3LYP_6-311+G(2D,P)__M06-2X_6-31+GSTARSTAR_CH_H2O	0.0242056			0.0160376	0.606393	0.622431		0.0293258	0.955861	0.985187		0.0312811	0.980319	1.0116		0.0216394	0.770309	0.791948		0.0275494	0.762732	0.790282
7ax-Me_methycyclohexane+Ne5_14408_B3LYP_6-311+G(2D,P)__M06-2X_6-31+GSTARSTAR_CH_H2O	0.000846427	7eq-Me_methycyclohexane+Ne5_13625_B3LYP_6-311+G(2D,P)__M06-2X_6-31+GSTARSTAR_CH_H2O	0.0243104			0.0160069	0.609018	0.625025		0.0292698	0.959999	0.989269		0.0312213	0.984563	1.01578		0.021598	0.773643	0.795241		0.0274968	0.766034	0.793531
7ax-Me_methycyclohexane+Ne10_12514_B3LYP_6-311+G(2D,P)__M06-2X_6-31+GSTARSTAR_CH_H2O	0.000845673	7eq-Me_methycyclohexane+Ne9_12975_B3LYP_6-311+G(2D,P)__M06-2X_6-31+GSTARSTAR_CH_H2O	0.0246357			0.0159927	0.617169	0.633162		0.0292437	0.972847	1.00209		0.0311935	0.997739	1.02893		0.0215788	0.783997	0.805576		0.0274723	0.776286	0.803759
7ax-Me_methycyclohexane+Ne2_14415_B3LYP_6-311+G(2D,P)__M06-2X_6-31+GSTARSTAR_CH_H2O	0.000845568	7eq-Me_methycyclohexane+Ne6_14463_B3LYP_6-311+G(2D,P)__M06-2X_6-31+GSTARSTAR_CH_H2O	0.0230906			0.0159907	0.578461	0.594452		0.0292401	0.911832	0.941072		0.0311896	0.935162	0.966352		0.0215761	0.734826	0.756402		0.0274689	0.727599	0.755067
7ax-Me_methycyclohexane+Ne1_14162_B3LYP_6-311+G(2D,P)__M06-2X_6-31+GSTARSTAR_CH_H2O	0.000845347	7eq-Me_methycyclohexane+Ne7_14403_B3LYP_6-311+G(2D,P)__M06-2X_6-31+GSTARSTAR_CH_H2O	0.0235889			0.0159865	0.590945	0.606931		0.0292324	0.93151	0.960742		0.0311815	0.955344	0.986525		0.0215705	0.750684	0.772255		0.0274617	0.743301	0.770763
7ax-Me_methycyclohexane+Ne10_14150_B3LYP_6-311+G(2D,P)__M06-2X_6-31+GSTARSTAR_CH_H2O	0.000845215	7eq-Me_methycyclohexane+Ne7_14245_B3LYP_6-311+G(2D,P)__M06-2X_6-31+GSTARSTAR_CH_H2O	0.0238033			0.015984	0.596315	0.612299		0.0292279	0.939974	0.969202		0.0311766	0.964025	0.995202		0.0215671	0.757506	0.779073		0.0274574	0.750055	0.777513
7ax-Me_methycyclohexane+Ne6_13512_B3LYP_6-311+G(2D,P)__M06-2X_6-31+GSTARSTAR_CH_H2O	0.000841861	7eq-Me_methycyclohexane+Ne3_12623_B3LYP_6-311+G(2D,P)__M06-2X_6-31+GSTARSTAR_CH_H2O	0.0245751			0.0159206	0.615649	0.63157		0.0291119	0.970452	0.999564		0.0310529	0.995282	1.02634		0.0214815	0.782067	0.803548		0.0273485	0.774375	0.801723
7ax-Me_methycyclohexane+Ne6_13502_B3LYP_6-311+G(2D,P)__M06-2X_6-31+GSTARSTAR_CH_H2O	0.000840371	7eq-Me_methycyclohexane+Ne6_13277_B3LYP_6-311+G(2D,P)__M06-2X_6-31+GSTARSTAR_CH_H2O	0.0245676			0.0158924	0.615462	0.631354		0.0290604	0.970156	0.999216		0.0309979	0.994979	1.02598		0.0214435	0.781828	0.803272		0.0273	0.774139	0.801439
7ax-Me_methycyclohexane+Ne2_13556_B3LYP_6-311+G(2D,P)__M06-2X_6-31+GSTARSTAR_CH_H2O	0.000838274	7eq-Me_methycyclohexane+Ne4_14017_B3LYP_6-311+G(2D,P)__M06-2X_6-31+GSTARSTAR_CH_H2O	0.024272			0.0158528	0.608056	0.623909		0.0289879	0.958483	0.987471		0.0309206	0.983007	1.01393		0.02139	0.772421	0.793811		0.0272319	0.764824	0.792056
7ax-Me_methycyclohexane+Ne6_14293_B3LYP_6-311+G(2D,P)__M06-2X_6-31+GSTARSTAR_CH_H2O	0.000837203	7eq-Me_methycyclohexane+Ne6_12661_B3LYP_6-311+G(2D,P)__M06-2X_6-31+GSTARSTAR_CH_H2O	0.0237887			0.0158325	0.595951	0.611783		0.0289508	0.939401	0.968351		0.0308811	0.963437	0.994318		0.0213627	0.757043	0.778406		0.0271971	0.749597	0.776795
7ax-Me_methycyclohexane+Ne1_14149_B3LYP_6-311+G(2D,P)__M06-2X_6-31+GSTARSTAR_CH_H2O	0.000835915	7eq-Me_methycyclohexane+Ne7_14347_B3LYP_6-311+G(2D,P)__M06-2X_6-31+GSTARSTAR_CH_H2O	0.0240613			0.0158082	0.602778	0.618586		0.0289063	0.950163	0.979069		0.0308336	0.974475	1.00531		0.0213298	0.765716	0.787046		0.0271553	0.758185	0.785341
7ax-Me_methycyclohexane+Ne1_13840_B3LYP_6-311+G(2D,P)__M06-2X_6-31+GSTARSTAR_CH_H2O	0.00083564	7eq-Me_methycyclohexane+Ne8_13597_B3LYP_6-311+G(2D,P)__M06-2X_6-31+GSTARSTAR_CH_H2O	0.0245097			0.015803	0.614012	0.629815		0.0288968	0.967871	0.996768		0.0308234	0.992635	1.02346		0.0213228	0.779987	0.80131		0.0271464	0.772315	0.799462
7ax-Me_methycyclohexane+Ne2_12938_B3LYP_6-311+G(2D,P)__M06-2X_6-31+GSTARSTAR_CH_H2O	0.000835418	7eq-Me_methycyclohexane+Ne7_13287_B3LYP_6-311+G(2D,P)__M06-2X_6-31+GSTARSTAR_CH_H2O	0.0247717			0.0157988	0.620576	0.636375		0.0288891	0.978217	1.00711		0.0308152	1.00325	1.03406		0.0213171	0.788325	0.809642		0.0271392	0.780571	0.80771
7ax-Me_methycyclohexane+Ne2_13100_B3LYP_6-311+G(2D,P)__M06-2X_6-31+GSTARSTAR_CH_H2O	0.000834949	7eq-Me_methycyclohexane+Ne5_12781_B3LYP_6-311+G(2D,P)__M06-2X_6-31+GSTARSTAR_CH_H2O	0.0236801			0.0157899	0.593228	0.609018		0.0288729	0.935109	0.963982		0.0307979	0.959035	0.989833		0.0213051	0.753584	0.77489		0.0271239	0.746173	0.773297
7ax-Me_methycyclohexane+Ne2_14322_B3LYP_6-311+G(2D,P)__M06-2X_6-31+GSTARSTAR_CH_H2O	0.000834105	7eq-Me_methycyclohexane+Ne2_14377_B3LYP_6-311+G(2D,P)__M06-2X_6-31+GSTARSTAR_CH_H2O	0.0241386			0.0157739	0.604716	0.620489		0.0288437	0.953217	0.98206		0.0307668	0.977606	1.00837		0.0212836	0.768177	0.789461		0.0270965	0.760622	0.787718
7ax-Me_methycyclohexane+Ne1_14171_B3LYP_6-311+G(2D,P)__M06-2X_6-31+GSTARSTAR_CH_H2O	0.000833592	7eq-Me_methycyclohexane+Ne1_13823_B3LYP_6-311+G(2D,P)__M06-2X_6-31+GSTARSTAR_CH_H2O	0.0243361			0.0157642	0.609662	0.625426		0.028826	0.961014	0.98984		0.0307479	0.985603	1.01635		0.0212705	0.774461	0.795731		0.0270798	0.766844	0.793924
7ax-Me_methycyclohexane+Ne2_13352_B3LYP_6-311+G(2D,P)__M06-2X_6-31+GSTARSTAR_CH_H2O	0.000831606	7eq-Me_methycyclohexane+Ne6_13387_B3LYP_6-311+G(2D,P)__M06-2X_6-31+GSTARSTAR_CH_H2O	0.024047			0.0157267	0.602421	0.618148		0.0287573	0.9496	0.978358		0.0306746	0.973897	1.00457		0.0212198	0.765263	0.786483		0.0270153	0.757736	0.784752
7ax-Me_methycyclohexane+Ne10_13275_B3LYP_6-311+G(2D,P)__M06-2X_6-31+GSTARSTAR_CH_H2O	0.000830141	7eq-Me_methycyclohexane+Ne9_12838_B3LYP_6-311+G(2D,P)__M06-2X_6-31+GSTARSTAR_CH_H2O	0.0242451			0.015699	0.607383	0.623082		0.0287066	0.957422	0.986128		0.0306206	0.981919	1.01254		0.0211825	0.771566	0.792749		0.0269677	0.763978	0.790945
7ax-Me_methycyclohexane+Ne5_13177_B3LYP_6-311+G(2D,P)__M06-2X_6-31+GSTARSTAR_CH_H2O	0.000828109	7eq-Me_methycyclohexane+Ne3_14118_B3LYP_6-311+G(2D,P)__M06-2X_6-31+GSTARSTAR_CH_H2O	0.0237609			0.0156605	0.595253	0.610914		0.0286363	0.938302	0.966938		0.0305456	0.96231	0.992855		0.0211306	0.756158	0.777288		0.0269017	0.74872	0.775622
7ax-Me_methycyclohexane+Ne6_12738_B3LYP_6-311+G(2D,P)__M06-2X_6-31+GSTARSTAR_CH_H2O	0.000826005	7eq-Me_methycyclohexane+Ne5_14027_B3LYP_6-311+G(2D,P)__M06-2X_6-31+GSTARSTAR_CH_H2O	0.023934			0.0156207	0.599589	0.615209		0.0285636	0.945135	0.973699		0.030468	0.969318	0.999786		0.0210769	0.761665	0.782742		0.0268333	0.754173	0.781007
7ax-Me_methycyclohexane+Ne2_12917_B3LYP_6-311+G(2D,P)__M06-2X_6-31+GSTARSTAR_CH_H2O	0.000819745	7eq-Me_methycyclohexane+Ne4_12687_B3LYP_6-311+G(2D,P)__M06-2X_6-31+GSTARSTAR_CH_H2O	0.0247001			0.0155024	0.618783	0.634285		0.0283471	0.975391	1.00374		0.0302371	1.00035	1.03058		0.0209172	0.786047	0.806964		0.02663	0.778316	0.804946
7ax-Me_methycyclohexane+Ne5_14180_B3LYP_6-311+G(2D,P)__M06-2X_6-31+GSTARSTAR_CH_H2O	0.000818893	7eq-Me_methycyclohexane+Ne7_14142_B3LYP_6-311+G(2D,P)__M06-2X_6-31+GSTARSTAR_CH_H2O	0.0244719			0.0154862	0.613065	0.628551		0.0283176	0.966378	0.994696		0.0302057	0.991104	1.02131		0.0208954	0.778784	0.799679		0.0266023	0.771124	0.797726
7ax-Me_methycyclohexane+Ne7_12784_B3LYP_6-311+G(2D,P)__M06-2X_6-31+GSTARSTAR_CH_H2O	0.000817043	7eq-Me_methycyclohexane+Ne4_12596_B3LYP_6-311+G(2D,P)__M06-2X_6-31+GSTARSTAR_CH_H2O	0.0246531			0.0154513	0.617604	0.633056		0.0282537	0.973533	1.00179		0.0301375	0.998443	1.02858		0.0208483	0.78455	0.805398		0.0265422	0.776834	0.803376
7ax-Me_methycyclohexane+Ne1_12520_B3LYP_6-311+G(2D,P)__M06-2X_6-31+GSTARSTAR_CH_H2O	0.000814266	7eq-Me_methycyclohexane+Ne2_14077_B3LYP_6-311+G(2D,P)__M06-2X_6-31+GSTARSTAR_CH_H2O	0.024461			0.0153987	0.612792	0.62819		0.0281576	0.965947	0.994105		0.030035	0.990662	1.0207		0.0207774	0.778436	0.799214		0.026452	0.77078	0.797232
7ax-Me_methycyclohexane+Ne5_13319_B3LYP_6-311+G(2D,P)__M06-2X_6-31+GSTARSTAR_CH_H2O	0.0008125	7eq-Me_methycyclohexane+Ne1_12964_B3LYP_6-311+G(2D,P)__M06-2X_6-31+GSTARSTAR_CH_H2O	0.0231385			0.0153654	0.579662	0.595027		0.0280966	0.913724	0.94182		0.0299699	0.937103	0.967073		0.0207323	0.736351	0.757083		0.0263946	0.729109	0.755503
7ax-Me_methycyclohexane+Ne7_12763_B3LYP_6-311+G(2D,P)__M06-2X_6-31+GSTARSTAR_CH_H2O	0.000808172	7eq-Me_methycyclohexane+Ne1_14434_B3LYP_6-311+G(2D,P)__M06-2X_6-31+GSTARSTAR_CH_H2O	0.0239691			0.0152835	0.600468	0.615752		0.0279469	0.946522	0.974469		0.0298102	0.97074	1.00055		0.0206219	0.762782	0.783404		0.026254	0.75528	0.781534
7ax-Me_methycyclohexane+Ne7_12768_B3LYP_6-311+G(2D,P)__M06-2X_6-31+GSTARSTAR_CH_H2O	0.000804461	7eq-Me_methycyclohexane+Ne7_13430_B3LYP_6-311+G(2D,P)__M06-2X_6-31+GSTARSTAR_CH_H2O	0.02376			0.0152133	0.59523	0.610443		0.0278186	0.938265	0.966083		0.0296734	0.962272	0.991945		0.0205272	0.756128	0.776655		0.0261335	0.748691	0.774825
7ax-Me_methycyclohexane+Ne6_12648_B3LYP_6-311+G(2D,P)__M06-2X_6-31+GSTARSTAR_CH_H2O	0.000793937	7eq-Me_methycyclohexane+Ne5_14120_B3LYP_6-311+G(2D,P)__M06-2X_6-31+GSTARSTAR_CH_H2O	0.0239471			0.0150143	0.599918	0.614932		0.0274546	0.945654	0.973109		0.0292851	0.96985	0.999136		0.0202586	0.762083	0.782342		0.0257916	0.754588	0.780379

## Sheet: Isotropic shieldings
eq						ax
		Willoughby et al.		NWChem				Willoughby et al.		NWChem
Atom #	Atom Type	Shielding	Shifts	Shielding		Atom #	Atom Type	Shielding	Shifts	Shielding
1	C	144.258	35.1488	144.111		1	C	149.248	30.406	149.006
2	C	143.201	36.1535	143.121		2	C	146.888	32.6487	146.742
3	C	151.9	27.8852	151.802		3	C	158.25	21.8507	158.121
4	C	152.226	27.5753	152.108		4	C	151.309	28.4469	151.161
5	C	151.9	27.8852	151.801		5	C	158.25	21.8507	158.121
6	C	143.2	36.1536	143.121		6	C	146.888	32.6488	146.742
7	C	158.645	21.4756	158.629		7	C	164.881	15.5483	164.78
8	H	30.5637	1.28541	30.54		8	H	29.9669	1.8397	29.9491
9	H	30.1884	1.63397	30.1799		9	H	30.2923	1.53748	30.2822
10	H	30.9973	0.882697	30.9824		10	H	30.3477	1.48602	30.3524
11	H	30.5862	1.26451	30.572		11	H	30.4845	1.35897	30.4919
12	H	30.1443	1.67493	30.1471		12	H	30.2912	1.5385	30.2687
13	H	30.1939	1.62887	30.1796		13	H	30.632	1.22197	30.6316
14	H	30.7141	1.14572	30.7034		14	H	30.1776	1.644	30.1788
15	H	30.5862	1.26451	30.5719		15	H	30.4845	1.35897	30.4919
16	H	30.1443	1.67493	30.1472		16	H	30.2912	1.5385	30.2687
17	H	30.1884	1.63397	30.1799		17	H	30.2923	1.53748	30.2822
18	H	30.9973	0.882697	30.9825		18	H	30.3477	1.48602	30.3524
19	H	30.8821	0.989691	30.891		19	H	31.1057	0.782019	31.1189
20	H	31.289	0.611777	31.2838		20	H	30.3142	1.51714	30.2824
21	H	30.882	0.989784	30.8909		21	H	31.1057	0.782019	31.1189
