# Supplementary material for: An automated framework for NMR chemical shift calculations of small organic molecules
Source: J Cheminform. 2018 Oct 26;10:52. doi: 10.1186/s13321-018-0305-8 (PMC6755567; doi:10.1186/s13321-018-0305-8)
Supplement: Supplementary file 2 — Additional file 2. Supporting information files. Including tutorial, code, and all other files. [file 13321_2018_305_MOESM2_ESM.zip › ISiCLE/isicle-packages/temp_gas.txt]

title "MMM"
start MMM

memory global 1600 mb heap 100 mb stack 600 mb

permanent_dir sSource
scratch_dir /scratch

echo

charge 0
geometry units angstroms
 load sSource/XXX.xyz
end

basis 
 * library YYY1
end

dft
 direct
 xc ZZZ1
end

driver
 maxiter 1000
 xyz XXX_GGG1_GGG2
end

task dft optimize

basis 
 * library YYY2
end

dft
 direct
 xc ZZZ2
 grid lebedev 75 11
end

property
 SHIELDING PPP
end

task dft property
