# Supplementary material for: An automated framework for NMR chemical shift calculations of small organic molecules
Source: J Cheminform. 2018 Oct 26;10:52. doi: 10.1186/s13321-018-0305-8 (PMC6755567; doi:10.1186/s13321-018-0305-8)
Supplement: Supplementary file 2 — Additional file 2. Supporting information files. Including tutorial, code, and all other files. [file 13321_2018_305_MOESM2_ESM.zip › LinearRegressionAnalysis/MoleculeSets_LinearRegressionParameters.xlsx]

## Sheet: Sheet1
Papers	NMR functional	NMR basis set	Geo functional	Geo basis set	Reference	Solvent	MAE 13C	MAXAE 13C	CMAE 13C	MeanSquareError	RMSE 13C	Slope 13C	Intercept 13C	R2 13C	MAE 1H	MAXAE 1H	CMAE 1H	MSquareE 1H	RMSE 1H	Slope 1H	Intercept 1H	R2 1H	SD all	Slope all	Intercept all	R2 all	Mean Absolute Error for C	Root Mean Square Error for C	Maximum Absolute Error for C	Mean Absolute Error for H	Root Mean Square Error for H	Maximum Absolute Error for H	Mean Absolute Error for C	Root Mean Square Error for C	Maximum Absolute Error for C	Slope for C	Intercept for C	R_Squared for C	Mean Absolute Error for H	Root Mean Square Error for H	Maximum Absolute Error for H	Slope for H	Intercept for H	R_Squared for H	Mean Absolute Error for C	Root Mean Square Error for C	Maximum Absolute Error for C	Slope for C	Intercept for C
Alver 2011	b3lyp	6-31g++(d,p)	b3lyp	6-31g++(d,p)	TMS	Chloroform		2.79				1.0068	-4.0416	0.9844		0.94				1.0512	-0.2083	0.9624		0.9745	0.1278	0.9986	2.80294	3.27523	5.1043	0.399109	0.589861	1.6952	2.47556	3.12806	5.5443	1.01633	-2.25363	0.993967	0.347636	0.548844	1.4548	0.877776	0.337122	0.871741	2.47556	3.12806	5.5443	-1.01633	196.176
Asiri 2011	b3lyp	6-31g(d,p)	b3lyp	6-31g(d,p)	TMS	Chloroform																					2.69254	3.5725	8.4388	0.6888	0.880778	1.904	2.15034	2.91143	6.3044	1.0536266502376221	-5.311791917574581	0.98354804261627549	0.753267	0.950792	2.1533	0.9115776790619771	0.563571802460073	0.76521349793819404	2.15034	2.91143	6.3044	-1.0536266502376195	199.2344919175742
Bagno 2006	b3lyp	6-31g(d,p)	b3lyp	cc-pvtz	TMS	Chloroform	0.12		0.07			1.07	-0.27±0.05	0.9997													5.93445	7.97893	20.9735	0.472368	0.664827	1.65043	5.25493	7.49878	20.7456	0.9663286772944638	5.101483404867969	0.97838251300659185	0.4586	0.654185	1.63817	1.0073907328409404	-0.05382101593690191	0.83775027427783766	5.26125	7.50924	20.7844	-0.9664189968369716	188.9363233873025
Barkowski 2010	b3lyp	6-31g(d)	b3lyp	6-31g(d)			1.09					0.998	0.1197	0.99827													6.98759	11.8779	47.2555				6.60743	12.2614	51.139	0.8783246114347059	9.279629149575136	0.85898072811452131							6.60743	12.2614	51.139	-0.8783246114347026	184.64307085042466
Coruh 2010	b3lyp	6-311++g(d,p)	b3lyp	6-311++g(d,p)				16				1.0435	1.348	0.9517						1.04147	-0.0599	0.9905					3.89962	4.98123	11.4121	0.125037	0.144036	0.2716	3.55336	4.46291	9.1989	1.00009	2.20032	0.951967	0.1065	0.13666	0.2511	1.01867	-0.160133	0.980718	3.55336	4.46291	9.1989	-1.00009	191.722
Gottlieb 1997																											6.13486	7.60831	13.226	0.391191	0.491641	0.884383	8.4444	9.91381	15.5933	0.99959	7.74531	0.799038	0.380477	0.489383	0.940892	0.935128	-0.0526992	0.70482	8.4444	9.91381	15.5933	-0.99959	186.177
Hill 2014	b3lyp	dgdzvp			TMS	Chloroform	7.813			65.678	8.104	1.017	6.048	0.999				0.046	0.227	1.015	0.021	0.995					5.33484	9.21604	31.4182	0.322381	0.482315	1.5112	5.33982	8.83992	30.1278	0.96026	7.23664	0.966929	0.3649	0.481816	1.496	0.944228	0.219804	0.972157	5.33982	8.83992	30.1278	-0.96026	186.686
Izgi 2007	b3lyp	6-31g(d,p)	b3lyp	6-31g(d,p)	TMS	Chloroform								0.99924								0.99601				0.9999	5.28458	5.39537	6.9206	0.18426	0.291798	0.9575	0.876825	1.08395	1.7011	0.997184	5.43756	0.999377	0.139647	0.203413	0.6278	1.13484	-0.397432	0.959991	0.876825	1.08395	1.7011	-0.997184	188.485
Karabacak 2009	b3lyp	6-311++g(d,p)	b3lyp	6-311++g(d,p)	TMS	Chloroform						1.0517	-0.7163	0.9966						1.071	-0.3066	0.9917					2.4336	3.28609	6.6995	0.203937	0.328567	0.8709	2.12897	2.65641	4.7913	0.997496	2.21922	0.995278	0.1667	0.251472	0.6466	1.03187	-0.33152	0.985361	2.12897	2.65641	4.7913	-0.997496	191.703
Krishnakumar 2011	b3lyp	6-31g(d)	b3lyp	6-31g(d)								1.0024		0.999						1.00006		1					6.80737	8.32816	13.322	0.53875	0.571982	0.67085	8.43009	9.35783	15.8545	0.736216	40.7262	0.45004	0.416483	0.464841	0.599	-0.187174	8.79385	0.232047	8.43009	9.35783	15.8545	-0.736216	153.197
Krishnakumar 2012	b3lyp	6-31g(d)	b3lyp	6-31g(d)	TMS	Chloroform																				0.9973	6.66519	8.088	14.9913	0.195257	0.316577	0.7494	7.02799	8.63531	16.2996	0.985437	3.73586	0.959553	0.2197	0.271454	0.5881	1.00374	-0.178323	0.983688	7.02799	8.63531	16.2996	-0.985437	190.187
Krishnakumar 2012,2	b3lyp	6-31g(d)	b3lyp	6-31g(d)	TMS	Chloroform								0.8244								-0.5468				0.8096	4.01969	5.22324	10.5823				2.89209	3.3766	6.7168	0.993226	4.81768	0.993137							2.89209	3.3766	6.7168	-0.993226	189.105
Kwan 2015	pbe0	cc-pvtz	b3lyp	MIDI!			2		1.48						0.095		0.08							≈1	≈0		6.04144	7.36425	16.1018	0.321325	0.405595	0.7475	4.20911	5.7519	15.8223	0.972474	6.65424	0.990811	0.31335	0.391811	0.8036	0.928734	0.159151	0.971811	4.20911	5.7519	15.8223	-0.972474	187.268
Li 2011	b3lyp	6-31+g(d,p)	b3lyp	6-31+g(d,p)			3.136				4.118	1.039	-5.3589	0.9942													5.38386	7.1033	11.9771	0.124443	0.138569	0.2421	5.09288	5.74187	8.6531	0.9916289311890163	5.47942182132727	0.95573620942662474	0.0616	0.0707322	0.1078	1.1211025641025634	-0.25563153846153847	0.993990758549539	5.09288	5.74187	8.6531	-0.9916289311890171	188.44327817867284
Lomas 2015	b3lyp	6-311++g(d,p)	b3lyp	6-311++g(d,p)	TMS	Chloroform	0.05				0.073	1.010±0.008	-0.017±0.016	0.99787													5.30423	6.08901	8.57747	0.358428	0.568444	1.40427	4.27078	4.87267	7.05548	1.00202	3.42162	0.979418	0.535692	0.82069	2.0208	0.727909	0.352666	0.445745	4.27078	4.87267	7.05548	-1.00202	190.501
Osmialowski 2001	b3lyp	6-311g	hf	3-21g																							3.83792	4.72497	7.96743	0.659488	1.1233	2.31475	3.35376	3.87282	6.02905	0.9437335886226136	9.173863729715226	0.98161096702995365	1.72043	2.29381	4.24419	0.5386582439548269	3.033894031713078	0.48295844099565932	3.35376	3.87282	6.02905	-0.9437335886226128	184.74883627028464
Parlak 2008	b3lyp	6-311++g(d,p)	b3lyp	6-31g(d)	TMS	Chloroform								0.99895													3.15152	3.23442	4.2629	0.513125	0.513184	0.5218	0.485083	0.586116	1.0507	0.973886	6.56106	0.99885	0.0175	0.0177296	0.0208	0.438178	1.81844	3.26208e-27	0.485083	0.586116	1.0507	-0.973886	187.362
Perez 2006	b3lyp	6-31g(d,p)	b3lyp	6-31g(d,p)		Chloroform																					3.40583	5.01505	9.1231	3.31378	3.5915	4.6986	3.68385	4.6701	7.70425	1.01647	-0.845492	0.962795	0.0735	0.074579	0.08305	2.7308	-16.0265	0.9912	3.68385	4.6701	7.70425	-1.01647	194.768
Rablen 1999	b3lyp	6-311++g(d,p)	b3lyp	6-31+g(d)		Chloroform													0.15	-0.9567	30.6	0.99616					13.7427	13.7454	13.754	0.183944	0.214813	0.328033	10.1304	10.1309	10.1588	0.792611	28.1337	0.880734	0.170259	0.197964	0.301631	1.03226	-0.101713	0.987607	10.1304	10.1309	10.1588	-0.792611	165.789
Sarotti 2009 - 2012	b3lyp	cc-pvtz	b3lyp	6-31g(d)	TMS										0.15				0.13								2.34004	2.8151	4.44376	0.28034	0.342588	0.550741	2.22819	2.51833	3.62033	0.991951	2.66332	0.996991	0.267396	0.327992	0.530938	0.998573	0.0121631	0.925719	2.22819	2.51833	3.62033	-0.991951	191.259
Sebestian 2010	b3lyp	6-311g(d,p)	b3lyp	6-311g(d,p)		Chloroform																					5.57766	6.88013	12.702	0.441973	0.702269	2.0222	5.80919	6.94928	12.2678	0.979846	3.2441	0.944217	0.349855	0.489928	1.359	1.11184	-0.315262	0.955116	5.80919	6.94928	12.2678	-0.979846	190.679
Seca 2000																											5.8174	6.59392	10.9753	0.121114	0.144888	0.2431	4.60037	6.15397	11.5172	0.979592	4.44887	0.986805	0.0954429	0.118043	0.1931	0.909726	0.144437	0.988037	4.60037	6.15397	11.5172	-0.979592	189.474
Senyel 2008	b3lyp	6-311++g(d,p)	b3lyp	6-31g(d)	TMS	Chloroform								0.9746								0.9974					3.77757	4.78678	9.4026	0.319439	0.415522	1.18275	1.75728	2.48897	5.07515	0.940517	7.43237	0.996848	0.249156	0.338205	0.898	1.07662	-0.310954	0.967297	1.75728	2.48897	5.07515	-0.940517	186.49
Senyel 2008 2	b3lyp	6-311++g(d,p)	b3lyp	6-311++g(d,p)	TMS	Chloroform								0.99783								0.99608
Sridevi 2011	b3pw91	6-311++g(d,p)	b3lyp	6-311++g(d,p)	TMS	Chloroform								0.999								0.99					1.83357	2.34336	4.3683	0.235013	0.354568	0.8882	1.24568	1.77274	3.9946	0.9762743509501322	3.937860420706321	0.99800881240028116	0.186075	0.264177	0.6059	1.1035231766069749	-0.6988351698762979	0.97160521596068106	1.24568	1.77274	3.9946	-0.9762743509501318	189.98483957929366
Tormena 2004	b3lyp	cc-pvtz	b3lyp	cc-pvdz	TMS	Chloroform																	0.756				1.45925	1.73218	2.9946	0.253054	0.336562	0.757833	1.02139	1.28496	2.65213	1.00068	0.909733	0.998922	0.251941	0.315978	0.6297	1.03369	-0.194183	0.983659	1.02139	1.28496	2.65213	-1.00068	193.013
Vijaja 2015	b3lyp	6-31g(d,p)	b3lyp	6-31g(d,p)	scaling factor (31.7099, …)	Chloroform																					2.91034	4.0002	11.5414	0.211613	0.258213	0.6349	2.73751	3.43399	8.7799	0.991192	2.97091	0.995209	0.205429	0.256464	0.6546	0.986663	0.0203927	0.99184	2.73751	3.43399	8.7799	-0.991192	190.952
Watts 2011	b3lyp	6-311+g(2d,p)	b3lyp	6-31++g(d,p)		Chloroform	9				6.2	1.05	-0.02	0.997													9.125	13.2195	33.4424	0.86697	1.32872	3.72212	13.2623	17.7124	42.027	0.813851	21.3521	0.663765	1.27658	1.71418	4.43893	0.736087	0.906306	0.37125	13.2623	17.7124	42.027	-0.813851	172.571
Wiitala 2006	b3lyp	6-311++g(2d,p)	b3lyp	6-31g(d)	TMS	Chloroform	6.4		2.1		3	0.9488	-2.1134	0.9973	0.12		0.07		0.1	0.9333	0.1203	0.9974					3.62351	4.1703	5.92131	0.392767	0.512826	0.862167	4.02196	4.44287	6.21707	0.9712926069232802	3.772505618406034	0.99490595249977498	0.42772	0.541339	0.881807	0.9403421145374529	0.08682490712965187	0.83534617424803725	4.02196	4.44287	6.21707	-0.97129260692328	190.15019438159393
Wiitala 2006_2	b3lyp	6-311+g(2d,p)	b3lyp	6-31g(d)	TMS	Chloroform						0.9488	-2.1134	0.9973						0.9333							4.00499	4.72951	8.7261	0.315562	0.445049	1.08409	2.91327	3.63101	7.08701	0.98306	3.82367	0.992051	0.326076	0.453025	1.09616	0.982273	0.054868	0.893702	2.91327	3.63101	7.08701	-0.98306	190.099
Willoughby 2014	b3lyp	6-31+g(d)	m06-2x	6-31+g(d,p)	TMS	Chloroform
Yang 2008	mpw1pw91	6-31g(d,p)	mpw1pw91	6-31g(d,p)	TMS	Chloroform	1.8	5.8																			7.19558	9.98633	32.3746				5.53536	7.88976	23.8378	1.02589	3.40763	0.984686							5.53536	7.88976	23.8378	-1.02589	190.515
[truncated: 17 more columns]
