# Supplementary material for: An automated framework for NMR chemical shift calculations of small organic molecules
Source: J Cheminform. 2018 Oct 26;10:52. doi: 10.1186/s13321-018-0305-8 (PMC6755567; doi:10.1186/s13321-018-0305-8)
Supplement: Supplementary file 2 — Additional file 2. Supporting information files. Including tutorial, code, and all other files. [file 13321_2018_305_MOESM2_ESM.zip › DemonstrationSet.xlsx]

## Sheet: Sheet1
InChI=1S/C8H11BO4/c1-12-6-3-4-7(9(10)11)8(5-6)13-2/h3-5,10-11H,1-2H3	SQTUYFKNCCBFRR-UHFFFAOYSA-N	COC1=CC(OC)=C(C=C1)B(O)O	C8H11BO4	181.98	Organic compounds	Benzenoids	Benzene and substituted derivatives	Methoxybenzenes	alver
InChI=1S/C16H12N2O3/c1-21-16-8-2-12(3-9-16)10-14(11-17)13-4-6-15(7-5-13)18(19)20/h2-10H,1H3	FJBBWHCHJAMHGD-UHFFFAOYSA-N	COC1=CC=C(C=C(C#N)C2=CC=C(C=C2)[N+]([O-])=O)C=C1	C16H12N2O3	280.283	Organic compounds	Phenylpropanoids and polyketides	Stilbenes		asiri
InChI=1S/C21H22N2O2/c24-18-10-16-19-13-9-17-21(6-7-22(17)11-12(13)5-8-25-16)14-3-1-2-4-15(14)23(18)20(19)21/h1-5,13,16-17,19-20H,6-11H2/t13-,16-,17-,19-,20-,21+/m0/s1	QMGVPVSNSZLJIA-FVWCLLPLSA-N	O=C1C[C@@H]2OCC=C3CN4CC[C@@]56[C@@H]4C[C@@H]3[C@@H]2[C@@H]5N1C1=CC=CC=C61	C21H22N2O2	334.419	Organic compounds	Alkaloids and derivatives	Strychnos alkaloids		bagno
InChI=1S/C15H16O6/c1-12-3-7(16)13(2)14(5-19-14)9-10(20-9)15(13,21-12)8-6(12)4-18-11(8)17/h6,8-10H,3-5H2,1-2H3/t6-,8-,9-,10+,12-,13+,14-,15+/m1/s1	FZKKQTRXBJBDQQ-BTGQROITSA-N	C[C@]12CC(=O)[C@@]3(C)[C@@]4(CO4)[C@@H]4O[C@@H]4[C@@]3(O1)[C@@H]1[C@H]2COC1=O	C15H16O6	292.287	Organic compounds	Organoheterocyclic compounds	Furofurans		bagno
InChI=1S/C21H24N2O3/c1-9-12-7-14-21(2)10(8-23(9)14)3-4-13(24)15-11-5-6-26-20(25)16(11)17(18(15)21)19(12)22/h9-10,12,14H,3-8,22H2,1-2H3/t9-,10+,12+,14+,21+/m0/s1	UOYTYFVNDNZIOW-VZDSUCBGSA-N	C[C@H]1[C@H]2C[C@H]3N1C[C@H]1CCC(=O)C4=C(C(C5=C4CCOC5=O)=C2N)[C@@]31C	C21H24N2O3	352.434	Organic compounds	Hydrocarbons	Unsaturated hydrocarbons	Olefins	bagno
InChI=1S/C15H20O6/c1-7-4-5-15(12(17)10(7)16)9-8(2)6-20-14(15,3)21-11(9)13(18)19/h4,8-9,11-12,17H,5-6H2,1-3H3,(H,18,19)	PPFPQYCZSPBJPI-UHFFFAOYSA-N	CC1COC2(C)OC(C1C21CC=C(C)C(=O)C1O)C(O)=O	C15H20O6	296.319	Organic compounds	Organoheterocyclic compounds	Dioxepanes	1,3-dioxepanes	bagno
InChI=1S/C30H50/c1-20(2)21-10-13-25-28(21,6)18-19-29(7)23-11-12-24-26(3,4)15-9-16-27(24,5)22(23)14-17-30(25,29)8/h11,20-22,24-25H,9-10,12-19H2,1-8H3	NYHSEYGDWZMIEZ-UHFFFAOYSA-N	[H]C1(CCC2([H])C1(C)CCC1(C)C3=CCC4([H])C(C)(C)CCCC4(C)C3([H])CCC21C)C(C)C	C30H50	410.73	Organic compounds	Lipids and lipid-like molecules	Prenol lipids	Triterpenoids	barkowski
InChI=1S/C32H52O2/c1-21(2)22-10-13-26-31(7)17-14-23-24(11-12-25-28(3,4)15-9-16-29(23,25)5)30(31,6)18-19-32(22,26)20-27(33)34-8/h11,21-23,25-26H,9-10,12-20H2,1-8H3	TZWCBSAPFCXXKH-UHFFFAOYSA-N	COC(=O)CC12CCC3(C)C4=CCC5C(C)(C)CCCC5(C)C4CCC3(C)C1CCC2C(C)C	C32H52O2	468.766	Organic compounds	Lipids and lipid-like molecules	Prenol lipids	Triterpenoids	barkowski
InChI=1S/C30H50/c1-20(2)21-10-13-25-28(21,6)18-19-29(7)23-11-12-24-26(3,4)15-9-16-27(24,5)22(23)14-17-30(25,29)8/h20-21,24-25H,9-19H2,1-8H3	FQCKEVJQPWDRQG-UHFFFAOYSA-N	CC(C)C1CCC2C1(C)CCC1(C)C3=C(CCC21C)C1(C)CCCC(C)(C)C1CC3	C30H50	410.73	Organic compounds	Lipids and lipid-like molecules	Prenol lipids	Triterpenoids	barkowski
InChI=1S/C30H50O/c1-19(2)20-9-12-24-28(20,6)17-18-29(7)22-10-11-23-26(3,4)25(31)14-15-27(23,5)21(22)13-16-30(24,29)8/h19-20,23-25,31H,9-18H2,1-8H3	LUZUHPHTXSGDDD-UHFFFAOYSA-N	CC(C)C1CCC2C1(C)CCC1(C)C3=C(CCC21C)C1(C)CCC(O)C(C)(C)C1CC3	C30H50O	426.729	Organic compounds	Lipids and lipid-like molecules	Prenol lipids	Triterpenoids	barkowski
InChI=1S/C32H52O2/c1-21(2)22-10-13-26-31(7)17-14-23-24(11-12-25-28(3,4)15-9-16-29(23,25)5)30(31,6)18-19-32(22,26)20-27(33)34-8/h21-22,25-26H,9-20H2,1-8H3	FGWBGPGRAOKSGS-UHFFFAOYSA-N	COC(=O)CC12CCC3(C)C4=C(CCC3(C)C1CCC2C(C)C)C1(C)CCCC(C)(C)C1CC4	C32H52O2	468.766	Organic compounds	Lipids and lipid-like molecules	Prenol lipids	Triterpenoids	barkowski
InChI=1S/C30H48O3/c1-17(2)18-9-10-21-27(18,5)13-14-29(7)25-19(31)15-22-26(3,4)23(33)11-12-28(22,6)24(25)20(32)16-30(21,29)8/h17-19,21-23,31,33H,9-16H2,1-8H3	VGKDKBUHLQYHBS-UHFFFAOYSA-N	CC(C)C1CCC2C1(C)CCC1(C)C3=C(C(=O)CC21C)C1(C)CCC(O)C(C)(C)C1CC3O	C30H48O3	456.711	Organic compounds	Lipids and lipid-like molecules	Prenol lipids	Triterpenoids	barkowski
InChI=1S/C30H48O3/c1-17(2)18-9-10-21-27(18,5)13-14-29(7)25-19(31)15-22-26(3,4)23(33)11-12-28(22,6)24(25)20(32)16-30(21,29)8/h17-18,20-23,32-33H,9-16H2,1-8H3	QZYBLSBBEUUBNS-UHFFFAOYSA-N	CC(C)C1CCC2C1(C)CCC1(C)C3=C(C(O)CC21C)C1(C)CCC(O)C(C)(C)C1CC3=O	C30H48O3	456.711	Organic compounds	Lipids and lipid-like molecules	Prenol lipids	Triterpenoids	barkowski
InChI=1S/C30H46O3/c1-17(2)18-9-10-21-27(18,5)13-14-29(7)25-19(31)15-22-26(3,4)23(33)11-12-28(22,6)24(25)20(32)16-30(21,29)8/h17-18,21-23,33H,9-16H2,1-8H3	TWWFTEIDBDUQPG-UHFFFAOYSA-N	CC(C)C1CCC2C1(C)CCC1(C)C3=C(C(=O)CC21C)C1(C)CCC(O)C(C)(C)C1CC3=O	C30H46O3	454.695	Organic compounds	Lipids and lipid-like molecules	Prenol lipids	Triterpenoids	barkowski
InChI=1S/C30H50/c1-20(2)21-10-13-25-28(21,6)18-19-29(7)23-11-12-24-26(3,4)15-9-16-27(24,5)22(23)14-17-30(25,29)8/h14,20-21,23-25H,9-13,15-19H2,1-8H3	ZHDRLFGZQZCZKX-UHFFFAOYSA-N	CC(C)C1CCC2C1(C)CCC1(C)C3CCC4C(C)(C)CCCC4(C)C3=CCC21C	C30H50	410.73	Organic compounds	Lipids and lipid-like molecules	Prenol lipids	Triterpenoids	barkowski
InChI=1S/C32H54O2/c1-21(2)22-10-13-26-31(7)17-14-23-24(11-12-25-28(3,4)15-9-16-29(23,25)5)30(31,6)18-19-32(22,26)20-27(33)34-8/h14,21-22,24-27,33H,9-13,15-20H2,1-8H3	HVEDUBGGHNPNEE-UHFFFAOYSA-N	COC(O)CC12CCC3(C)C4CCC5C(C)(C)CCCC5(C)C4=CCC3(C)C1CCC2C(C)C	C32H54O2	470.782	Organic compounds	Lipids and lipid-like molecules	Prenol lipids	Triterpenoids	barkowski
InChI=1S/C30H50O2/c1-18(2)19-9-12-23-28(19,6)15-16-29(7)20-10-11-22-26(3,4)24(31)13-14-27(22,5)21(20)17-25(32)30(23,29)8/h17-20,22-25,31-32H,9-16H2,1-8H3	ZWTQSIHLEYRYLZ-UHFFFAOYSA-N	CC(C)C1CCC2C1(C)CCC1(C)C3CCC4C(C)(C)C(O)CCC4(C)C3=CC(O)C21C	C30H50O2	442.728	Organic compounds	Lipids and lipid-like molecules	Prenol lipids	Triterpenoids	barkowski
InChI=1S/C30H50O/c1-19(2)20-9-12-24-28(20,6)17-18-29(7)22-10-11-23-26(3,4)25(31)14-15-27(23,5)21(22)13-16-30(24,29)8/h10,19-21,23-25,31H,9,11-18H2,1-8H3	VLRMAVHXJLVDCY-UHFFFAOYSA-N	CC(C)C1CCC2C1(C)CCC1(C)C3=CCC4C(C)(C)C(O)CCC4(C)C3CCC21C	C30H50O	426.729	Organic compounds	Lipids and lipid-like molecules	Prenol lipids	Triterpenoids	barkowski
InChI=1S/C13H8N2OS/c14-6-11-1-2-13(5-12(11)7-15)16-8-10-3-4-17-9-10/h1-5,9H,8H2	LEVDDNWPBMPRJQ-UHFFFAOYSA-N	N#CC1=CC=C(OCC2=CSC=C2)C=C1C#N	C13H8N2OS	240.28	Organic compounds	Benzenoids	Phenol ethers		coruh
InChI=1S/C30H33ClN4O2/c1-20(2)27(34(17-7-16-32)29(36)23-12-10-21(3)11-13-23)28-33-26-18-24(31)14-15-25(26)30(37)35(28)19-22-8-5-4-6-9-22/h4-6,8-15,18,20,27H,7,16-17,19,32H2,1-3H3/t27-/m1/s1	QJZRFPJCWMNVAV-HHHXNRCGSA-N	CC(C)[C@@H](N(CCCN)C(=O)C1=CC=C(C)C=C1)C1=NC2=C(C=CC(Cl)=C2)C(=O)N1CC1=CC=CC=C1	C30H33ClN4O2	517.07	Organic compounds	Benzenoids	Benzene and substituted derivatives	Toluenes	hill
InChI=1S/C8H15N/c9-7-6-8-4-2-1-3-5-8/h4H,1-3,5-7,9H2	IUDMXOOVKMKODN-UHFFFAOYSA-N	NCCC1=CCCCC1	C8H15N	125.215	Organic compounds	Organic nitrogen compounds	Organonitrogen compounds	Amines	izgi
InChI=1S/C7H8ClN/c1-5-3-2-4-6(8)7(5)9/h2-4H,9H2,1H3	WFNLHDJJZSJARK-UHFFFAOYSA-N	CC1=C(N)C(Cl)=CC=C1	C7H8ClN	141.6	Organic compounds	Benzenoids	Benzene and substituted derivatives	Toluenes	karabacak
InChI=1S/C7H7ClO/c1-5-3-2-4-6(8)7(5)9/h2-4,9H,1H3	YPNZJHFXFVLXSE-UHFFFAOYSA-N	CC1=C(O)C(Cl)=CC=C1	C7H7ClO	142.58	Organic compounds	Benzenoids	Phenols	Cresols	krishnakumar
InChI=1S/C7H7ClO/c1-5-4-6(9)2-3-7(5)8/h2-4,9H,1H3	CFKMVGJGLGKFKI-UHFFFAOYSA-N	CC1=C(Cl)C=CC(O)=C1	C7H7ClO	142.58	Organic compounds	Benzenoids	Phenols	Cresols	krishnakumar
InChI=1S/C7H6ClNO2/c1-5-2-3-6(9(10)11)4-7(5)8/h2-4H,1H3	LLYXJBROWQDVMI-UHFFFAOYSA-N	Cc1ccc(cc1Cl)[N+]([O-])=O	C7H6ClNO2	171.58	Organic compounds	Benzenoids	Benzene and substituted derivatives	Nitrobenzenes	krishnakumar
InChI=1S/C7H6ClNO2/c1-5-2-3-6(8)4-7(5)9(10)11/h2-4H,1H3	SQFLFRQWPBEDHM-UHFFFAOYSA-N	CC1=C(C=C(Cl)C=C1)[N+]([O-])=O	C7H6ClNO2	171.58	Organic compounds	Benzenoids	Benzene and substituted derivatives	Nitrobenzenes	krishnakumar
InChI=1S/C6H5Cl2NO2/c7-5-2-1-4(9(10)11)3-6(5)8/h1-3,10-11H	DYHSQGNGHOXIFF-UHFFFAOYSA-N	ON(O)C1=CC(Cl)=C(Cl)C=C1	C6H5Cl2NO2	194.01	Organic compounds	Benzenoids	Benzene and substituted derivatives	Halobenzenes	krishnakumar
InChI=1S/C6H3Cl4NO2/c7-2-1-3(8)5(10)6(4(2)9)11(12)13/h1,12-13H	ILDGYIMJYBUHHZ-UHFFFAOYSA-N	ON(O)C1=C(Cl)C(Cl)=CC(Cl)=C1Cl	C6H3Cl4NO2	262.9	Organic compounds	Benzenoids	Benzene and substituted derivatives	Halobenzenes	krishnakumar
InChI=1S/C18H22O2/c1-18-9-8-14-13-5-3-12(19)10-11(13)2-4-15(14)16(18)6-7-17(18)20/h3,5,10,14-16,19H,2,4,6-9H2,1H3	DNXHEGUUPJUMQT-UHFFFAOYSA-N	CC12CCC3C(CCC4=C3C=CC(O)=C4)C1CCC2=O	C18H22O2	270.372	Organic compounds	Lipids and lipid-like molecules	Steroids and steroid derivatives	Estrane steroids	kwan
InChI=1S/C12H4F8N2/c13-3-1(4(14)8(18)11(21)7(3)17)2-5(15)9(19)12(22)10(20)6(2)16/h21-22H2	FWOLORXQTIGHFX-UHFFFAOYSA-N	Nc1c(F)c(F)c(c(F)c1F)-c1c(F)c(F)c(N)c(F)c1F	C12H4F8N2	328.165	Organic compounds	Benzenoids	Benzene and substituted derivatives	Biphenyls and derivatives	parlak
InChI=1S/C8H10ClN3/c9-8-10-4-3-7(11-8)12-5-1-2-6-12/h3-4H,1-2,5-6H2	OSBZWNGXKCNMHM-UHFFFAOYSA-N	ClC1=NC=CC(=N1)N1CCCC1	C8H10ClN3	183.64	Organic compounds	Organic nitrogen compounds	Organonitrogen compounds	Amines	perez
InChI=1S/C8H10ClN3/c9-7-3-4-10-8(11-7)12-5-1-2-6-12/h3-4H,1-2,5-6H2	ZJLJJVGPLBMEPQ-UHFFFAOYSA-N	ClC1=NC(=NC=C1)N1CCCC1	C8H10ClN3	183.64	Organic compounds	Organic nitrogen compounds	Organonitrogen compounds	Amines	perez
InChI=1S/C14H11N/c1-11-7-8-14(13(9-11)10-15)12-5-3-2-4-6-12/h2-9H,1H3	QMSDNBJQBPHACW-UHFFFAOYSA-N	CC1=CC(C#N)=C(C=C1)C1=CC=CC=C1	C14H11N	193.249	Organic compounds	Benzenoids	Benzene and substituted derivatives	Biphenyls and derivatives	sebastian
InChI=1S/C7H14O2/c1-3-5-7(8)9-6-4-2/h3-6H2,1-2H3	HUAZGNHGCJGYNP-UHFFFAOYSA-N	CCCOC(=O)CCC	C7H14O2	130.187	Organic compounds	Lipids and lipid-like molecules	Fatty Acyls	Fatty acid esters	seca
InChI=1S/C29H48O/c1-7-21(19(2)3)9-8-20(4)25-12-13-26-24-11-10-22-18-23(30)14-16-28(22,5)27(24)15-17-29(25,26)6/h18-21,24-27H,7-17H2,1-6H3	RUVUHIUYGJBLGI-UHFFFAOYSA-N	CCC(CCC(C)C1CCC2C3CCC4=CC(=O)CCC4(C)C3CCC12C)C(C)C	C29H48O	412.702	Organic compounds	Lipids and lipid-like molecules	Steroids and steroid derivatives	Stigmastanes and derivatives	seca
InChI=1S/C29H46O2/c1-7-20(18(2)3)9-8-19(4)23-10-11-24-22-17-27(31)26-16-21(30)12-14-29(26,6)25(22)13-15-28(23,24)5/h16,18-20,22-25H,7-15,17H2,1-6H3	UVFOCYGYACXLAY-UHFFFAOYSA-N	CCC(CCC(C)C1CCC2C3CC(=O)C4=CC(=O)CCC4(C)C3CCC12C)C(C)C	C29H46O2	426.685	Organic compounds	Lipids and lipid-like molecules	Steroids and steroid derivatives	Stigmastanes and derivatives	seca
InChI=1S/C9H13N/c10-8-4-7-9-5-2-1-3-6-9/h1-3,5-6H,4,7-8,10H2	LYUQWQRTDLVQGA-UHFFFAOYSA-N	NCCCC1=CC=CC=C1	C9H13N	135.21	Organic compounds	Benzenoids	Benzene and substituted derivatives	Phenylpropylamines	senyel
InChI=1S/C8H18N2/c9-5-4-8-10-6-2-1-3-7-10/h1-9H2	JMUCXULQKPWSTJ-UHFFFAOYSA-N	NCCCN1CCCCC1	C8H18N2	142.246	Organic compounds	Organoheterocyclic compounds	Piperidines		senyel
InChI=1S/C10H8N2O/c11-6-8-5-7-3-1-2-4-9(7)13-10(8)12/h1-4H,5,12H2	HTDJFGBZDIJBSP-UHFFFAOYSA-N	NC1=C(CC2=CC=CC=C2O1)C#N	C10H8N2O	172.187	Organic compounds	Organoheterocyclic compounds	Benzopyrans	1-benzopyrans	sridevi
InChI=1S/C8H8O/c1-7(9)8-5-3-2-4-6-8/h2-6H,1H3	KWOLFJPFCHCOCG-UHFFFAOYSA-N	CC(=O)C1=CC=CC=C1	C8H8O	120.151	Organic compounds	Organic oxygen compounds	Organooxygen compounds	Carbonyl compounds	tormena
InChI=1S/C9H10O2/c1-7(10)8-3-5-9(11-2)6-4-8/h3-6H,1-2H3	NTPLXRHDUXRPNE-UHFFFAOYSA-N	COC1=CC=C(C=C1)C(C)=O	C9H10O2	150.177	Organic compounds	Organic oxygen compounds	Organooxygen compounds	Carbonyl compounds	tormena
InChI=1S/C8H7NO3/c1-6(10)7-2-4-8(5-3-7)9(11)12/h2-5H,1H3	YQYGPGKTNQNXMH-UHFFFAOYSA-N	CC(=O)C1=CC=C(C=C1)N(=O)=O	C8H7NO3	165.148	Organic compounds	Organic oxygen compounds	Organooxygen compounds	Carbonyl compounds	tormena
InChI=1S/C20H24N2O/c1-15(2)13-17-5-9-19(10-6-17)16(3)22-21-14-18-7-11-20(23-4)12-8-18/h5-12,14-15H,13H2,1-4H3/b21-14+,22-16+	YARYSQXWADUMEA-KTWAZNHYSA-N	[H]\C(=N/N=C(\C)C1=CC=C(CC(C)C)C=C1)C1=CC=C(OC)C=C1	C20H24N2O	308.425	Organic compounds	Benzenoids	Benzene and substituted derivatives	Phenylpropanes	vijaja
InChI=1S/C10H12O3/c1-13-10-7-8(3-2-6-11)4-5-9(10)12/h2-5,7,11-12H,6H2,1H3/b3-2+	JMFRWRFFLBVWSI-NSCUHMNNSA-N	COC1=C(O)C=CC(\C=C\CO)=C1	C10H12O3	180.203	Organic compounds	Benzenoids	Phenols	Methoxyphenols	watts
InChI=1S/C20H22O6/c1-25-17-11-13(5-3-7-21)9-15(19(17)23)16-10-14(6-4-8-22)12-18(26-2)20(16)24/h3-6,9-12,21-24H,7-8H2,1-2H3/b5-3+,6-4+	LNPUFGIAJJTBEI-GGWOSOGESA-N	COC1=C(O)C(=CC(\C=C\CO)=C1)C1=CC(\C=C\CO)=CC(OC)=C1O	C20H22O6	358.39	Organic compounds	Benzenoids	Benzene and substituted derivatives	Biphenyls and derivatives	watts
InChI=1S/C20H22O6/c1-23-17-7-11(3-5-15(17)21)19-13-9-26-20(14(13)10-25-19)12-4-6-16(22)18(8-12)24-2/h3-8,13-14,19-22H,9-10H2,1-2H3	HGXBRUKMWQGOIE-UHFFFAOYSA-N	COC1=C(O)C=CC(=C1)C1OCC2C1COC2C1=CC(OC)=C(O)C=C1	C20H22O6	358.39	Organic compounds	Lignans, neolignans and related compounds	Furanoid lignans		watts
InChI=1S/C20H22O6/c1-24-17-10-13(5-6-16(17)23)19-15(11-22)14-8-12(4-3-7-21)9-18(25-2)20(14)26-19/h3-6,8-10,15,19,21-23H,7,11H2,1-2H3/b4-3+	KUSXBOZNRPQEON-ONEGZZNKSA-N	COC1=CC(\C=C\CO)=CC2=C1OC(C2CO)C1=CC(OC)=C(O)C=C1	C20H22O6	358.39	Organic compounds	Phenylpropanoids and polyketides	2-arylbenzofuran flavonoids		watts
InChI=1S/C20H24O7/c1-25-17-11-14(6-7-15(17)23)20(24)19(12-22)27-16-8-5-13(4-3-9-21)10-18(16)26-2/h3-8,10-11,19-24H,9,12H2,1-2H3/b4-3-	FYEZJIXULOZDRT-ARJAWSKDSA-N	COC1=C(O)C=CC(=C1)C(O)C(CO)OC1=C(OC)C=C(\C=C/CO)C=C1	C20H24O7	376.405	Organic compounds	Lignans, neolignans and related compounds			watts
InChI=1S/C20H24O7/c1-25-17-11-14(6-7-15(17)23)20(24)19(12-22)27-16-8-5-13(4-3-9-21)10-18(16)26-2/h3-8,10-11,19-24H,9,12H2,1-2H3	FYEZJIXULOZDRT-UHFFFAOYSA-N	COC1=C(O)C=CC(=C1)C(O)C(CO)OC1=C(OC)C=C(C=CCO)C=C1	C20H24O7	376.405	Organic compounds	Lignans, neolignans and related compounds			watts
InChI=1S/C23H26O6/c1-10(2)12-9-13-15(17(26)14(11(3)24)16(12)25)23-8-6-7-22(4,5)20(23)18(27)19(13)29-21(23)28/h9-10,19-20,25H,6-8H2,1-5H3	ZWMNXVIUPFQWFJ-UHFFFAOYSA-N	CC(C)C1=CC2=C(C(=O)C(C(C)=O)=C1O)C13CCCC(C)(C)C1C(=O)C2OC3=O	C23H26O6	398.455	Organic compounds	Hydrocarbon derivatives	Tropones		yang
InChI=1S/C17H12N2O/c1-2-3-11-18-15-9-7-14(8-10-15)17(20)13-16-6-4-5-12-19-16/h4-10,12H,1,13H2	UXDXRTQXNGMZEO-UHFFFAOYSA-N	C=C=C=C=NC1=CC=C(C=C1)C(=O)CC1=CC=CC=N1	C17H12N2O	260.296	Organic compounds	Organic oxygen compounds	Organooxygen compounds	Carbonyl compounds	osmiolowski
InChI=1S/C15H16N2O/c1-17(2)14-8-6-12(7-9-14)15(18)11-13-5-3-4-10-16-13/h3-10H,11H2,1-2H3	BANQOEJKKRVNSW-UHFFFAOYSA-N	CN(C)C1=CC=C(C=C1)C(=O)CC1=CC=CC=N1	C15H16N2O	240.306	Organic compounds	Organic oxygen compounds	Organooxygen compounds	Carbonyl compounds	osmiolowski
InChI=1S/C13H12N2O/c14-11-6-4-10(5-7-11)13(16)9-12-3-1-2-8-15-12/h1-8H,9,14H2	UEADKLNFMQYUGU-UHFFFAOYSA-N	NC1=CC=C(C=C1)C(=O)CC1=CC=CC=N1	C13H12N2O	212.252	Organic compounds	Organic oxygen compounds	Organooxygen compounds	Carbonyl compounds	osmiolowski
InChI=1S/C14H13NO/c1-11-5-7-12(8-6-11)14(16)10-13-4-2-3-9-15-13/h2-9H,10H2,1H3	GSDQHQGFZHVAPE-UHFFFAOYSA-N	CC1=CC=C(C=C1)C(=O)CC1=CC=CC=N1	C14H13NO	211.264	Organic compounds	Organic oxygen compounds	Organooxygen compounds	Carbonyl compounds	osmiolowski
InChI=1S/C14H13NO/c1-11-5-4-6-12(9-11)14(16)10-13-7-2-3-8-15-13/h2-9H,10H2,1H3	BSAOCMFXHXZAFJ-UHFFFAOYSA-N	CC1=CC=CC(=C1)C(=O)CC1=CC=CC=N1	C14H13NO	211.264	Organic compounds	Organic oxygen compounds	Organooxygen compounds	Carbonyl compounds	osmiolowski
InChI=1S/C13H11NO/c15-13(11-6-2-1-3-7-11)10-12-8-4-5-9-14-12/h1-9H,10H2	CMOXTMGJZNCXEI-UHFFFAOYSA-N	O=C(Cc1ccccn1)c1ccccc1	C13H11NO	197.237	Organic compounds	Organic oxygen compounds	Organooxygen compounds	Carbonyl compounds	osmiolowski
InChI=1S/C13H10FNO/c14-11-6-4-10(5-7-11)13(16)9-12-3-1-2-8-15-12/h1-8H,9H2	HSXYDJFTGOBXIG-UHFFFAOYSA-N	FC1=CC=C(C=C1)C(=O)CC1=CC=CC=N1	C13H10FNO	215.227	Organic compounds	Organic oxygen compounds	Organooxygen compounds	Carbonyl compounds	osmiolowski
InChI=1S/C13H10BrNO/c14-11-6-4-10(5-7-11)13(16)9-12-3-1-2-8-15-12/h1-8H,9H2	XEBXAVNJDPUBTP-UHFFFAOYSA-N	BrC1=CC=C(C=C1)C(=O)CC1=CC=CC=N1	C13H10BrNO	276.133	Organic compounds	Organic oxygen compounds	Organooxygen compounds	Carbonyl compounds	osmiolowski
InChI=1S/C13H10ClNO/c14-11-6-4-10(5-7-11)13(16)9-12-3-1-2-8-15-12/h1-8H,9H2	KXCOOLQUDZYTGG-UHFFFAOYSA-N	ClC1=CC=C(C=C1)C(=O)CC1=CC=CC=N1	C13H10ClNO	231.68	Organic compounds	Organic oxygen compounds	Organooxygen compounds	Carbonyl compounds	osmiolowski
InChI=1S/C13H10FNO/c14-11-5-3-4-10(8-11)13(16)9-12-6-1-2-7-15-12/h1-8H,9H2	NRKOUVBFIJOGLN-UHFFFAOYSA-N	FC1=CC=CC(=C1)C(=O)CC1=CC=CC=N1	C13H10FNO	215.227	Organic compounds	Organic oxygen compounds	Organooxygen compounds	Carbonyl compounds	osmiolowski
InChI=1S/C13H10BrNO/c14-11-5-3-4-10(8-11)13(16)9-12-6-1-2-7-15-12/h1-8H,9H2	PJWYHDVLXBNXQV-UHFFFAOYSA-N	BrC1=CC=CC(=C1)C(=O)CC1=CC=CC=N1	C13H10BrNO	276.133	Organic compounds	Organic oxygen compounds	Organooxygen compounds	Carbonyl compounds	osmiolowski
InChI=1S/C14H10F3NO/c15-14(16,17)11-6-4-10(5-7-11)13(19)9-12-3-1-2-8-18-12/h1-8H,9H2	LJPRPXLLPLLUEF-UHFFFAOYSA-N	FC(F)(F)C1=CC=C(C=C1)C(=O)CC1=CC=CC=N1	C14H10F3NO	265.235	Organic compounds	Organic oxygen compounds	Organooxygen compounds	Carbonyl compounds	osmiolowski
InChI=1S/C13H10N2O3/c16-13(9-11-3-1-2-8-14-11)10-4-6-12(7-5-10)15(17)18/h1-8H,9H2	JTLRCYLNTKZGRG-UHFFFAOYSA-N	[O-][N+](=O)C1=CC=C(C=C1)C(=O)CC1=CC=CC=N1	C13H10N2O3	242.234	Organic compounds	Organic oxygen compounds	Organooxygen compounds	Carbonyl compounds	osmiolowski
InChI=1S/C17H12N2O/c1-2-3-11-18-15-9-7-14(8-10-15)17(20)13-16-6-4-5-12-19-16/h4-10,12-13,20H,1H2/b17-13-	WRMFXGMUOWQJNU-LGMDPLHJSA-N	[H]\C(=C(\O)C1=CC=C(C=C1)N=C=C=C=C)C1=CC=CC=N1	C17H12N2O	260.296	Organic compounds	Benzenoids	Benzene and substituted derivatives	Styrenes	osmiolowski
InChI=1S/C14H14N2O/c1-15-12-7-5-11(6-8-12)14(17)10-13-4-2-3-9-16-13/h2-10,15,17H,1H3/b14-10-	VGNIHJIYCBSTPP-UVTDQMKNSA-N	[H]\C(=C(\O)C1=CC=C(NC)C=C1)C1=CC=CC=N1	C14H14N2O	226.279	Organic compounds	Benzenoids	Benzene and substituted derivatives	Styrenes	osmiolowski
InChI=1S/C13H12N2O/c14-11-6-4-10(5-7-11)13(16)9-12-3-1-2-8-15-12/h1-9,16H,14H2/b13-9-	SWSMPGKYQHLXOI-LCYFTJDESA-N	[H]\C(=C(\O)C1=CC=C(N)C=C1)C1=CC=CC=N1	C13H12N2O	212.252	Organic compounds	Benzenoids	Benzene and substituted derivatives	Styrenes	osmiolowski
InChI=1S/C14H13NO2/c1-17-13-7-5-11(6-8-13)14(16)10-12-4-2-3-9-15-12/h2-10,16H,1H3/b14-10-	HKOYAQQXTGVGIB-UVTDQMKNSA-N	[H]\C(=C(\O)C1=CC=C(OC)C=C1)C1=CC=CC=N1	C14H13NO2	227.263	Organic compounds	Benzenoids	Phenol ethers	Anisoles	osmiolowski
InChI=1S/C14H13NO/c1-11-5-7-12(8-6-11)14(16)10-13-4-2-3-9-15-13/h2-10,16H,1H3/b14-10-	WZZCOIFIFQHKEI-UVTDQMKNSA-N	[H]\C(=C(\O)C1=CC=C(C)C=C1)C1=CC=CC=N1	C14H13NO	211.264	Organic compounds	Benzenoids	Benzene and substituted derivatives	Styrenes	osmiolowski
InChI=1S/C14H13NO/c1-11-5-4-6-12(9-11)14(16)10-13-7-2-3-8-15-13/h2-10,16H,1H3/b14-10-	ZKMFCPPHKLKKNP-UVTDQMKNSA-N	[H]\C(=C(\O)C1=CC=CC(C)=C1)C1=CC=CC=N1	C14H13NO	211.264	Organic compounds	Benzenoids	Benzene and substituted derivatives	Styrenes	osmiolowski
IXQUHMXYFKDBDA-JLHYYAGUSA-N.xyz	IXQUHMXYFKDBDA-JLHYYAGUSA-N	O\C(=C\c1ccccn1)c1ccccc1	C13H11NO	197.237	Organic compounds	Benzenoids	Benzene and substituted derivatives	Styrenes	osmiolowski
InChI=1S/C13H10FNO/c14-11-6-4-10(5-7-11)13(16)9-12-3-1-2-8-15-12/h1-9,16H/b13-9-	QPHCWIKJAGMHMS-LCYFTJDESA-N	[H]\C(=C(\O)C1=CC=C(F)C=C1)C1=CC=CC=N1	C13H10FNO	215.227	Organic compounds	Benzenoids	Benzene and substituted derivatives	Styrenes	osmiolowski
InChI=1S/C13H10BrNO/c14-11-6-4-10(5-7-11)13(16)9-12-3-1-2-8-15-12/h1-9,16H/b13-9-	NKIKWEQXICKSKM-LCYFTJDESA-N	[H]\C(=C(\O)C1=CC=C(Br)C=C1)C1=CC=CC=N1	C13H10BrNO	276.133	Organic compounds	Benzenoids	Benzene and substituted derivatives	Styrenes	osmiolowski
InChI=1S/C13H10ClNO/c14-11-6-4-10(5-7-11)13(16)9-12-3-1-2-8-15-12/h1-9,16H/b13-9-	SVSUVYGJTIGZBD-LCYFTJDESA-N	[H]\C(=C(\O)C1=CC=C(Cl)C=C1)C1=CC=CC=N1	C13H10ClNO	231.68	Organic compounds	Benzenoids	Benzene and substituted derivatives	Styrenes	osmiolowski
InChI=1S/C13H10FNO/c14-11-5-3-4-10(8-11)13(16)9-12-6-1-2-7-15-12/h1-9,16H/b13-9-	MIBKIACLCZQGKZ-LCYFTJDESA-N	[H]\C(=C(\O)C1=CC(F)=CC=C1)C1=CC=CC=N1	C13H10FNO	215.227	Organic compounds	Benzenoids	Benzene and substituted derivatives	Styrenes	osmiolowski
InChI=1S/C13H10BrNO/c14-11-5-3-4-10(8-11)13(16)9-12-6-1-2-7-15-12/h1-9,16H/b13-9-	NLGKWYDGUXBUIY-LCYFTJDESA-N	[H]\C(=C(\O)C1=CC(Br)=CC=C1)C1=CC=CC=N1	C13H10BrNO	276.133	Organic compounds	Benzenoids	Benzene and substituted derivatives	Styrenes	osmiolowski
InChI=1S/C14H10F3NO/c15-14(16,17)11-6-4-10(5-7-11)13(19)9-12-3-1-2-8-18-12/h1-9,19H/b13-9-	XBTKYERQHVXLLG-LCYFTJDESA-N	[H]\C(=C(\O)C1=CC=C(C=C1)C(F)(F)F)C1=CC=CC=N1	C14H10F3NO	265.235	Organic compounds	Benzenoids	Benzene and substituted derivatives	Trifluoromethylbenzenes	osmiolowski
InChI=1S/C13H10N2O3/c16-13(9-11-3-1-2-8-14-11)10-4-6-12(7-5-10)15(17)18/h1-9,16H/b13-9-	IGMTWDJZNDUSEH-LCYFTJDESA-N	[H]\C(=C(\O)C1=CC=C(C=C1)N(=O)=O)C1=CC=CC=N1	C13H10N2O3	242.234	Organic compounds	Benzenoids	Benzene and substituted derivatives	Nitrobenzenes	osmiolowski
InChI=1S/C2H4O/c1-2-3/h2H,1H3	IKHGUXGNUITLKF-UHFFFAOYSA-N	CC=O	C2H4O	44.053	Organic compounds	Organic oxygen compounds	Organooxygen compounds	Carbonyl compounds	wiitala
InChI=1S/C2H5NO/c1-2(3)4/h1H3,(H2,3,4)	DLFVBJFMPXGRIB-UHFFFAOYSA-N	CC(O)=N	C2H5NO	59.068	Organic compounds	Organic acids and derivatives	Carboximidic acids and derivatives	Carboximidic acids	wiitala
InChI=1S/C2H4O2/c1-2(3)4/h1H3,(H,3,4)	QTBSBXVTEAMEQO-UHFFFAOYSA-N	CC(O)=O	C2H4O2	60.052	Organic compounds	Organic acids and derivatives	Carboxylic acids and derivatives	Carboxylic acids	wiitala
InChI=1S/C4H6O3/c1-3(5)7-4(2)6/h1-2H3	WFDIJRYMOXRFFG-UHFFFAOYSA-N	CC(=O)OC(C)=O	C4H6O3	102.089	Organic compounds	Organic acids and derivatives	Carboxylic acids and derivatives	Dicarboxylic acids and derivatives	wiitala
InChI=1S/C3H6O/c1-3(2)4/h1-2H3	CSCPPACGZOOCGX-UHFFFAOYSA-N	CC(C)=O	C3H6O	58.08	Organic compounds	Organic oxygen compounds	Organooxygen compounds	Carbonyl compounds	wiitala	rablen
InChI=1S/C3H7NO/c1-3(2)4-5/h5H,1-2H3	PXAJQJMDEXJWFB-UHFFFAOYSA-N	CC(C)=NO	C3H7NO	73.095	Organic compounds	Organic nitrogen compounds	Organonitrogen compounds	Oximes	wiitala
InChI=1S/C2H3N/c1-2-3/h1H3	WEVYAHXRMPXWCK-UHFFFAOYSA-N	CC#N	C2H3N	41.053	Organic compounds	Organic nitrogen compounds	Organonitrogen compounds	Organic cyanides	wiitala	rablen
InChI=1S/C2H3ClO/c1-2(3)4/h1H3	WETWJCDKMRHUPV-UHFFFAOYSA-N	CC(Cl)=O	C2H3ClO	78.5	Organic compounds	Organohalogen compounds	Acyl halides	Acyl chlorides	wiitala	rablen
InChI=1S/C3H4O/c1-2-3-4/h2-3H,1H2	HGINCPLSRVDWNT-UHFFFAOYSA-N	C=CC=O	C3H4O	56.064	Organic compounds	Organic oxygen compounds	Organooxygen compounds	Carbonyl compounds	wiitala
InChI=1S/C3H7Br/c1-2-3-4/h2-3H2,1H3	CYNYIHKIEHGYOZ-UHFFFAOYSA-N	CCCBr	C3H7Br	122.993	Organic compounds	Organohalogen compounds	Organobromides		wiitala
InChI=1S/C4H6O/c1-3-4(2)5/h3H,1H2,2H3	FUSUHKVFWTUUBE-UHFFFAOYSA-N	CC(=O)C=C	C4H6O	70.091	Organic compounds	Organic oxygen compounds	Organooxygen compounds	Carbonyl compounds	wiitala
InChI=1S/C3H7Cl/c1-2-3-4/h2-3H2,1H3	SNMVRZFUUCLYTO-UHFFFAOYSA-N	CCCCl	C3H7Cl	78.54	Organic compounds	Organohalogen compounds	Organochlorides		wiitala
InChI=1S/C6H12/c1-2-4-6-5-3-1/h1-6H2	XDTMQSROBMDMFD-UHFFFAOYSA-N	C1CCCCC1	C6H12	84.162	Organic compounds	Hydrocarbons	Saturated hydrocarbons	Cycloalkanes	wiitala	rablen
InChI=1S/C4H7NO2/c1-3(6)5-4(2)7/h1-2H3,(H,5,6,7)	ZSBDPRIWBYHIAF-UHFFFAOYSA-N	CC(=O)NC(C)=O	C4H7NO2	101.105	Organic compounds	Organic acids and derivatives	Carboxylic acids and derivatives	Carboxylic acid derivatives	wiitala
InChI=1S/C4H10O/c1-3-5-4-2/h3-4H2,1-2H3	RTZKZFJDLAIYFH-UHFFFAOYSA-N	CCOCC	C4H10O	74.123	Organic compounds	Organic oxygen compounds	Organooxygen compounds	Ethers	wiitala
InChI=1S/C3H6O3/c1-5-3(4)6-2/h1-2H3	IEJIGPNLZYLLBP-UHFFFAOYSA-N	COC(=O)OC	C3H6O3	90.078	Organic compounds	Organic acids and derivatives	Organic carbonic acids and derivatives	Carbonic acid diesters	wiitala
InChI=1S/C5H10O2/c1-5(2)6-3-4-7-5/h3-4H2,1-2H3	SIJBDWPVNAYVGY-UHFFFAOYSA-N	CC1(C)OCCO1	C5H10O2	102.133	Organic compounds	Organic oxygen compounds	Organooxygen compounds	Ethers	wiitala
InChI=1S/C2H6O4S/c1-5-7(3,4)6-2/h1-2H3	VAYGXNSJCAHWJZ-UHFFFAOYSA-N	COS(=O)(=O)OC	C2H6O4S	126.13	Organic compounds	Organic acids and derivatives	Organic sulfuric acids and derivatives	Sulfuric acid esters	wiitala
InChI=1S/C2H6S/c1-3-2/h1-2H3	QMMFVYPAHWMCMS-UHFFFAOYSA-N	CSC	C2H6S	62.13	Organic compounds	Organosulfur compounds	Thioethers	Dialkylthioethers	wiitala
InChI=1S/C2H6O3S/c1-4-6(3)5-2/h1-2H3	BDUPRNVPXOHWIL-UHFFFAOYSA-N	COS(=O)OC	C2H6O3S	110.13	Organic compounds	Organic oxygen compounds	Organooxygen compounds		wiitala
InChI=1S/C2H6O2S/c1-5(2,3)4/h1-2H3	HHVIBTZHLRERCL-UHFFFAOYSA-N	CS(C)(=O)=O	C2H6O2S	94.13	Organic compounds	Organosulfur compounds	Sulfonyls	Sulfones	wiitala
InChI=1S/C2H6OS/c1-4(2)3/h1-2H3	IAZDPXIOMUYVGZ-UHFFFAOYSA-N	CS(C)=O	C2H6OS	78.13	Organic compounds	Organosulfur compounds	Sulfoxides		wiitala	RaBLEN
InChI=1S/C3H8N2O/c1-4-3(6)5-2/h1-2H3,(H2,4,5,6)	MGJKQDOBUOMPEZ-UHFFFAOYSA-N	CNC(=O)NC	C3H8N2O	88.11	Organic compounds	Organic acids and derivatives	Organic carbonic acids and derivatives	Ureas	wiitala
InChI=1S/C2H6S/c1-2-3/h3H,2H2,1H3	DNJIEGIFACGWOD-UHFFFAOYSA-N	CCS	C2H6S	62.13	Organic compounds	Organosulfur compounds	Thiols	Alkylthiols	wiitala
InChI=1S/C8H10/c1-2-8-6-4-3-5-7-8/h3-7H,2H2,1H3	YNQLUTRBYVCPMQ-UHFFFAOYSA-N	CCC1=CC=CC=C1	C8H10	106.168	Organic compounds	Benzenoids	Benzene and substituted derivatives		wiitala
InChI=1S/C3H7NO2/c1-2-6-3(4)5/h2H2,1H3,(H2,4,5)	JOYRKODLDBILNP-UHFFFAOYSA-N	CCOC(O)=N	C3H7NO2	89.094	Organic compounds	Organic acids and derivatives	Carboximidic acids and derivatives		wiitala
InChI=1S/C3H5NO/c1-2-4-3-5/h2H2,1H3	WUDNUHPRLBTKOJ-UHFFFAOYSA-N	CCN=C=O	C3H5NO	71.079	Organic compounds	Organic nitrogen compounds	Organonitrogen compounds	Isocyanates	wiitala
InChI=1S/C4H4O/c1-2-4-5-3-1/h1-4H	YLQBMQCUIZJEEH-UHFFFAOYSA-N	O1C=CC=C1	C4H4O	68.075	Organic compounds	Organoheterocyclic compounds	Heteroaromatic compounds		wiitala
InChI=1S/CH4O/c1-2/h2H,1H3	OKKJLVBELUTLKV-UHFFFAOYSA-N	CO	CH4O	32.042	Organic compounds	Organic oxygen compounds	Organooxygen compounds	Alcohols and polyols	wiitala	rablen
InChI=1S/C3H6O2/c1-3(4)5-2/h1-2H3	KXKVLQRXCPHEJC-UHFFFAOYSA-N	COC(C)=O	C3H6O2	74.079	Organic compounds	Organic acids and derivatives	Carboxylic acids and derivatives	Carboxylic acid derivatives	wiitala
InChI=1S/C4H6O2/c1-3-4(5)6-2/h3H,1H2,2H3	BAPJBEWLBFYGME-UHFFFAOYSA-N	COC(=O)C=C	C4H6O2	86.09	Organic compounds	Organic acids and derivatives	Carboxylic acids and derivatives	Acrylic acids and derivatives	wiitala
InChI=1S/C2H3NS/c1-3-2-4/h1H3	LGDSHSYDSCRFAB-UHFFFAOYSA-N	CN=C=S	C2H3NS	73.11	Organic compounds	Organosulfur compounds	Isothiocyanates		wiitala
InChI=1S/C2H3NS/c1-4-2-3/h1H3	VYHVQEYOFIYNJP-UHFFFAOYSA-N	CSC#N	C2H3NS	73.11	Organic compounds	Organosulfur compounds	Thiocyanates		wiitala
InChI=1S/C6H5NO2/c8-7(9)6-4-2-1-3-5-6/h1-5H	LQNUZADURLCDLV-UHFFFAOYSA-N	O=N(=O)C1=CC=CC=C1	C6H5NO2	123.111	Organic compounds	Benzenoids	Benzene and substituted derivatives	Nitrobenzenes	wiitala
InChI=1S/CH3NO2/c1-2(3)4/h1H3	LYGJENNIWJXYER-UHFFFAOYSA-N	C[N+]([O-])=O	CH3NO2	61.04	Organic compounds	Organic 1,3-dipolar compounds	Allyl-type 1,3-dipolar organic compounds	Organic nitro compounds	wiitala	rablen
InChI=1S/C2H6N2O/c1-4(2)3-5/h1-2H3	UMFJAHHVKNCGLG-UHFFFAOYSA-N	CN(C)N=O	C2H6N2O	74.083	Organic compounds	Organic nitrogen compounds	Organonitrogen compounds	Organic nitroso compounds	wiitala
InChI=1S/C3H9N/c1-2-3-4/h2-4H2,1H3	WGYKZJWCGVVSQN-UHFFFAOYSA-N	CCCN	C3H9N	59.112	Organic compounds	Organic nitrogen compounds	Organonitrogen compounds	Amines	wiitala
InChI=1S/C5H12/c1-3-5-4-2/h3-5H2,1-2H3	OFBQJSOFQDEBGM-UHFFFAOYSA-N	CCCCC	C5H12	72.151	Organic compounds	Hydrocarbons	Saturated hydrocarbons	Alkanes	wiitala
InChI=1S/C5H10/c1-3-5-4-2/h3H,1,4-5H2,2H3	YWAKXRMUMFPDSH-UHFFFAOYSA-N	CCCC=C	C5H10	70.135	Organic compounds	Hydrocarbons	Unsaturated hydrocarbons	Unsaturated aliphatic hydrocarbons	wiitala
InChI=1S/C5H8/c1-3-5-4-2/h1H,4-5H2,2H3	IBXNCJKFFQIKKY-UHFFFAOYSA-N	CCCC#C	C5H8	68.119	Organic compounds	Acetylides			wiitala
InChI=1S/C6H6O/c7-6-4-2-1-3-5-6/h1-5,7H	ISWSIDIOOBJBQZ-UHFFFAOYSA-N	OC1=CC=CC=C1	C6H6O	94.113	Organic compounds	Benzenoids	Phenols	1-hydroxy-4-unsubstituted benzenoids	wiitala
InChI=1S/C3H6O/c1-3-2-4-3/h3H,2H2,1H3	GOOHAUXETOMSMM-UHFFFAOYSA-N	CC1CO1	C3H6O	58.08	Organic compounds	Organoheterocyclic compounds	Epoxides		wiitala
InChI=1S/C5H5N/c1-2-4-6-5-3-1/h1-5H	JUJWROOIHBZHMG-UHFFFAOYSA-N	C1=CC=NC=C1	C5H5N	79.102	Organic compounds	Organoheterocyclic compounds	Pyridines and derivatives		wiitala
InChI=1S/C2H6O/c1-2-3/h3H,2H2,1H3	LFQSCWFLJHTTHZ-UHFFFAOYSA-N	CCO	C2H6O	46.069	Organic compounds	Organic oxygen compounds	Organooxygen compounds	Alcohols and polyols	wiitala 2006
InChI=1S/C7H14O/c1-6-4-2-3-5-7(6)8/h6-8H,2-5H2,1H3/t6-,7+/m0/s1	NDVWOBYBJYUSMF-NKWVEPMBSA-N	C[C@H]1CCCC[C@H]1O	C7H14O	114.188	Organic compounds	Organic oxygen compounds	Organooxygen compounds	Alcohols and polyols	wiitala 2006-2
InChI=1S/C7H14O/c1-6-4-2-3-5-7(6)8/h6-8H,2-5H2,1H3/t6-,7-/m1/s1	NDVWOBYBJYUSMF-RNFRBKRXSA-N	C[C@@H]1CCCC[C@H]1O	C7H14O	114.188	Organic compounds	Organic oxygen compounds	Organooxygen compounds	Alcohols and polyols	wiitala 2006-2
InChI=1S/C7H14O/c1-6-3-2-4-7(8)5-6/h6-8H,2-5H2,1H3/t6-,7+/m1/s1	HTSABYAWKQAHBT-RQJHMYQMSA-N	C[C@@H]1CCC[C@H](O)C1	C7H14O	114.188	Organic compounds	Organic oxygen compounds	Organooxygen compounds	Alcohols and polyols	wiitala 2006-2
InChI=1S/C7H14O/c1-6-3-2-4-7(8)5-6/h6-8H,2-5H2,1H3/t6-,7-/m0/s1	HTSABYAWKQAHBT-BQBZGAKWSA-N	C[C@H]1CCC[C@H](O)C1	C7H14O	114.188	Organic compounds	Organic oxygen compounds	Organooxygen compounds	Alcohols and polyols	wiitala 2006-2
InChI=1S/C7H14O/c1-6-2-4-7(8)5-3-6/h6-8H,2-5H2,1H3/t6-,7+	MQWCXKGKQLNYQG-KNVOCYPGSA-N	C[C@H]1CC[C@@H](O)CC1	C7H14O	114.188	Organic compounds	Organic oxygen compounds	Organooxygen compounds	Alcohols and polyols	wiitala 2006-2
InChI=1S/C7H14O/c1-6-2-4-7(8)5-3-6/h6-8H,2-5H2,1H3/t6-,7-	MQWCXKGKQLNYQG-LJGSYFOKSA-N	C[C@H]1CC[C@H](O)CC1	C7H14O	114.188	Organic compounds	Organic oxygen compounds	Organooxygen compounds	Alcohols and polyols	wiitala 2006-2
InChI=1S/C16H14N2O5S/c1-16(2)10(15(22)23)18-13(21)9(14(18)24-16)17-11(19)7-5-3-4-6-8(7)12(17)20/h3-6,9-10,14H,1-2H3,(H,22,23)/t9-,10+,14-/m1/s1	LNVKHOIUIPPOFH-ISTVAULSSA-N	CC1(C)S[C@@H]2[C@H](N3C(=O)C4=CC=CC=C4C3=O)C(=O)N2[C@H]1C(O)=O	C16H14N2O5S	346.36	Organic compounds	Organic acids and derivatives	Carboxylic acids and derivatives	Amino acids, peptides, and analogues	wiitala 2006-2
InChI=1S/C3H8O/c1-2-3-4/h4H,2-3H2,1H3	BDERNNFJNOPAEC-UHFFFAOYSA-N	CCCO	C3H8O	60.096	Organic compounds	Organic oxygen compounds	Organooxygen compounds	Alcohols and polyols	lomas
InChI=1S/C3H8O/c1-3(2)4/h3-4H,1-2H3	KFZMGEQAYNKOFK-UHFFFAOYSA-N	CC(C)O	C3H8O	60.096	Organic compounds	Organic oxygen compounds	Organooxygen compounds	Alcohols and polyols	lomas
InChI=1S/C4H10O/c1-2-3-4-5/h5H,2-4H2,1H3	LRHPLDYGYMQRHN-UHFFFAOYSA-N	CCCCO	C4H10O	74.123	Organic compounds	Organic oxygen compounds	Organooxygen compounds	Alcohols and polyols	lomas
InChI=1S/C4H10O/c1-3-4(2)5/h4-5H,3H2,1-2H3	BTANRVKWQNVYAZ-UHFFFAOYSA-N	CCC(C)O	C4H10O	74.123	Organic compounds	Organic oxygen compounds	Organooxygen compounds	Alcohols and polyols	lomas
InChI=1S/C4H10O/c1-4(2)3-5/h4-5H,3H2,1-2H3	ZXEKIIBDNHEJCQ-UHFFFAOYSA-N	CC(C)CO	C4H10O	74.123	Organic compounds	Organic oxygen compounds	Organooxygen compounds	Alcohols and polyols	lomas
InChI=1S/C4H10O/c1-4(2,3)5/h5H,1-3H3	DKGAVHZHDRPRBM-UHFFFAOYSA-N	CC(C)(C)O	C4H10O	74.123	Organic compounds	Organic oxygen compounds	Organooxygen compounds	Alcohols and polyols	lomas
InChI=1S/C5H12O/c1-5(2,3)4-6/h6H,4H2,1-3H3	KPSSIOMAKSHJJG-UHFFFAOYSA-N	CC(C)(C)CO	C5H12O	88.15	Organic compounds	Organic oxygen compounds	Organooxygen compounds	Alcohols and polyols	lomas
InChI=1S/C5H12O/c1-3-5(6)4-2/h5-6H,3-4H2,1-2H3	AQIXEPGDORPWBJ-UHFFFAOYSA-N	CCC(O)CC	C5H12O	88.15	Organic compounds	Organic oxygen compounds	Organooxygen compounds	Alcohols and polyols	lomas
InChI=1S/C5H12O/c1-4-5(2,3)6/h6H,4H2,1-3H3	MSXVEPNJUHWQHW-UHFFFAOYSA-N	CCC(C)(C)O	C5H12O	88.15	Organic compounds	Organic oxygen compounds	Organooxygen compounds	Alcohols and polyols	lomas
InChI=1S/C6H14O/c1-5(7)6(2,3)4/h5,7H,1-4H3/t5-/m1/s1	DFOXKPDFWGNLJU-RXMQYKEDSA-N	C[C@@H](O)C(C)(C)C	C6H14O	102.177	Organic compounds	Organic oxygen compounds	Organooxygen compounds	Alcohols and polyols	lomas
InChI=1S/C6H12O/c7-6-4-2-1-3-5-6/h6-7H,1-5H2	HPXRVTGHNJAIIH-UHFFFAOYSA-N	OC1CCCCC1	C6H12O	100.161	Organic compounds	Organic oxygen compounds	Organooxygen compounds	Alcohols and polyols	lomas
InChI=1S/C3H5Cl/c1-2-3-4/h2-3H,1H3/b3-2-	OWXJKYNZGFSVRC-IHWYPQMZSA-N	C\C=C/Cl	C3H5Cl	76.52	Organic compounds	Organohalogen compounds	Vinyl halides	Vinyl chlorides
InChI=1S/C3H5ClO2/c1-6-3(5)2-4/h2H2,1H3	QABLOFMHHSOFRJ-UHFFFAOYSA-N	COC(=O)CCl	C3H5ClO2	108.52	Organic compounds	Organic acids and derivatives	Carboxylic acids and derivatives	Carboxylic acid derivatives
InChI=1S/C3H5ClO/c1-3(5)2-4/h2H2,1H3	BULLHNJGPPOUOX-UHFFFAOYSA-N	CC(=O)CCl	C3H5ClO	92.52	Organic compounds	Organic oxygen compounds	Organooxygen compounds	Carbonyl compounds	lomas
InChI=1S/C3H7Cl/c1-3(2)4/h3H,1-2H3	ULYZAYCEDJDHCC-UHFFFAOYSA-N	CC(C)Cl	C3H7Cl	78.54	Organic compounds	Organohalogen compounds	Organochlorides		lomas
InChI=1S/C3H5Cl/c1-2-3-4/h2H,1,3H2	OSDWBNJEKMUWAV-UHFFFAOYSA-N	ClCC=C	C3H5Cl	76.52	Organic compounds	Organohalogen compounds	Organochlorides		lomas
InChI=1S/C3H3ClO/c1-2-3(4)5/h2H,1H2	HFBMWMNUJJDEQZ-UHFFFAOYSA-N	ClC(=O)C=C	C3H3ClO	90.51	Organic compounds	Organic acids and derivatives	Carboxylic acids and derivatives	Acrylic acids and derivatives
InChI=1S/C3H3Cl/c1-2-3-4/h1H,3H2	LJZPPWWHKPGCHS-UHFFFAOYSA-N	ClCC#C	C3H3Cl	74.51	Organic compounds	Acetylides
InChI=1S/C3H6ClNO/c1-5(2)3(4)6/h1-2H3	YIIMEMSDCNDGTB-UHFFFAOYSA-N	CN(C)C(Cl)=O	C3H6ClNO	107.54	Organic compounds	Organic acids and derivatives	Carboxylic acids and derivatives	Amino acids, peptides, and analogues
InChI=1S/C2H2ClN/c3-1-2-4/h1H2	RENMDAKOXSCIGH-UHFFFAOYSA-N	ClCC#N	C2H2ClN	75.5	Organic compounds	Organic nitrogen compounds	Organonitrogen compounds	Organic cyanides
InChI=1S/C3H3ClO3/c4-2-1-6-3(5)7-2/h2H,1H2	OYOKPDLAMOMTEE-UHFFFAOYSA-N	ClC1COC(=O)O1	C3H3ClO3	122.5	Organic compounds	Organic acids and derivatives	Organic carbonic acids and derivatives	Carbonic acid diesters
InChI=1S/C6H3ClN2O4/c7-5-2-1-4(8(10)11)3-6(5)9(12)13/h1-3H	VYZAHLCBVHPDDF-UHFFFAOYSA-N	ClC1=C(C=C(C=C1)N(=O)=O)N(=O)=O	C6H3ClN2O4	202.55	Organic compounds	Benzenoids	Benzene and substituted derivatives	Nitrobenzenes
InChI=1S/C6H5ClO/c7-5-1-3-6(8)4-2-5/h1-4,8H	WXNZTHHGJRFXKQ-UHFFFAOYSA-N	OC1=CC=C(Cl)C=C1	C6H5ClO	128.56	Organic compounds	Benzenoids	Phenols	Halophenols
InChI=1S/C4H9Cl/c1-4(2,3)5/h1-3H3	NBRKLOOSMBRFMH-UHFFFAOYSA-N	CC(C)(C)Cl	C4H9Cl	92.57	Organic compounds	Organohalogen compounds	Organochlorides
InChI=1S/C6H4ClNO3/c7-4-1-2-6(9)5(3-4)8(10)11/h1-3,9H	NWSIFTLPLKCTSX-UHFFFAOYSA-N	OC1=C(C=C(Cl)C=C1)[N+]([O-])=O	C6H4ClNO3	173.55	Organic compounds	Benzenoids	Phenols	Nitrophenols
InChI=1S/C6H5Cl/c7-6-4-2-1-3-5-6/h1-5H	MVPPADPHJFYWMZ-UHFFFAOYSA-N	ClC1=CC=CC=C1	C6H5Cl	112.56	Organic compounds	Benzenoids	Benzene and substituted derivatives	Halobenzenes	rablen
InChI=1S/C6H4ClNO2/c7-5-2-1-3-6(4-5)8(9)10/h1-4H	KMAQZIILEGKYQZ-UHFFFAOYSA-N	[O-][N+](=O)C1=CC(Cl)=CC=C1	C6H4ClNO2	157.55	Organic compounds	Benzenoids	Benzene and substituted derivatives	Nitrobenzenes
InChI=1S/C6H5ClN2O2/c7-5-2-1-4(9(10)11)3-6(5)8/h1-3H,8H2	KWIXNFOTNVKIGM-UHFFFAOYSA-N	NC1=C(Cl)C=CC(=C1)[N+]([O-])=O	C6H5ClN2O2	172.57	Organic compounds	Benzenoids	Benzene and substituted derivatives	Nitrobenzenes
InChI=1S/C5H3ClO2/c6-5(7)4-2-1-3-8-4/h1-3H	OFTKFKYVSBNYEC-UHFFFAOYSA-N	ClC(=O)c1ccco1	C5H3ClO2	130.53	Organic compounds	Organoheterocyclic compounds	Furans	Furoic acid and derivatives
InChI=1S/C4H3ClS/c5-4-1-2-6-3-4/h1-3H	QUBJDMPBDURTJT-UHFFFAOYSA-N	Clc1ccsc1	C4H3ClS	118.58	Organic compounds	Organohalogen compounds	Aryl halides	Aryl chlorides
InChI=1S/C5H4ClNO/c6-4-1-5(8)3-7-2-4/h1-3,8H	TUIDQYRZDZRHPQ-UHFFFAOYSA-N	OC1=CC(Cl)=CN=C1	C5H4ClNO	129.54	Organic compounds	Organoheterocyclic compounds	Pyridines and derivatives	Hydroxypyridines
InChI=1S/C6H6ClNO/c7-5-2-1-4(8)3-6(5)9/h1-3,9H,8H2	JSCNCRWPXOTDDZ-UHFFFAOYSA-N	Nc1ccc(Cl)c(O)c1	C6H6ClNO	143.57	Organic compounds	Benzenoids	Phenols	Halophenols
InChI=1S/C2H2Cl2/c3-1-2-4/h1-2H/b2-1-/i1+1,2+1	KFUSEUYYWQURPO-GQTGYUFJSA-N	Cl\[13CH]=[13CH]/Cl	C2H2Cl2	98.92	Organic compounds	Organohalogen compounds	Vinyl halides	Vinyl chlorides
InChI=1S/C6H4Cl2/c7-5-3-1-2-4-6(5)8/h1-4H	RFFLAFLAYFXFSW-UHFFFAOYSA-N	ClC1=CC=CC=C1Cl	C6H4Cl2	147.0	Organic compounds	Benzenoids	Benzene and substituted derivatives	Halobenzenes
InChI=1S/C6H4Cl2/c7-5-2-1-3-6(8)4-5/h1-4H	ZPQOPVIELGIULI-UHFFFAOYSA-N	ClC1=CC(Cl)=CC=C1	C6H4Cl2	147.0	Organic compounds	Benzenoids	Benzene and substituted derivatives	Halobenzenes
InChI=1S/C6H5Cl2N/c7-4-2-1-3-5(8)6(4)9/h1-3H,9H2	JDMFXJULNGEPOI-UHFFFAOYSA-N	NC1=C(Cl)C=CC=C1Cl	C6H5Cl2N	162.01	Organic compounds	Benzenoids	Benzene and substituted derivatives	Halobenzenes
InChI=1S/C6H4Cl2/c7-5-1-2-6(8)4-3-5/h1-4H	OCJBOOLMMGQPQU-UHFFFAOYSA-N	ClC1=CC=C(Cl)C=C1	C6H4Cl2	147.0	Organic compounds	Benzenoids	Benzene and substituted derivatives	Halobenzenes	li
InChI=1S/C6H4Cl2O/c7-4-1-2-5(8)6(9)3-4/h1-3,9H	RANCECPPZPIPNO-UHFFFAOYSA-N	OC1=C(Cl)C=CC(Cl)=C1	C6H4Cl2O	163.0	Organic compounds	Benzenoids	Benzene and substituted derivatives	Halobenzenes
InChI=1S/C6H3Cl2NO2/c7-5-2-1-4(9(10)11)3-6(5)8/h1-3H	NTBYINQTYWZXLH-UHFFFAOYSA-N	[O-][N+](=O)C1=CC(Cl)=C(Cl)C=C1	C6H3Cl2NO2	192.0	Organic compounds	Benzenoids	Benzene and substituted derivatives	Nitrobenzenes
InChI=1S/C6H3Cl2NO2/c7-4-1-2-6(9(10)11)5(8)3-4/h1-3H	QUIMTLZDMCNYGY-UHFFFAOYSA-N	[O-][N+](=O)C1=C(Cl)C=C(Cl)C=C1	C6H3Cl2NO2	192.0	Organic compounds	Benzenoids	Benzene and substituted derivatives	Nitrobenzenes
InChI=1S/C6H3Cl2NO2/c7-4-2-1-3-5(6(4)8)9(10)11/h1-3H	CMVQZRLQEOAYSW-UHFFFAOYSA-N	[O-][N+](=O)C1=C(Cl)C(Cl)=CC=C1	C6H3Cl2NO2	192.0	Organic compounds	Benzenoids	Benzene and substituted derivatives	Nitrobenzenes
InChI=1S/C4H2Cl2N2/c5-3-1-2-4(6)8-7-3/h1-2H	GUSWJGOYDXFJSI-UHFFFAOYSA-N	ClC1=NN=C(Cl)C=C1	C4H2Cl2N2	148.97	Organic compounds	Organoheterocyclic compounds	Diazines	Pyridazines and derivatives
InChI=1S/C6H3Cl2NO2/c7-4-1-5(8)3-6(2-4)9(10)11/h1-3H	RNABGKOKSBUFHW-UHFFFAOYSA-N	[O-][N+](=O)C1=CC(Cl)=CC(Cl)=C1	C6H3Cl2NO2	192.0	Organic compounds	Benzenoids	Benzene and substituted derivatives	Nitrobenzenes
InChI=1S/C4H6Cl2/c1-4(6)2-3-5/h2H,3H2,1H3/b4-2-	WLIADPFXSACYLS-RQOWECAXSA-N	C\C(Cl)=C\CCl	C4H6Cl2	124.99	Organic compounds	Organohalogen compounds	Vinyl halides	Vinyl chlorides
InChI=1S/C4Cl2O3/c5-1-2(6)4(8)9-3(1)7	AGULWIQIYWWFBJ-UHFFFAOYSA-N	ClC1=C(Cl)C(=O)OC1=O	C4Cl2O3	166.94	Organic compounds	Organoheterocyclic compounds	Dihydrofurans	Furanones
InChI=1S/C5H3Cl2N/c6-4-2-1-3-8-5(4)7/h1-3H	MAKFMOSBBNKPMS-UHFFFAOYSA-N	ClC1=C(Cl)N=CC=C1	C5H3Cl2N	147.99	Organic compounds	Organoheterocyclic compounds	Pyridines and derivatives	Halopyridines
InChI=1S/C4H2Cl2N2/c5-3-1-4(6)8-2-7-3/h1-2H	XJPZKYIHCLDXST-UHFFFAOYSA-N	Clc1cc(Cl)ncn1	C4H2Cl2N2	148.97	Organic compounds	Organoheterocyclic compounds	Diazines	Pyrimidines and pyrimidine derivatives	li
InChI=1S/C4H2Cl2N2/c5-3-1-7-2-4(6)8-3/h1-2H	LSEAAPGIZCDEEH-UHFFFAOYSA-N	ClC1=CN=CC(Cl)=N1	C4H2Cl2N2	148.97	Organic compounds	Organoheterocyclic compounds	Diazines	Pyrazines
InChI=1S/C4H3Cl2N3/c5-3-2(7)4(6)9-1-8-3/h1H,7H2	NIGDWBHWHVHOAD-UHFFFAOYSA-N	Nc1c(Cl)ncnc1Cl	C4H3Cl2N3	163.99	Organic compounds	Organoheterocyclic compounds	Diazines	Pyrimidines and pyrimidine derivatives
InChI=1S/C3H6Cl2/c1-3(2,4)5/h1-2H3	ZEOVXNVKXIPWMS-UHFFFAOYSA-N	CC(C)(Cl)Cl	C3H6Cl2	112.98	Organic compounds	Organohalogen compounds	Organochlorides
InChI=1S/C2H4Cl2/c1-2(3)4/h2H,1H3	SCYULBFZEHDVBN-UHFFFAOYSA-N	CC(Cl)Cl	C2H4Cl2	98.95	Organic compounds	Organohalogen compounds	Organochlorides
InChI=1S/C2HCl2N/c3-2(4)1-5/h2H	STZZWJCGRKXEFF-UHFFFAOYSA-N	ClC(Cl)C#N	C2HCl2N	109.94	Organic compounds	Organic nitrogen compounds	Organonitrogen compounds	Organic cyanides	li
InChI=1S/C6H3Cl3/c7-4-1-5(8)3-6(9)2-4/h1-3H	XKEFYDZQGKAQCN-UHFFFAOYSA-N	ClC1=CC(Cl)=CC(Cl)=C1	C6H3Cl3	181.44	Organic compounds	Benzenoids	Benzene and substituted derivatives	Halobenzenes
InChI=1S/C6H3Cl3/c7-4-2-1-3-5(8)6(4)9/h1-3H	RELMFMZEBKVZJC-UHFFFAOYSA-N	ClC1=CC=CC(Cl)=C1Cl	C6H3Cl3	181.44	Organic compounds	Benzenoids	Benzene and substituted derivatives	Halobenzenes
InChI=1S/C6H3Cl3O/c7-3-1-4(8)6(10)5(9)2-3/h1-2,10H	LINPIYWFGCPVIE-UHFFFAOYSA-N	OC1=C(Cl)C=C(Cl)C=C1Cl	C6H3Cl3O	197.44	Organic compounds	Benzenoids	Phenols	Halophenols
InChI=1S/C6H4Cl3N/c7-3-1-4(8)6(10)5(9)2-3/h1-2H,10H2	NATVSFWWYVJTAZ-UHFFFAOYSA-N	Nc1c(Cl)cc(Cl)cc1Cl	C6H4Cl3N	196.46	Organic compounds	Benzenoids	Benzene and substituted derivatives	Aniline and substituted anilines
InChI=1S/C6H2Cl3NO/c7-4-1-3(10-9)2-5(8)6(4)11/h1-2H	YHUMTHWQGWPJOQ-UHFFFAOYSA-N	ClN=C1C=C(Cl)C(=O)C(Cl)=C1	C6H2Cl3NO	210.44	Organic compounds	Organic oxygen compounds	Organooxygen compounds	Carbonyl compounds
InChI=1S/C6H4Cl3N/c7-3-1-5(9)6(10)2-4(3)8/h1-2H,10H2	GUMCAKKKNKYFEB-UHFFFAOYSA-N	NC1=CC(Cl)=C(Cl)C=C1Cl	C6H4Cl3N	196.46	Organic compounds	Benzenoids	Benzene and substituted derivatives	Aniline and substituted anilines
InChI=1S/C6H3Cl3/c7-4-1-2-5(8)6(9)3-4/h1-3H	PBKONEOXTCPAFI-UHFFFAOYSA-N	ClC1=CC(Cl)=C(Cl)C=C1	C6H3Cl3	181.44	Organic compounds	Benzenoids	Benzene and substituted derivatives	Halobenzenes
InChI=1S/C6H2Cl3NO2/c7-3-1-5(9)6(10(11)12)2-4(3)8/h1-2H	IBRBMZRLVYKVRF-UHFFFAOYSA-N	[O-][N+](=O)c1cc(Cl)c(Cl)cc1Cl	C6H2Cl3NO2	226.44	Organic compounds	Benzenoids	Benzene and substituted derivatives	Nitrobenzenes
InChI=1S/C6H4Cl3N/c7-3-1-2-4(10)6(9)5(3)8/h1-2H,10H2	RRJUYQOFOMFVQS-UHFFFAOYSA-N	Nc1ccc(Cl)c(Cl)c1Cl	C6H4Cl3N	196.46	Organic compounds	Benzenoids	Benzene and substituted derivatives	Aniline and substituted anilines
InChI=1S/C6H2Cl3NO2/c7-3-1-4(8)6(10(11)12)5(9)2-3/h1-2H	AEBJDOTVYMITIA-UHFFFAOYSA-N	[O-][N+](=O)C1=C(Cl)C=C(Cl)C=C1Cl	C6H2Cl3NO2	226.44	Organic compounds	Benzenoids	Benzene and substituted derivatives	Nitrobenzenes
InChI=1S/C6H3Cl3O/c7-4-1-3(10)2-5(8)6(4)9/h1-2,10H	GBNHEBQXJVDXSW-UHFFFAOYSA-N	OC1=CC(Cl)=C(Cl)C(Cl)=C1	C6H3Cl3O	197.44	Organic compounds	Benzenoids	Phenols	Halophenols
InChI=1S/C7H6Cl2/c1-5-6(8)3-2-4-7(5)9/h2-4H,1H3	DMEDNTFWIHCBRK-UHFFFAOYSA-N	Cc1c(Cl)cccc1Cl	C7H6Cl2	161.03	Organic compounds	Benzenoids	Benzene and substituted derivatives	Halobenzenes
InChI=1S/C7H6Cl2O/c1-10-7-5(8)3-2-4-6(7)9/h2-4H,1H3	KZLMCDNAVVJKPX-UHFFFAOYSA-N	COc1c(Cl)cccc1Cl	C7H6Cl2O	177.02	Organic compounds	Benzenoids	Benzene and substituted derivatives	Halobenzenes
InChI=1S/C7H6Cl2/c1-5-2-3-6(8)4-7(5)9/h2-4H,1H3	FUNUTBJJKQIVSY-UHFFFAOYSA-N	CC1=C(Cl)C=C(Cl)C=C1	C7H6Cl2	161.03	Organic compounds	Benzenoids	Benzene and substituted derivatives	Halobenzenes
InChI=1S/C7H3Cl2N/c8-6-1-5(4-10)2-7(9)3-6/h1-3H	PUJSUOGJGIECFQ-UHFFFAOYSA-N	ClC1=CC(=CC(Cl)=C1)C#N	C7H3Cl2N	172.01	Organic compounds	Benzenoids	Benzene and substituted derivatives	Halobenzenes
InChI=1S/C7H6Cl2O/c8-6-2-1-3-7(9)5(6)4-10/h1-3,10H,4H2	WKKHCCZLKYKUDN-UHFFFAOYSA-N	OCC1=C(Cl)C=CC=C1Cl	C7H6Cl2O	177.02	Organic compounds	Benzenoids	Benzene and substituted derivatives	Halobenzenes	li
InChI=1S/C7H4Cl2O/c8-6-3-1-5(2-4-6)7(9)10/h1-4H	RKIDDEGICSMIJA-UHFFFAOYSA-N	ClC(=O)C1=CC=C(Cl)C=C1	C7H4Cl2O	175.01	Organic compounds	Benzenoids	Benzene and substituted derivatives	Benzoic acids and derivatives
InChI=1S/C7H5Cl2NO3/c1-13-7-5(8)2-4(10(11)12)3-6(7)9/h2-3H,1H3	GJYVJKPFYCKNEC-UHFFFAOYSA-N	COC1=C(Cl)C=C(C=C1Cl)[N+]([O-])=O	C7H5Cl2NO3	222.02	Organic compounds	Benzenoids	Benzene and substituted derivatives	Nitrobenzenes
InChI=1S/C7H3Cl3O/c8-5-1-4(7(10)11)2-6(9)3-5/h1-3H	GGHLXLVPNZMBQR-UHFFFAOYSA-N	ClC(=O)c1cc(Cl)cc(Cl)c1	C7H3Cl3O	209.45	Organic compounds	Benzenoids	Benzene and substituted derivatives	Benzoic acids and derivatives
InChI=1S/C7H5Cl3/c8-4-5-6(9)2-1-3-7(5)10/h1-3H,4H2	LBOBESSDSGODDD-UHFFFAOYSA-N	ClCc1c(Cl)cccc1Cl	C7H5Cl3	195.47	Organic compounds	Benzenoids	Benzene and substituted derivatives	Halobenzenes
InChI=1S/C7H3Cl3O2/c8-3-1-4(9)6(7(11)12)5(10)2-3/h1-2H,(H,11,12)	RAFFVQBMVYYTQS-UHFFFAOYSA-N	OC(=O)C1=C(Cl)C=C(Cl)C=C1Cl	C7H3Cl3O2	225.45	Organic compounds	Benzenoids	Benzene and substituted derivatives	Benzoic acids and derivatives	li
InChI=1S/C7H5Cl3O/c1-11-7-5(9)2-4(8)3-6(7)10/h2-3H,1H3	WCVOGSZTONGSQY-UHFFFAOYSA-N	COC1=C(Cl)C=C(Cl)C=C1Cl	C7H5Cl3O	211.47	Organic compounds	Benzenoids	Phenol ethers	Anisoles	li
InChI=1S/C7H5Cl3/c8-7(9,10)6-4-2-1-3-5-6/h1-5H	XEMRAKSQROQPBR-UHFFFAOYSA-N	ClC(Cl)(Cl)C1=CC=CC=C1	C7H5Cl3	195.47	Organic compounds	Benzenoids	Benzene and substituted derivatives
InChI=1S/C8H5Cl2N/c9-7-2-1-3-8(10)6(7)4-5-11/h1-3H,4H2	AOEJUUCUKRUCEF-UHFFFAOYSA-N	Clc1cccc(Cl)c1CC#N	C8H5Cl2N	186.04	Organic compounds	Benzenoids	Benzene and substituted derivatives	Benzyl cyanides
InChI=1S/C8H4Cl2N2/c9-7-8(10)12-6-4-2-1-3-5(6)11-7/h1-4H	SPSSDDOTEZKOOV-UHFFFAOYSA-N	ClC1=NC2=CC=CC=C2N=C1Cl	C8H4Cl2N2	199.03	Organic compounds	Organoheterocyclic compounds	Diazanaphthalenes	Benzodiazines
InChI=1S/C2H2Cl2/c3-1-2-4/h1-2H/b2-1+	KFUSEUYYWQURPO-OWOJBTEDSA-N	Cl\C=C\Cl	C2H2Cl2	96.94	Organic compounds	Organohalogen compounds	Vinyl halides	Vinyl chlorides	rablen
InChI=1S/C5H8O/c6-5-3-1-2-4-5/h1-4H2	BGTOWKSIORTVQH-UHFFFAOYSA-N	O=C1CCCC1	C5H8O	84.118	Organic compounds	Organic oxygen compounds	Organooxygen compounds	Carbonyl compounds	rablen
InChI=1S/C5H10O/c1-2-4-6-5-3-1/h1-5H2	DHXVGJBLRPWPCS-UHFFFAOYSA-N	C1CCOCC1	C5H10O	86.134	Organic compounds	Organoheterocyclic compounds	Oxanes		rablen
InChI=1S/C7H8O/c1-8-7-5-3-2-4-6-7/h2-6H,1H3	RDOXTESZEPMUJZ-UHFFFAOYSA-N	COC1=CC=CC=C1	C7H8O	108.14	Organic compounds	Benzenoids	Phenol ethers	Anisoles	rablen
InChI=1S/C4H4N2/c1-2-6-4-3-5-1/h1-4H/i1D,2D,3D,4D	KYQCOXFCLRTKLS-RHQRLBAQSA-N	[2H]c1nc([2H])c([2H])nc1[2H]	C4H4N2	84.114	Organic compounds	Organoheterocyclic compounds	Diazines	Pyrazines	rablen
InChI=1S/C2H4O/c1-2-3-1/h1-2H2	IAYPIBMASNFSPL-UHFFFAOYSA-N	C1CO1	C2H4O	44.053	Organic compounds	Organoheterocyclic compounds	Epoxides		rablen
InChI=1S/C6H10O/c7-6-4-2-1-3-5-6/h1-5H2	JHIVVAPYMSGYDF-UHFFFAOYSA-N	O=C1CCCCC1	C6H10O	98.145	Organic compounds	Organic oxygen compounds	Organooxygen compounds	Carbonyl compounds	rablen
InChI=1S/C3H5Cl/c1-3(2)4/h1H2,2H3	PNLQPWWBHXMFCA-UHFFFAOYSA-N	CC(Cl)=C	C3H5Cl	76.52	Organic compounds	Organohalogen compounds	Vinyl halides	Vinyl chlorides	rablen
InChI=1S/C2H4S/c1-2-3-1/h1-2H2	VOVUARRWDCVURC-UHFFFAOYSA-N	C1CS1	C2H4S	60.11	Organic compounds	Organoheterocyclic compounds	Thiiranes		rablen
InChI=1S/C4H9NO2/c1-4(2,3)5(6)7/h1-3H3	AIMREYQYBFBEGQ-UHFFFAOYSA-N	CC(C)(C)[N+]([O-])=O	C4H9NO2	103.121	Organic compounds	Organic 1,3-dipolar compounds	Allyl-type 1,3-dipolar organic compounds	Organic nitro compounds	rablen
InChI=1S/C2H5Cl/c1-2-3/h2H2,1H3	HRYZWHHZPQKTII-UHFFFAOYSA-N	CCCl	C2H5Cl	64.51	Organic compounds	Organohalogen compounds	Organochlorides		rablen
InChI=1S/C4H6O/c5-4-2-1-3-4/h1-3H2	SHQSVMDWKBRBGB-UHFFFAOYSA-N	O=C1CCC1	C4H6O	70.091	Organic compounds	Organic oxygen compounds	Organooxygen compounds	Carbonyl compounds	rablen
InChI=1S/C6H6/c1-2-4-6-5-3-1/h1-6H	UHOVQNZJYSORNB-UHFFFAOYSA-N	C1=CC=CC=C1	C6H6	78.114	Organic compounds	Benzenoids	Benzene and substituted derivatives		rablen
InChI=1S/C4H7Cl/c1-4(2)3-5/h3H,1-2H3	KWISWUFGPUHDRY-UHFFFAOYSA-N	CC(C)=CCl	C4H7Cl	90.55	Organic compounds	Organohalogen compounds	Vinyl halides	Vinyl chlorides	rablen
InChI=1S/C4H8O/c1-2-4-5-3-1/h1-4H2	WYURNTSHIVDZCO-UHFFFAOYSA-N	C1CCOC1	C4H8O	72.107	Organic compounds	Organoheterocyclic compounds	Tetrahydrofurans		rablen
InChI=1S/C5H11N/c1-6-4-2-3-5-6/h2-5H2,1H3	AVFZOVWCLRSYKC-UHFFFAOYSA-N	CN1CCCC1	C5H11N	85.15	Organic compounds	Organoheterocyclic compounds	Pyrrolidines	N-alkylpyrrolidines	rablen
InChI=1S/C5H6O/c6-5-3-1-2-4-5/h1,3H,2,4H2	BZKFMUIJRXWWQK-UHFFFAOYSA-N	O=C1CCC=C1	C5H6O	82.102	Organic compounds	Organic oxygen compounds	Organooxygen compounds	Carbonyl compounds	rablen
InChI=1S/C5H9N/c1-5(2,3)4-6/h1-3H3	JAMNHZBIQDNHMM-UHFFFAOYSA-N	CC(C)(C)C#N	C5H9N	83.134	Organic compounds	Organic nitrogen compounds	Organonitrogen compounds	Organic cyanides	rablen
InChI=1S/C4H8/c1-2-4-3-1/h1-4H2	PMPVIKIVABFJJI-UHFFFAOYSA-N	C1CCC1	C4H8	56.108	Organic compounds	Hydrocarbons	Saturated hydrocarbons	Cycloalkanes	rablen
InChI=1S/C5H7N/c1-6-4-2-3-5-6/h2-5H,1H3	OXHNLMTVIGZXSG-UHFFFAOYSA-N	CN1C=CC=C1	C5H7N	81.118	Organic compounds	Organoheterocyclic compounds	Pyrroles	Substituted pyrroles	rablen
InChI=1S/C2H3Cl3/c1-2(3,4)5/h1H3	UOCLXMDMGBRAIB-UHFFFAOYSA-N	CC(Cl)(Cl)Cl	C2H3Cl3	133.4	Organic compounds	Organohalogen compounds	Organochlorides		rablen
InChI=1S/C3H6O/c1-2-4-3-1/h1-3H2	AHHWIHXENZJRFG-UHFFFAOYSA-N	C1COC1	C3H6O	58.08	Organic compounds	Organoheterocyclic compounds	Oxetanes		rablen
InChI=1S/C8H11N/c1-9(2)8-6-4-3-5-7-8/h3-7H,1-2H3	JLTDJTHDQAWBAV-UHFFFAOYSA-N	CN(C)C1=CC=CC=C1	C8H11N	121.183	Organic compounds	Organic nitrogen compounds	Organonitrogen compounds	Amines	rablen
InChI=1S/C5H12O/c1-5(2,3)6-4/h1-4H3	BZLVMXJERCGZMT-UHFFFAOYSA-N	COC(C)(C)C	C5H12O	88.15	Organic compounds	Organic oxygen compounds	Organooxygen compounds	Ethers	rablen
InChI=1S/C4H9NO/c1-4(6)5(2)3/h1-3H3	FXHOOIRPVKKKFG-UHFFFAOYSA-N	CN(C)C(C)=O	C4H9NO	87.122	Organic compounds	Organic acids and derivatives	Carboxylic acids and derivatives	Carboxylic acid derivatives	rablen
InChI=1S/C6H5F/c7-6-4-2-1-3-5-6/h1-5H	PYLWMHQQBFSUBP-UHFFFAOYSA-N	FC1=CC=CC=C1	C6H5F	96.104	Organic compounds	Benzenoids	Benzene and substituted derivatives	Halobenzenes	rablen
InChI=1S/C6H13N/c1-7-5-3-2-4-6-7/h2-6H2,1H3	PAMIQIKDUOTOBW-UHFFFAOYSA-N	CN1CCCCC1	C6H13N	99.177	Organic compounds	Organoheterocyclic compounds	Piperidines		rablen
InChI=1S/C3H7NO/c1-4(2)3-5/h3H,1-2H3	ZMXDDKWLCZADIW-UHFFFAOYSA-N	CN(C)C=O	C3H7NO	73.095	Organic compounds	Organic acids and derivatives	Carboxylic acids and derivatives	Carboxylic acid derivatives	rablen
InChI=1S/C7H8/c1-7-5-3-2-4-6-7/h2-6H,1H3	YXFVVABEGXRONW-UHFFFAOYSA-N	CC1=CC=CC=C1	C7H8	92.141	Organic compounds	Benzenoids	Benzene and substituted derivatives	Toluenes	rablen
InChI=1S/CH2Cl2/c2-1-3/h1H2	YMWUJEATGCHHMB-UHFFFAOYSA-N	ClCCl	CH2Cl2	84.93	Organic compounds	Organohalogen compounds	Alkyl halides	Halomethanes	rablen
InChI=1S/C3H3Cl3O/c1-2(7)3(4,5)6/h1H3	SMZHKGXSEAGRTI-UHFFFAOYSA-N	CC(=O)C(Cl)(Cl)Cl	C3H3Cl3O	161.41	Organic compounds	Organic oxygen compounds	Organooxygen compounds	Carbonyl compounds	rablen
InChI=1S/C3H6/c1-2-3-1/h1-3H2	LVZWSLJZHVFIQJ-UHFFFAOYSA-N	C1CC1	C3H6	42.081	Organic compounds	Hydrocarbons	Saturated hydrocarbons	Cycloalkanes	rablen
InChI=1S/C4H4S/c1-2-4-5-3-1/h1-4H	YTPLMLYBLZKORZ-UHFFFAOYSA-N	S1C=CC=C1	C4H4S	84.14	Organic compounds	Organoheterocyclic compounds	Heteroaromatic compounds		rablen
InChI=1S/C3H5N/c1-2-3-4/h2H2,1H3	FVSKHRXBFJPNKK-UHFFFAOYSA-N	CCC#N	C3H5N	55.08	Organic compounds	Organic nitrogen compounds	Organonitrogen compounds	Organic cyanides	rablen
InChI=1S/C4H6/c1-3-4-2/h1-2H3	XNMQEEKYCVKGBD-UHFFFAOYSA-N	CC#CC	C4H6	54.092	Organic compounds	Hydrocarbons	Unsaturated hydrocarbons	Acetylenes	rablen
InChI=1S/C6H10/c1-5-6(2,3)4/h1H,2-4H3	PPWNCLVNXGCGAF-UHFFFAOYSA-N	CC(C)(C)C#C	C6H10	82.146	Organic compounds	Acetylides			rablen
InChI=1S/C6H8O/c7-6-4-2-1-3-5-6/h2,4H,1,3,5H2	FWFSEYBSWVRWGL-UHFFFAOYSA-N	O=C1CCCC=C1	C6H8O	96.129	Organic compounds	Organic oxygen compounds	Organooxygen compounds	Carbonyl compounds	rablen
InChI=1S/C3H4ClN/c1-3(4)2-5/h3H,1H3	JNAYPRPPXRWGQO-UHFFFAOYSA-N	CC(Cl)C#N	C3H4ClN	89.52	Organic compounds	Organic nitrogen compounds	Organonitrogen compounds	Organic cyanides	rablen
InChI=1S/C4H7N/c1-4(2)3-5/h4H,1-2H3	LRDFRRGEGBBSRN-UHFFFAOYSA-N	CC(C)C#N	C4H7N	69.107	Organic compounds	Organic nitrogen compounds	Organonitrogen compounds	Organic cyanides	rablen
InChI=1S/C6H12/c1-5-6(2,3)4/h5H,1H2,2-4H3	PKXHXOTZMFCXSH-UHFFFAOYSA-N	CC(C)(C)C=C	C6H12	84.162	Organic compounds	Hydrocarbons	Unsaturated hydrocarbons	Unsaturated aliphatic hydrocarbons	rablen
InChI=1S/C4H8/c1-4(2)3/h1H2,2-3H3	VQTUBCCKSQIDNK-UHFFFAOYSA-N	CC(C)=C	C4H8	56.108	Organic compounds	Hydrocarbons	Unsaturated hydrocarbons	Branched unsaturated hydrocarbons	rablen
InChI=1S/C4H6/c1-3-2-4(1)3/h3-4H,1-2H2	LASLVGACQUUOEB-UHFFFAOYSA-N	C1C2CC12	C4H6	54.092	Organic compounds	Hydrocarbons	Polycyclic hydrocarbons		rablen
InChI=1S/C5H10/c1-2-4-5-3-1/h1-5H2	RGSFGYAAUTVSQA-UHFFFAOYSA-N	C1CCCC1	C5H10	70.135	Organic compounds	Hydrocarbons	Saturated hydrocarbons	Cycloalkanes	rablen
InChI=1S/C2H2Cl2/c1-2(3)4/h1H2	LGXVIGDEPROXKC-UHFFFAOYSA-N	ClC(Cl)=C	C2H2Cl2	96.94	Organic compounds	Organic oxygen compounds	Organooxygen compounds	Ketene acetals	rablen
InChI=1S/C8H7N/c1-2-4-8-7(3-1)5-6-9-8/h1-6,9H	SIKJAQJRHWYJAI-UHFFFAOYSA-N	N1C=CC2=CC=CC=C12	C8H7N	117.151	Organic compounds	Organoheterocyclic compounds	Indoles and derivatives	Indoles	rablen
InChI=1S/C5H8/c1-2-4-5-3-1/h1-2H,3-5H2	LPIQUOYDBNQMRZ-UHFFFAOYSA-N	C1CC=CC1	C5H8	68.119	Organic compounds	Hydrocarbons	Unsaturated hydrocarbons	Olefins	rablen
InChI=1S/C6H10/c1-2-4-6-5-3-1/h1-2H,3-6H2	HGCIXCUEYOPUTN-UHFFFAOYSA-N	C1CCC=CC1	C6H10	82.146	Organic compounds	Hydrocarbons	Unsaturated hydrocarbons	Olefins	rablen
InChI=1S/C4H6O2/c5-4-2-1-3-6-4/h1-3H2	YEJRWHAVMIAJKC-UHFFFAOYSA-N	O=C1CCCO1	C4H6O2	86.09	Organic compounds	Organoheterocyclic compounds	Lactones	Gamma butyrolactones	rablen
InChI=1S/C3H4O/c4-3-1-2-3/h1-2H2	VBBRYJMZLIYUJQ-UHFFFAOYSA-N	O=C1CC1	C3H4O	56.064	Organic compounds	Organic oxygen compounds	Organooxygen compounds	Carbonyl compounds	rablen
InChI=1S/C7H8/c1-2-7-4-3-6(1)5-7/h1-4,6-7H,5H2	SJYNFBVQFBRSIB-UHFFFAOYSA-N	C1C2C=CC1C=C2	C7H8	92.141	Organic compounds	Hydrocarbons	Polycyclic hydrocarbons		rablen
InChI=1S/C2H5NO2/c1-2-3(4)5/h2H2,1H3	MCSAJNNLRCFZED-UHFFFAOYSA-N	CCN(=O)=O	C2H5NO2	75.067	Organic compounds	Organic 1,3-dipolar compounds	Allyl-type 1,3-dipolar organic compounds	Organic nitro compounds	rablen
InChI=1S/C3H3NO/c1-2-4-5-3-1/h1-3H	CTAPFRYPJLPFDF-UHFFFAOYSA-N	O1C=CC=N1	C3H3NO	69.063	Organic compounds	Organoheterocyclic compounds	Azoles	Isoxazoles	rablen
InChI=1S/C4H4N2/c1-2-5-4-6-3-1/h1-4H	CZPWVGJYEJSRLH-UHFFFAOYSA-N	C1=CN=CN=C1	C4H4N2	80.09	Organic compounds	Organoheterocyclic compounds	Diazines	Pyrimidines and pyrimidine derivatives	rablen
InChI=1S/C6H4O2/c7-5-1-2-6(8)4-3-5/h1-4H	AZQWKYJCGOJGHM-UHFFFAOYSA-N	O=C1C=CC(=O)C=C1	C6H4O2	108.096	Organic compounds	Organic oxygen compounds	Organooxygen compounds	Carbonyl compounds	rablen
InChI=1S/C5H10/c1-4-5(2)3/h4H,1-3H3	BKOOMYPCSUNDGP-UHFFFAOYSA-N	CC=C(C)C	C5H10	70.135	Organic compounds	Hydrocarbons	Unsaturated hydrocarbons	Branched unsaturated hydrocarbons	rablen
InChI=1S/C2HCl3/c3-1-2(4)5/h1H	XSTXAVWGXDQKEL-UHFFFAOYSA-N	ClC=C(Cl)Cl	C2HCl3	131.38	Organic compounds	Organohalogen compounds	Vinyl halides	Vinyl chlorides	rablen
InChI=1S/C4H6/c1-2-4-3-1/h1-2H,3-4H2	CFBGXYDUODCMNS-UHFFFAOYSA-N	C1CC=C1	C4H6	54.092	Organic compounds	Hydrocarbons	Unsaturated hydrocarbons	Olefins	rablen
InChI=1S/C4H5NS/c1-4-2-6-3-5-4/h2-3H,1H3	QMHIMXFNBOYPND-UHFFFAOYSA-N	CC1=CSC=N1	C4H5NS	99.15	Organic compounds	Organoheterocyclic compounds	Azoles	Thiazoles	rablen
InChI=1S/CHCl3/c2-1(3)4/h1H	HEDRZPFGACZZDS-UHFFFAOYSA-N	ClC(Cl)Cl	CHCl3	119.37	Organic compounds	Organohalogen compounds	Alkyl halides	Halomethanes	rablen
InChI=1S/C4H4N2/c1-2-4-6-5-3-1/h1-4H	PBMFSQRYOILNGV-UHFFFAOYSA-N	C1=CC=NN=C1	C4H4N2	80.09	Organic compounds	Organoheterocyclic compounds	Diazines	Pyridazines and derivatives	rablen
InChI=1S/C4H2Cl2O2/c5-2-1-8-4(7)3(2)6/h1H2	ULWRZZDLLPNFEW-UHFFFAOYSA-N	ClC1=C(Cl)C(=O)OC1	C4H2Cl2O2	152.96	Organic compounds	Organoheterocyclic compounds	Dihydrofurans	Furanones	rablen
InChI=1S/C4H4O/c1-3-4(2)5/h1H,2H3	XRGPFNGLRSIPSA-UHFFFAOYSA-N	CC(=O)C#C	C4H4O	68.075	Organic compounds	Organic oxygen compounds	Organooxygen compounds	Carbonyl compounds	rablen
InChI=1S/C3H4O/c1-2-3-4/h1,4H,3H2	TVDSBUOJIPERQY-UHFFFAOYSA-N	OCC#C	C3H4O	56.064	Organic compounds	Acetylides			sarotti 2009	sarotti 2012
InChI=1S/C9H8/c1-3-9-6-4-5-8(2)7-9/h1,4-7H,2H3	RENYIDZOAFFNHC-UHFFFAOYSA-N	Cc1cccc(c1)C#C	C9H8	116.163	Organic compounds	Benzenoids	Benzene and substituted derivatives	Toluenes
InChI=1S/C6H10/c1-4-5-6(2)3/h1,6H,5H2,2-3H3	OXRWICUICBZVAE-UHFFFAOYSA-N	CC(C)CC#C	C6H10	82.146	Organic compounds	Acetylides
InChI=1S/C6H6O3/c7-3-5-1-2-6(4-8)9-5/h1-3,8H,4H2	NOEGNKMFWQHSLB-UHFFFAOYSA-N	OCC1=CC=C(O1)C=O	C6H6O3	126.111	Organic compounds	Organic oxygen compounds	Organooxygen compounds	Carbonyl compounds
InChI=1S/C9H6O2/c10-8-5-6-11-9-4-2-1-3-7(8)9/h1-6H	OTAFHZMPRISVEM-UHFFFAOYSA-N	O=C1C=COC2=CC=CC=C12	C9H6O2	146.145	Organic compounds	Organoheterocyclic compounds	Benzopyrans	1-benzopyrans
InChI=1S/C10H10O2/c1-12-8-3-4-9-7(6-8)2-5-10(9)11/h3-4,6H,2,5H2,1H3	QOPRWBRNMPANKN-UHFFFAOYSA-N	COc1ccc2C(=O)CCc2c1	C10H10O2	162.188	Organic compounds	Benzenoids	Indanes	Indanones
InChI=1S/C10H14O/c1-7(2)9-5-4-8(3)10(11)6-9/h4,9H,1,5-6H2,2-3H3	ULDHMXUKGWMISQ-UHFFFAOYSA-N	CC(=C)C1CC=C(C)C(=O)C1	C10H14O	150.221	Organic compounds	Lipids and lipid-like molecules	Prenol lipids	Monoterpenoids
InChI=1S/C6H6O3/c7-5-2-1-4-3-8-6(5)9-4/h1-2,4,6H,3H2/t4-,6+/m0/s1	HITOXZPZGPXYHY-UJURSFKZSA-N	O=C1C=C[C@H]2CO[C@@H]1O2	C6H6O3	126.111	Organic compounds	Organoheterocyclic compounds	Pyrans	Pyranones and derivatives
InChI=1S/C11H12O/c12-11-8-4-2-6-9-5-1-3-7-10(9)11/h1,3,5,7H,2,4,6,8H2	KWHUHTFXMNQHAA-UHFFFAOYSA-N	O=C1CCCCc2ccccc12	C11H12O	160.216	Organic compounds	Organic oxygen compounds	Organooxygen compounds	Carbonyl compounds
InChI=1S/C8H8O3/c9-7-5-3-1-2-4-6(5)8(10)11-7/h1-2,5-6H,3-4H2	KMOUUZVZFBCRAM-UHFFFAOYSA-N	O=C1OC(=O)C2CC=CCC12	C8H8O3	152.149	Organic compounds	Organoheterocyclic compounds	Isobenzofurans
InChI=1S/C10H12/c1-2-9-7-4-5-8(6-7)10(9)3-1/h1-2,4-5,7-10H,3,6H2	HECLRDQVFMWTQS-UHFFFAOYSA-N	C1C=CC2C3CC(C=C3)C12	C10H12	132.206	Organic compounds	Hydrocarbons	Polycyclic hydrocarbons
InChI=1S/C11H11NO/c1-8-3-4-9-7-10(13-2)5-6-11(9)12-8/h3-7H,1-2H3	NAGJQQFMJKMXJQ-UHFFFAOYSA-N	COc1ccc2nc(C)ccc2c1	C11H11NO	173.215	Organic compounds	Organoheterocyclic compounds	Quinolines and derivatives
InChI=1S/C15H16O/c1-9-5-4-6-12-7-13-15(10(2)8-16-13)11(3)14(9)12/h4,6-9H,5H2,1-3H3	IQVWMDXKYQHJMP-UHFFFAOYSA-N	CC1CC=CC2=CC3=C(C(C)=CO3)C(C)=C12	C15H16O	212.292	Organic compounds	Lipids and lipid-like molecules	Prenol lipids	Sesquiterpenoids
InChI=1S/C11H11NO3/c1-12-3-2-7-4-9-10(15-6-14-9)5-8(7)11(12)13/h4-5H,2-3,6H2,1H3	WIUVXEAALLSOQN-UHFFFAOYSA-N	CN1CCC2=CC3=C(OCO3)C=C2C1=O	C11H11NO3	205.213	Organic compounds	Organoheterocyclic compounds	Isoquinolines and derivatives	Isoquinolones and derivatives
InChI=1S/C16H20O4/c1-8-7-10-11(16(4,20)12(8)17)9-5-6-14(10,2)13(18)15(9,3)19/h5-7,9-11,19-20H,1-4H3	SYNMHQWAAMUPDP-UHFFFAOYSA-N	CC1=CC2C(C3C=CC2(C)C(=O)C3(C)O)C(C)(O)C1=O	C16H20O4	276.332	Organic compounds	Organic oxygen compounds	Organooxygen compounds	Carbonyl compounds
InChI=1S/C21H24N2O3/c1-12-16-10-23-8-7-14-13-5-3-4-6-18(13)22-20(14)19(23)9-15(16)17(11-26-12)21(24)25-2/h3-6,11-12,15-16,19,22H,7-10H2,1-2H3	GRTOGORTSDXSFK-UHFFFAOYSA-N	COC(=O)C1=COC(C)C2CN3CCC4=C(NC5=CC=CC=C45)C3CC12	C21H24N2O3	352.434	Organic compounds	Alkaloids and derivatives	Yohimbine alkaloids
InChI=1S/C15H24O/c1-10-8-11(14(2,3)4)13(16)12(9-10)15(5,6)7/h8-9,16H,1-7H3	NLZUEZXRPGMBCV-UHFFFAOYSA-N	CC1=CC(=C(O)C(=C1)C(C)(C)C)C(C)(C)C	C15H24O	220.356	Organic compounds	Benzenoids	Benzene and substituted derivatives	Phenylpropanes	fulmer
InChI=1S/C2H4Cl2/c3-1-2-4/h1-2H2	WSLDOOZREJYCGB-UHFFFAOYSA-N	ClCCCl	C2H4Cl2	98.95	Organic compounds	Organohalogen compounds	Organochlorides
InChI=1S/C6H14O3/c1-7-3-5-9-6-4-8-2/h3-6H2,1-2H3	SBZXBUIDTXKZTM-UHFFFAOYSA-N	COCCOCCOC	C6H14O3	134.175	Organic compounds	Organic oxygen compounds	Organooxygen compounds	Ethers
InChI=1S/C4H10O2/c1-5-3-4-6-2/h3-4H2,1-2H3	XTHFKEDIFFGKHM-UHFFFAOYSA-N	COCCOC	C4H10O2	90.122	Organic compounds	Organic oxygen compounds	Organooxygen compounds	Ethers
InChI=1S/C3H7NO/c1-4(2)3-5/h3H,1-2H3/i1D3,2D3,3D	ZMXDDKWLCZADIW-YYWVXINBSA-N	[2H]C(=O)N(C([2H])([2H])[2H])C([2H])([2H])[2H]	C3H7NO	80.138	Organic compounds	Organic acids and derivatives	Carboxylic acids and derivatives	Carboxylic acid derivatives
InChI=1S/C4H8O2/c1-2-6-4-3-5-1/h1-4H2	RYHBNJHYFVUHQT-UHFFFAOYSA-N	C1COCCO1	C4H8O2	88.106	Organic compounds	Organoheterocyclic compounds	Dioxanes	1,4-dioxanes
InChI=1S/C4H8O2/c1-3-6-4(2)5/h3H2,1-2H3	XEKOWRVHYACXOJ-UHFFFAOYSA-N	CCOC(C)=O	C4H8O2	88.106	Organic compounds	Organic acids and derivatives	Carboxylic acids and derivatives	Carboxylic acid derivatives
InChI=1S/C4H8O/c1-3-4(2)5/h3H2,1-2H3	ZWEHNKRNPOVVGH-UHFFFAOYSA-N	CCC(C)=O	C4H8O	72.107	Organic compounds	Organic oxygen compounds	Organooxygen compounds	Carbonyl compounds
InChI=1S/C2H6O2/c3-1-2-4/h3-4H,1-2H2	LYCAIKOWRPUZTN-UHFFFAOYSA-N	OCCO	C2H6O2	62.068	Organic compounds	Organic oxygen compounds	Organooxygen compounds	Alcohols and polyols
InChI=1S/C6H14/c1-3-5-6-4-2/h3-6H2,1-2H3	VLKZOEOYAKHREP-UHFFFAOYSA-N	CCCCCC	C6H14	86.178	Organic compounds	Hydrocarbons	Saturated hydrocarbons	Alkanes
InChI=1S/C6H15N/c1-4-7(5-2)6-3/h4-6H2,1-3H3	ZMANZCXQSJIPKH-UHFFFAOYSA-N	CCN(CC)CC	C6H15N	101.193	Organic compounds	Organic nitrogen compounds	Organonitrogen compounds	Amines
InChI=1S/C10H20O/c1-10(2,3)8-4-6-9(11)7-5-8/h8-9,11H,4-7H2,1-3H3/t8-,9+	CCOQPGVQAWPUPE-DTORHVGOSA-N	[H][C@]1(O)CC[C@]([H])(CC1)C(C)(C)C	C10H20O	156.269	Organic compounds	Organic oxygen compounds	Organooxygen compounds	Alcohols and polyols
InChI=1S/C6H18N3OP/c1-7(2)11(10,8(3)4)9(5)6/h1-6H3	GNOIPBMMFNIUFM-UHFFFAOYSA-N	CN(C)P(=O)(N(C)C)N(C)C	C6H18N3OP	179.204	Organic compounds	Organic acids and derivatives	Organic phosphoric acids and derivatives	Organic phosphoramides
InChI=1S/C6H4Cl2O/c7-4-1-2-6(9)5(8)3-4/h1-3,9H	HFZWRUODUSTPEG-UHFFFAOYSA-N	OC1=C(Cl)C=C(Cl)C=C1	C6H4Cl2O	163.0	Organic compounds	Benzenoids	Benzene and substituted derivatives	Halobenzenes
InChI=1S/C7H14O/c1-6-3-2-4-7(8)5-6/h6-8H,2-5H2,1H3/t6-,7-/m1/s1	HTSABYAWKQAHBT-RNFRBKRXSA-N	C[C@@H]1CCC[C@@H](O)C1	C7H14O	114.188	Organic compounds	Organic oxygen compounds	Organooxygen compounds	Alcohols and polyols
InChI=1S/C5H4O2/c6-4-5-2-1-3-7-5/h1-4H	HYBBIBNJHNGZAN-UHFFFAOYSA-N	O=CC1=CC=CO1	C5H4O2	96.085	Organic compounds	Organic oxygen compounds	Organooxygen compounds	Carbonyl compounds
InChI=1S/C12H18O/c1-8-6-10(12(3,4)5)7-9(2)11(8)13/h6-7,13H,1-5H3	MEPYMUOZRROULQ-UHFFFAOYSA-N	Cc1cc(cc(C)c1O)C(C)(C)C	C12H18O	178.275	Organic compounds	Benzenoids	Benzene and substituted derivatives	Phenylpropanes
InChI=1S/C6H3ClN2O4/c7-5-3-4(8(10)11)1-2-6(5)9(12)13/h1-3H	OEZJLUBWUDVTSS-UHFFFAOYSA-N	[O-][N+](=O)c1ccc(c(Cl)c1)[N+]([O-])=O	C6H3ClN2O4	202.55	Organic compounds	Benzenoids	Benzene and substituted derivatives	Nitrobenzenes
InChI=1S/C5H4ClN/c6-5-3-1-2-4-7-5/h1-4H	OKDGRDCXVWSXDC-UHFFFAOYSA-N	ClC1=CC=CC=N1	C5H4ClN	113.54	Organic compounds	Organoheterocyclic compounds	Pyridines and derivatives	Halopyridines
InChI=1S/H2O/h1H2	XLYOFNOQVPJJNP-UHFFFAOYSA-N	O	H2O	18.015	Inorganic compounds	Homogeneous non-metal compounds	Homogeneous other non-metal compounds
InChI=1S/C14H13NO2/c1-17-13-7-5-11(6-8-13)14(16)10-12-4-2-3-9-15-12/h2-9H,10H2,1H3	YDDIGUFGIDJEEM-UHFFFAOYSA-N	COC1=CC=C(C=C1)C(=O)CC1=CC=CC=N1	C14H13NO2	227.263	Organic compounds	Organic oxygen compounds	Organooxygen compounds	Carbonyl compounds
InChI=1S/C2H7ClSi/c1-4(2)3/h4H,1-2H3	YGHUUVGIRWMJGE-UHFFFAOYSA-N	C[SiH](C)Cl	C2H7ClSi	94.61	Organic compounds	Organometallic compounds	Organometalloid compounds	Organosilicon compounds	rablen
InChI=1S/C7H12O/c8-7-4-5-1-2-6(7)3-5/h5-8H,1-4H2	ZQTYQMYDIHMKQB-UHFFFAOYSA-N	OC1CC2CCC1C2	C7H12O	112.172	Organic compounds	Lipids and lipid-like molecules	Prenol lipids	Monoterpenoids
InChI=1S/C8H7ClN2/c1-6-2-4-7(5-3-6)8(9)10-11-8/h2-5H,1H3	JQJKGIDVIWRSIT-UHFFFAOYSA-N	CC1=CC=C(C=C1)C1(Cl)N=N1	C8H7ClN2	166.61	Organic compounds	Benzenoids	Benzene and substituted derivatives	Toluenes	li-probe
InChI=1S/C10H4ClNO4/c11-7-8(12(15)16)10(14)6-4-2-1-3-5(6)9(7)13/h1-4H	RCABOJSOTWKUIB-UHFFFAOYSA-N	[O-][N+](=O)C1=C(Cl)C(=O)C2=CC=CC=C2C1=O	C10H4ClNO4	237.6	Organic compounds	Benzenoids	Naphthalenes	Nitronaphthalenes	li-probe
InChI=1S/C7H4Cl2N2/c8-6-3-1-5(2-4-6)7(9)10-11-7/h1-4H	RYYJJENVUDZMCO-UHFFFAOYSA-N	ClC1=CC=C(C=C1)C1(Cl)N=N1	C7H4Cl2N2	187.02	Organic compounds	Benzenoids	Benzene and substituted derivatives	Halobenzenes	li-probe
InChI=1S/C8H7ClN2O/c1-12-7-4-2-6(3-5-7)8(9)10-11-8/h2-5H,1H3	SXAZXNYWEPKNNS-UHFFFAOYSA-N	COC1=CC=C(C=C1)C1(Cl)N=N1	C8H7ClN2O	182.61	Organic compounds	Benzenoids	Phenol ethers	Anisoles	li-probe
InChI=1S/C13H9Cl2N3O2/c1-2-20-13(19)10-11-12(15)17-8-5-7(14)3-4-9(8)18(11)6-16-10/h3-6H,2H2,1H3	SXYNVBLQJMDBJL-UHFFFAOYSA-N								li-probe
InChI=1S/C9H5Cl3N2O2S/c1-17(15,16)9-8(12)13-6-2-4(10)5(11)3-7(6)14-9/h2-3H,1H3	VBGHSULJJVTRRE-UHFFFAOYSA-N								li-probe
InChI=1S/C15H10ClNO5/c1-15(2)6-5-7-9(22-15)4-3-8-10(7)14(19)11(16)12(13(8)18)17(20)21/h3-6H,1-2H3	XYPKTISVBNMTAX-UHFFFAOYSA-N	CC1(C)OC2=C(C=C1)C1=C(C=C2)C(=O)C(=C(Cl)C1=O)[N+]([O-])=O	C15H10ClNO5	319.7	Organic compounds	Organoheterocyclic compounds	Naphthopyrans		li-probe
InChI=1S/C9H6Cl2N2O2S/c1-16(14,15)9-8(11)12-7-4-5(10)2-3-6(7)13-9/h2-4H,1H3	YBOMNVKTGXETTH-UHFFFAOYSA-N	CS(=O)(=O)c1nc2ccc(Cl)cc2nc1Cl	C9H6Cl2N2O2S	277.12	Organic compounds	Organoheterocyclic compounds	Diazanaphthalenes	Benzodiazines	li-probe
