# Supplementary material for: An automated framework for NMR chemical shift calculations of small organic molecules
Source: J Cheminform. 2018 Oct 26;10:52. doi: 10.1186/s13321-018-0305-8 (PMC6755567; doi:10.1186/s13321-018-0305-8)
Supplement: Supplementary file 2 — Additional file 2. Supporting information files. Including tutorial, code, and all other files. [file 13321_2018_305_MOESM2_ESM.zip › DemonstrationSet_CPUtimes.xlsx]

## Sheet: Method1
B3LYP_CC-PVDZ__B3LYP_6-31GSTAR_CH_CHCL3
InChI	InChIKey	CPU time (s)
Calculated Shifts
InChI=1S/C8H11BO4/c1-12-6-3-4-7(9(10)11)8(5-6)13-2/h3-5,10-11H,1-2H3	SQTUYFKNCCBFRR-UHFFFAOYSA-N	581.1
InChI=1S/C16H12N2O3/c1-21-16-8-2-12(3-9-16)10-14(11-17)13-4-6-15(7-5-13)18(19)20/h2-10H,1H3	FJBBWHCHJAMHGD-UHFFFAOYSA-N	1305.5
InChI=1S/C21H22N2O2/c24-18-10-16-19-13-9-17-21(6-7-22(17)11-12(13)5-8-25-16)14-3-1-2-4-15(14)23(18)20(19)21/h1-5,13,16-17,19-20H,6-11H2/t13-,16-,17-,19-,20-,21+/m0/s1	QMGVPVSNSZLJIA-FVWCLLPLSA-N	5735.2
InChI=1S/C15H16O6/c1-12-3-7(16)13(2)14(5-19-14)9-10(20-9)15(13,21-12)8-6(12)4-18-11(8)17/h6,8-10H,3-5H2,1-2H3/t6-,8-,9-,10+,12-,13+,14-,15+/m1/s1	FZKKQTRXBJBDQQ-BTGQROITSA-N	11066
InChI=1S/C21H24N2O3/c1-9-12-7-14-21(2)10(8-23(9)14)3-4-13(24)15-11-5-6-26-20(25)16(11)17(18(15)21)19(12)22/h9-10,12,14H,3-8,22H2,1-2H3/t9-,10+,12+,14+,21+/m0/s1	UOYTYFVNDNZIOW-VZDSUCBGSA-N	12195.3
InChI=1S/C15H20O6/c1-7-4-5-15(12(17)10(7)16)9-8(2)6-20-14(15,3)21-11(9)13(18)19/h4,8-9,11-12,17H,5-6H2,1-3H3,(H,18,19)	PPFPQYCZSPBJPI-UHFFFAOYSA-N	4501.6
InChI=1S/C30H50/c1-20(2)21-10-13-25-28(21,6)18-19-29(7)23-11-12-24-26(3,4)15-9-16-27(24,5)22(23)14-17-30(25,29)8/h11,20-22,24-25H,9-10,12-19H2,1-8H3	NYHSEYGDWZMIEZ-UHFFFAOYSA-N	7040.2
InChI=1S/C32H52O2/c1-21(2)22-10-13-26-31(7)17-14-23-24(11-12-25-28(3,4)15-9-16-29(23,25)5)30(31,6)18-19-32(22,26)20-27(33)34-8/h11,21-23,25-26H,9-10,12-20H2,1-8H3	TZWCBSAPFCXXKH-UHFFFAOYSA-N	10132.1
InChI=1S/C30H50/c1-20(2)21-10-13-25-28(21,6)18-19-29(7)23-11-12-24-26(3,4)15-9-16-27(24,5)22(23)14-17-30(25,29)8/h20-21,24-25H,9-19H2,1-8H3	FQCKEVJQPWDRQG-UHFFFAOYSA-N	6868.1
InChI=1S/C30H50O/c1-19(2)20-9-12-24-28(20,6)17-18-29(7)22-10-11-23-26(3,4)25(31)14-15-27(23,5)21(22)13-16-30(24,29)8/h19-20,23-25,31H,9-18H2,1-8H3	LUZUHPHTXSGDDD-UHFFFAOYSA-N	7701.9
InChI=1S/C32H52O2/c1-21(2)22-10-13-26-31(7)17-14-23-24(11-12-25-28(3,4)15-9-16-29(23,25)5)30(31,6)18-19-32(22,26)20-27(33)34-8/h21-22,25-26H,9-20H2,1-8H3	FGWBGPGRAOKSGS-UHFFFAOYSA-N	9600.8
InChI=1S/C30H48O3/c1-17(2)18-9-10-21-27(18,5)13-14-29(7)25-19(31)15-22-26(3,4)23(33)11-12-28(22,6)24(25)20(32)16-30(21,29)8/h17-19,21-23,31,33H,9-16H2,1-8H3	VGKDKBUHLQYHBS-UHFFFAOYSA-N	9438.2
InChI=1S/C30H48O3/c1-17(2)18-9-10-21-27(18,5)13-14-29(7)25-19(31)15-22-26(3,4)23(33)11-12-28(22,6)24(25)20(32)16-30(21,29)8/h17-18,20-23,32-33H,9-16H2,1-8H3	QZYBLSBBEUUBNS-UHFFFAOYSA-N	11217.2
InChI=1S/C30H46O3/c1-17(2)18-9-10-21-27(18,5)13-14-29(7)25-19(31)15-22-26(3,4)23(33)11-12-28(22,6)24(25)20(32)16-30(21,29)8/h17-18,21-23,33H,9-16H2,1-8H3	TWWFTEIDBDUQPG-UHFFFAOYSA-N	11692.8
InChI=1S/C30H50/c1-20(2)21-10-13-25-28(21,6)18-19-29(7)23-11-12-24-26(3,4)15-9-16-27(24,5)22(23)14-17-30(25,29)8/h14,20-21,23-25H,9-13,15-19H2,1-8H3	ZHDRLFGZQZCZKX-UHFFFAOYSA-N	6965.4
InChI=1S/C32H54O2/c1-21(2)22-10-13-26-31(7)17-14-23-24(11-12-25-28(3,4)15-9-16-29(23,25)5)30(31,6)18-19-32(22,26)20-27(33)34-8/h14,21-22,24-27,33H,9-13,15-20H2,1-8H3	HVEDUBGGHNPNEE-UHFFFAOYSA-N	9599.7
InChI=1S/C30H50O2/c1-18(2)19-9-12-23-28(19,6)15-16-29(7)20-10-11-22-26(3,4)24(31)13-14-27(22,5)21(20)17-25(32)30(23,29)8/h17-20,22-25,31-32H,9-16H2,1-8H3	ZWTQSIHLEYRYLZ-UHFFFAOYSA-N	8646.7
InChI=1S/C30H50O/c1-19(2)20-9-12-24-28(20,6)17-18-29(7)22-10-11-23-26(3,4)25(31)14-15-27(23,5)21(22)13-16-30(24,29)8/h10,19-21,23-25,31H,9,11-18H2,1-8H3	VLRMAVHXJLVDCY-UHFFFAOYSA-N	24171.3
InChI=1S/C13H8N2OS/c14-6-11-1-2-13(5-12(11)7-15)16-8-10-3-4-17-9-10/h1-5,9H,8H2	LEVDDNWPBMPRJQ-UHFFFAOYSA-N	1711.5
InChI=1S/C30H33ClN4O2/c1-20(2)27(34(17-7-16-32)29(36)23-12-10-21(3)11-13-23)28-33-26-18-24(31)14-15-25(26)30(37)35(28)19-22-8-5-4-6-9-22/h4-6,8-15,18,20,27H,7,16-17,19,32H2,1-3H3/t27-/m1/s1	QJZRFPJCWMNVAV-HHHXNRCGSA-N	57385
InChI=1S/C8H15N/c9-7-6-8-4-2-1-3-5-8/h4H,1-3,5-7,9H2	IUDMXOOVKMKODN-UHFFFAOYSA-N	335
InChI=1S/C7H8ClN/c1-5-3-2-4-6(8)7(5)9/h2-4H,9H2,1H3	WFNLHDJJZSJARK-UHFFFAOYSA-N	193.1
InChI=1S/C7H7ClO/c1-5-3-2-4-6(8)7(5)9/h2-4,9H,1H3	YPNZJHFXFVLXSE-UHFFFAOYSA-N	185
InChI=1S/C7H7ClO/c1-5-4-6(9)2-3-7(5)8/h2-4,9H,1H3	CFKMVGJGLGKFKI-UHFFFAOYSA-N	106.2
InChI=1S/C7H6ClNO2/c1-5-2-3-6(9(10)11)4-7(5)8/h2-4H,1H3	LLYXJBROWQDVMI-UHFFFAOYSA-N	325.4
InChI=1S/C7H6ClNO2/c1-5-2-3-6(8)4-7(5)9(10)11/h2-4H,1H3	SQFLFRQWPBEDHM-UHFFFAOYSA-N	338.7
InChI=1S/C6H5Cl2NO2/c7-5-2-1-4(9(10)11)3-6(5)8/h1-3,10-11H	DYHSQGNGHOXIFF-UHFFFAOYSA-N	381
InChI=1S/C6H3Cl4NO2/c7-2-1-3(8)5(10)6(4(2)9)11(12)13/h1,12-13H	ILDGYIMJYBUHHZ-UHFFFAOYSA-N	838.1
InChI=1S/C18H22O2/c1-18-9-8-14-13-5-3-12(19)10-11(13)2-4-15(14)16(18)6-7-17(18)20/h3,5,10,14-16,19H,2,4,6-9H2,1H3	DNXHEGUUPJUMQT-UHFFFAOYSA-N	8285.1
InChI=1S/C12H4F8N2/c13-3-1(4(14)8(18)11(21)7(3)17)2-5(15)9(19)12(22)10(20)6(2)16/h21-22H2	FWOLORXQTIGHFX-UHFFFAOYSA-N	631.2
InChI=1S/C8H10ClN3/c9-8-10-4-3-7(11-8)12-5-1-2-6-12/h3-4H,1-2,5-6H2	OSBZWNGXKCNMHM-UHFFFAOYSA-N	462.6
InChI=1S/C8H10ClN3/c9-7-3-4-10-8(11-7)12-5-1-2-6-12/h3-4H,1-2,5-6H2	ZJLJJVGPLBMEPQ-UHFFFAOYSA-N	427.5
InChI=1S/C14H11N/c1-11-7-8-14(13(9-11)10-15)12-5-3-2-4-6-12/h2-9H,1H3	QMSDNBJQBPHACW-UHFFFAOYSA-N	10784.2
InChI=1S/C7H14O2/c1-3-5-7(8)9-6-4-2/h3-6H2,1-2H3	HUAZGNHGCJGYNP-UHFFFAOYSA-N	160.9
InChI=1S/C29H48O/c1-7-21(19(2)3)9-8-20(4)25-12-13-26-24-11-10-22-18-23(30)14-16-28(22,5)27(24)15-17-29(25,26)6/h18-21,24-27H,7-17H2,1-6H3	RUVUHIUYGJBLGI-UHFFFAOYSA-N	23359.5
InChI=1S/C29H46O2/c1-7-20(18(2)3)9-8-19(4)23-10-11-24-22-17-27(31)26-16-21(30)12-14-29(26,6)25(22)13-15-28(23,24)5/h16,18-20,22-25H,7-15,17H2,1-6H3	UVFOCYGYACXLAY-UHFFFAOYSA-N	12367.7
InChI=1S/C9H13N/c10-8-4-7-9-5-2-1-3-6-9/h1-3,5-6H,4,7-8,10H2	LYUQWQRTDLVQGA-UHFFFAOYSA-N	435.8
InChI=1S/C8H18N2/c9-5-4-8-10-6-2-1-3-7-10/h1-9H2	JMUCXULQKPWSTJ-UHFFFAOYSA-N	302.8
InChI=1S/C10H8N2O/c11-6-8-5-7-3-1-2-4-9(7)13-10(8)12/h1-4H,5,12H2	HTDJFGBZDIJBSP-UHFFFAOYSA-N	1038.6
InChI=1S/C8H8O/c1-7(9)8-5-3-2-4-6-8/h2-6H,1H3	KWOLFJPFCHCOCG-UHFFFAOYSA-N	185.1
InChI=1S/C9H10O2/c1-7(10)8-3-5-9(11-2)6-4-8/h3-6H,1-2H3	NTPLXRHDUXRPNE-UHFFFAOYSA-N	320.9
InChI=1S/C8H7NO3/c1-6(10)7-2-4-8(5-3-7)9(11)12/h2-5H,1H3	YQYGPGKTNQNXMH-UHFFFAOYSA-N	418.3
InChI=1S/C20H24N2O/c1-15(2)13-17-5-9-19(10-6-17)16(3)22-21-14-18-7-11-20(23-4)12-8-18/h5-12,14-15H,13H2,1-4H3/b21-14+,22-16+	YARYSQXWADUMEA-KTWAZNHYSA-N	6432.8
InChI=1S/C10H12O3/c1-13-10-7-8(3-2-6-11)4-5-9(10)12/h2-5,7,11-12H,6H2,1H3/b3-2+	JMFRWRFFLBVWSI-NSCUHMNNSA-N	418.9
InChI=1S/C20H22O6/c1-25-17-11-13(5-3-7-21)9-15(19(17)23)16-10-14(6-4-8-22)12-18(26-2)20(16)24/h3-6,9-12,21-24H,7-8H2,1-2H3/b5-3+,6-4+	LNPUFGIAJJTBEI-GGWOSOGESA-N	3050
InChI=1S/C20H22O6/c1-23-17-7-11(3-5-15(17)21)19-13-9-26-20(14(13)10-25-19)12-4-6-16(22)18(8-12)24-2/h3-8,13-14,19-22H,9-10H2,1-2H3	HGXBRUKMWQGOIE-UHFFFAOYSA-N	3223.2
InChI=1S/C20H22O6/c1-24-17-10-13(5-6-16(17)23)19-15(11-22)14-8-12(4-3-7-21)9-18(25-2)20(14)26-19/h3-6,8-10,15,19,21-23H,7,11H2,1-2H3/b4-3+	KUSXBOZNRPQEON-ONEGZZNKSA-N	4315.6
InChI=1S/C20H24O7/c1-25-17-11-14(6-7-15(17)23)20(24)19(12-22)27-16-8-5-13(4-3-9-21)10-18(16)26-2/h3-8,10-11,19-24H,9,12H2,1-2H3/b4-3-	FYEZJIXULOZDRT-ARJAWSKDSA-N	7794.2
InChI=1S/C20H24O7/c1-25-17-11-14(6-7-15(17)23)20(24)19(12-22)27-16-8-5-13(4-3-9-21)10-18(16)26-2/h3-8,10-11,19-24H,9,12H2,1-2H3	FYEZJIXULOZDRT-UHFFFAOYSA-N	4302
InChI=1S/C23H26O6/c1-10(2)12-9-13-15(17(26)14(11(3)24)16(12)25)23-8-6-7-22(4,5)20(23)18(27)19(13)29-21(23)28/h9-10,19-20,25H,6-8H2,1-5H3	ZWMNXVIUPFQWFJ-UHFFFAOYSA-N	5676.6
InChI=1S/C17H12N2O/c1-2-3-11-18-15-9-7-14(8-10-15)17(20)13-16-6-4-5-12-19-16/h4-10,12H,1,13H2	UXDXRTQXNGMZEO-UHFFFAOYSA-N	22867.6
InChI=1S/C15H16N2O/c1-17(2)14-8-6-12(7-9-14)15(18)11-13-5-3-4-10-16-13/h3-10H,11H2,1-2H3	BANQOEJKKRVNSW-UHFFFAOYSA-N	2017.3
InChI=1S/C13H12N2O/c14-11-6-4-10(5-7-11)13(16)9-12-3-1-2-8-15-12/h1-8H,9,14H2	UEADKLNFMQYUGU-UHFFFAOYSA-N	1048.1
InChI=1S/C14H13NO/c1-11-5-7-12(8-6-11)14(16)10-13-4-2-3-9-15-13/h2-9H,10H2,1H3	GSDQHQGFZHVAPE-UHFFFAOYSA-N	1158.9
InChI=1S/C14H13NO/c1-11-5-4-6-12(9-11)14(16)10-13-7-2-3-8-15-13/h2-9H,10H2,1H3	BSAOCMFXHXZAFJ-UHFFFAOYSA-N	1079.1
InChI=1S/C13H11NO/c15-13(11-6-2-1-3-7-11)10-12-8-4-5-9-14-12/h1-9H,10H2	CMOXTMGJZNCXEI-UHFFFAOYSA-N	862.7
InChI=1S/C13H10FNO/c14-11-6-4-10(5-7-11)13(16)9-12-3-1-2-8-15-12/h1-8H,9H2	HSXYDJFTGOBXIG-UHFFFAOYSA-N	1407.5
InChI=1S/C13H10BrNO/c14-11-6-4-10(5-7-11)13(16)9-12-3-1-2-8-15-12/h1-8H,9H2	XEBXAVNJDPUBTP-UHFFFAOYSA-N	1345.1
InChI=1S/C13H10ClNO/c14-11-6-4-10(5-7-11)13(16)9-12-3-1-2-8-15-12/h1-8H,9H2	KXCOOLQUDZYTGG-UHFFFAOYSA-N	1971.8
InChI=1S/C13H10FNO/c14-11-5-3-4-10(8-11)13(16)9-12-6-1-2-7-15-12/h1-8H,9H2	NRKOUVBFIJOGLN-UHFFFAOYSA-N	1412.6
InChI=1S/C13H10BrNO/c14-11-5-3-4-10(8-11)13(16)9-12-6-1-2-7-15-12/h1-8H,9H2	PJWYHDVLXBNXQV-UHFFFAOYSA-N	1338.2
InChI=1S/C14H10F3NO/c15-14(16,17)11-6-4-10(5-7-11)13(19)9-12-3-1-2-8-18-12/h1-8H,9H2	LJPRPXLLPLLUEF-UHFFFAOYSA-N	1999
InChI=1S/C13H10N2O3/c16-13(9-11-3-1-2-8-14-11)10-4-6-12(7-5-10)15(17)18/h1-8H,9H2	JTLRCYLNTKZGRG-UHFFFAOYSA-N	1195.8
InChI=1S/C17H12N2O/c1-2-3-11-18-15-9-7-14(8-10-15)17(20)13-16-6-4-5-12-19-16/h4-10,12-13,20H,1H2/b17-13-	WRMFXGMUOWQJNU-LGMDPLHJSA-N	12084.3
InChI=1S/C14H14N2O/c1-15-12-7-5-11(6-8-12)14(17)10-13-4-2-3-9-16-13/h2-10,15,17H,1H3/b14-10-	VGNIHJIYCBSTPP-UVTDQMKNSA-N	1153.2
InChI=1S/C13H12N2O/c14-11-6-4-10(5-7-11)13(16)9-12-3-1-2-8-15-12/h1-9,16H,14H2/b13-9-	SWSMPGKYQHLXOI-LCYFTJDESA-N	852.7
InChI=1S/C14H13NO2/c1-17-13-7-5-11(6-8-13)14(16)10-12-4-2-3-9-15-12/h2-10,16H,1H3/b14-10-	HKOYAQQXTGVGIB-UVTDQMKNSA-N	718.3
InChI=1S/C14H13NO/c1-11-5-7-12(8-6-11)14(16)10-13-4-2-3-9-15-13/h2-10,16H,1H3/b14-10-	WZZCOIFIFQHKEI-UVTDQMKNSA-N	622
InChI=1S/C14H13NO/c1-11-5-4-6-12(9-11)14(16)10-13-7-2-3-8-15-13/h2-10,16H,1H3/b14-10-	ZKMFCPPHKLKKNP-UVTDQMKNSA-N	996.1
ZKMFCPPHKLKKNP-UVTDQMKNSA-N	ZKMFCPPHKLKKNP-UVTDQMKNSA-N	996.1
InChI=1S/C13H10FNO/c14-11-6-4-10(5-7-11)13(16)9-12-3-1-2-8-15-12/h1-9,16H/b13-9-	QPHCWIKJAGMHMS-LCYFTJDESA-N	755.3
InChI=1S/C13H10BrNO/c14-11-6-4-10(5-7-11)13(16)9-12-3-1-2-8-15-12/h1-9,16H/b13-9-	NKIKWEQXICKSKM-LCYFTJDESA-N	869.1
InChI=1S/C13H10ClNO/c14-11-6-4-10(5-7-11)13(16)9-12-3-1-2-8-15-12/h1-9,16H/b13-9-	SVSUVYGJTIGZBD-LCYFTJDESA-N	1109.9
InChI=1S/C13H10FNO/c14-11-5-3-4-10(8-11)13(16)9-12-6-1-2-7-15-12/h1-9,16H/b13-9-	MIBKIACLCZQGKZ-LCYFTJDESA-N	1137.2
InChI=1S/C13H10BrNO/c14-11-5-3-4-10(8-11)13(16)9-12-6-1-2-7-15-12/h1-9,16H/b13-9-	NLGKWYDGUXBUIY-LCYFTJDESA-N	898
InChI=1S/C14H10F3NO/c15-14(16,17)11-6-4-10(5-7-11)13(19)9-12-3-1-2-8-18-12/h1-9,19H/b13-9-	XBTKYERQHVXLLG-LCYFTJDESA-N	1612.4
InChI=1S/C13H10N2O3/c16-13(9-11-3-1-2-8-14-11)10-4-6-12(7-5-10)15(17)18/h1-9,16H/b13-9-	IGMTWDJZNDUSEH-LCYFTJDESA-N	750.9
InChI=1S/C2H4O/c1-2-3/h2H,1H3	IKHGUXGNUITLKF-UHFFFAOYSA-N	6.6
InChI=1S/C2H5NO/c1-2(3)4/h1H3,(H2,3,4)	DLFVBJFMPXGRIB-UHFFFAOYSA-N	12.9
InChI=1S/C2H4O2/c1-2(3)4/h1H3,(H,3,4)	QTBSBXVTEAMEQO-UHFFFAOYSA-N	9.7
InChI=1S/C4H6O3/c1-3(5)7-4(2)6/h1-2H3	WFDIJRYMOXRFFG-UHFFFAOYSA-N	39.6
InChI=1S/C3H6O/c1-3(2)4/h1-2H3	CSCPPACGZOOCGX-UHFFFAOYSA-N	13.4
InChI=1S/C3H7NO/c1-3(2)4-5/h5H,1-2H3	PXAJQJMDEXJWFB-UHFFFAOYSA-N	25.5
InChI=1S/C2H3N/c1-2-3/h1H3	WEVYAHXRMPXWCK-UHFFFAOYSA-N	4.7
InChI=1S/C2H3ClO/c1-2(3)4/h1H3	WETWJCDKMRHUPV-UHFFFAOYSA-N	16.5
InChI=1S/C3H4O/c1-2-3-4/h2-3H,1H2	HGINCPLSRVDWNT-UHFFFAOYSA-N	9.8
InChI=1S/C3H7Br/c1-2-3-4/h2-3H2,1H3	CYNYIHKIEHGYOZ-UHFFFAOYSA-N	49.2
InChI=1S/C4H6O/c1-3-4(2)5/h3H,1H2,2H3	FUSUHKVFWTUUBE-UHFFFAOYSA-N	33.3
InChI=1S/C3H7Cl/c1-2-3-4/h2-3H2,1H3	SNMVRZFUUCLYTO-UHFFFAOYSA-N	19.8
InChI=1S/C6H12/c1-2-4-6-5-3-1/h1-6H2	XDTMQSROBMDMFD-UHFFFAOYSA-N	50.6
InChI=1S/C4H7NO2/c1-3(6)5-4(2)7/h1-2H3,(H,5,6,7)	ZSBDPRIWBYHIAF-UHFFFAOYSA-N	50.4
InChI=1S/C4H10O/c1-3-5-4-2/h3-4H2,1-2H3	RTZKZFJDLAIYFH-UHFFFAOYSA-N	26.8
InChI=1S/C3H6O3/c1-5-3(4)6-2/h1-2H3	IEJIGPNLZYLLBP-UHFFFAOYSA-N	20.8
InChI=1S/C5H10O2/c1-5(2)6-3-4-7-5/h3-4H2,1-2H3	SIJBDWPVNAYVGY-UHFFFAOYSA-N	101.1
InChI=1S/C2H6O4S/c1-5-7(3,4)6-2/h1-2H3	VAYGXNSJCAHWJZ-UHFFFAOYSA-N	40.6
InChI=1S/C2H6S/c1-3-2/h1-2H3	QMMFVYPAHWMCMS-UHFFFAOYSA-N	11.7
InChI=1S/C2H6O3S/c1-4-6(3)5-2/h1-2H3	BDUPRNVPXOHWIL-UHFFFAOYSA-N	35.3
InChI=1S/C2H6O2S/c1-5(2,3)4/h1-2H3	HHVIBTZHLRERCL-UHFFFAOYSA-N	26.9
InChI=1S/C2H6OS/c1-4(2)3/h1-2H3	IAZDPXIOMUYVGZ-UHFFFAOYSA-N	23
InChI=1S/C3H8N2O/c1-4-3(6)5-2/h1-2H3,(H2,4,5,6)	MGJKQDOBUOMPEZ-UHFFFAOYSA-N	37
InChI=1S/C2H6S/c1-2-3/h3H,2H2,1H3	DNJIEGIFACGWOD-UHFFFAOYSA-N	18.7
InChI=1S/C8H10/c1-2-8-6-4-3-5-7-8/h3-7H,2H2,1H3	YNQLUTRBYVCPMQ-UHFFFAOYSA-N	134.8
InChI=1S/C3H7NO2/c1-2-6-3(4)5/h2H2,1H3,(H2,4,5)	JOYRKODLDBILNP-UHFFFAOYSA-N	48.6
InChI=1S/C3H5NO/c1-2-4-3-5/h2H2,1H3	WUDNUHPRLBTKOJ-UHFFFAOYSA-N	23.2
InChI=1S/C4H4O/c1-2-4-5-3-1/h1-4H	YLQBMQCUIZJEEH-UHFFFAOYSA-N	13.5
InChI=1S/CH4O/c1-2/h2H,1H3	OKKJLVBELUTLKV-UHFFFAOYSA-N	3.1
InChI=1S/C3H6O2/c1-3(4)5-2/h1-2H3	KXKVLQRXCPHEJC-UHFFFAOYSA-N	18.8
InChI=1S/C4H6O2/c1-3-4(5)6-2/h3H,1H2,2H3	BAPJBEWLBFYGME-UHFFFAOYSA-N	25.3
InChI=1S/C2H3NS/c1-3-2-4/h1H3	LGDSHSYDSCRFAB-UHFFFAOYSA-N	23.2
InChI=1S/C2H3NS/c1-4-2-3/h1H3	VYHVQEYOFIYNJP-UHFFFAOYSA-N	19
InChI=1S/C6H5NO2/c8-7(9)6-4-2-1-3-5-6/h1-5H	LQNUZADURLCDLV-UHFFFAOYSA-N	74
InChI=1S/CH3NO2/c1-2(3)4/h1H3	LYGJENNIWJXYER-UHFFFAOYSA-N	9.9
InChI=1S/C2H6N2O/c1-4(2)3-5/h1-2H3	UMFJAHHVKNCGLG-UHFFFAOYSA-N	24
InChI=1S/C3H9N/c1-2-3-4/h2-4H2,1H3	WGYKZJWCGVVSQN-UHFFFAOYSA-N	25.7
InChI=1S/C5H12/c1-3-5-4-2/h3-5H2,1-2H3	OFBQJSOFQDEBGM-UHFFFAOYSA-N	28
InChI=1S/C5H10/c1-3-5-4-2/h3H,1,4-5H2,2H3	YWAKXRMUMFPDSH-UHFFFAOYSA-N	27.4
InChI=1S/C5H8/c1-3-5-4-2/h1H,4-5H2,2H3	IBXNCJKFFQIKKY-UHFFFAOYSA-N	22.6
InChI=1S/C6H6O/c7-6-4-2-1-3-5-6/h1-5,7H	ISWSIDIOOBJBQZ-UHFFFAOYSA-N	56.6
InChI=1S/C3H6O/c1-3-2-4-3/h3H,2H2,1H3	GOOHAUXETOMSMM-UHFFFAOYSA-N	22
InChI=1S/C5H5N/c1-2-4-6-5-3-1/h1-5H	JUJWROOIHBZHMG-UHFFFAOYSA-N	22.3
InChI=1S/C2H6O/c1-2-3/h3H,2H2,1H3	LFQSCWFLJHTTHZ-UHFFFAOYSA-N	9.4
InChI=1S/C7H14O/c1-6-4-2-3-5-7(6)8/h6-8H,2-5H2,1H3/t6-,7+/m0/s1	NDVWOBYBJYUSMF-NKWVEPMBSA-N	187.5
InChI=1S/C7H14O/c1-6-4-2-3-5-7(6)8/h6-8H,2-5H2,1H3/t6-,7-/m1/s1	NDVWOBYBJYUSMF-RNFRBKRXSA-N	172.6
InChI=1S/C7H14O/c1-6-3-2-4-7(8)5-6/h6-8H,2-5H2,1H3/t6-,7+/m1/s1	HTSABYAWKQAHBT-RQJHMYQMSA-N	251.8
InChI=1S/C7H14O/c1-6-3-2-4-7(8)5-6/h6-8H,2-5H2,1H3/t6-,7-/m0/s1	HTSABYAWKQAHBT-BQBZGAKWSA-N	146.4
InChI=1S/C7H14O/c1-6-2-4-7(8)5-3-6/h6-8H,2-5H2,1H3/t6-,7+	MQWCXKGKQLNYQG-KNVOCYPGSA-N	119.4
InChI=1S/C7H14O/c1-6-2-4-7(8)5-3-6/h6-8H,2-5H2,1H3/t6-,7-	MQWCXKGKQLNYQG-LJGSYFOKSA-N	157.5
InChI=1S/C16H14N2O5S/c1-16(2)10(15(22)23)18-13(21)9(14(18)24-16)17-11(19)7-5-3-4-6-8(7)12(17)20/h3-6,9-10,14H,1-2H3,(H,22,23)/t9-,10+,14-/m1/s1	LNVKHOIUIPPOFH-ISTVAULSSA-N	3977.6
InChI=1S/C3H8O/c1-2-3-4/h4H,2-3H2,1H3	BDERNNFJNOPAEC-UHFFFAOYSA-N	18.5
InChI=1S/C3H8O/c1-3(2)4/h3-4H,1-2H3	KFZMGEQAYNKOFK-UHFFFAOYSA-N	19.3
InChI=1S/C4H10O/c1-2-3-4-5/h5H,2-4H2,1H3	LRHPLDYGYMQRHN-UHFFFAOYSA-N	32.9
InChI=1S/C4H10O/c1-3-4(2)5/h4-5H,3H2,1-2H3	BTANRVKWQNVYAZ-UHFFFAOYSA-N	44.6
InChI=1S/C4H10O/c1-4(2)3-5/h4-5H,3H2,1-2H3	ZXEKIIBDNHEJCQ-UHFFFAOYSA-N	44.4
InChI=1S/C4H10O/c1-4(2,3)5/h5H,1-3H3	DKGAVHZHDRPRBM-UHFFFAOYSA-N	53.9
InChI=1S/C5H12O/c1-5(2,3)4-6/h6H,4H2,1-3H3	KPSSIOMAKSHJJG-UHFFFAOYSA-N	77.3
InChI=1S/C5H12O/c1-3-5(6)4-2/h5-6H,3-4H2,1-2H3	AQIXEPGDORPWBJ-UHFFFAOYSA-N	56.6
InChI=1S/C5H12O/c1-4-5(2,3)6/h6H,4H2,1-3H3	MSXVEPNJUHWQHW-UHFFFAOYSA-N	130
InChI=1S/C6H14O/c1-5(7)6(2,3)4/h5,7H,1-4H3/t5-/m1/s1	DFOXKPDFWGNLJU-RXMQYKEDSA-N	136.2
InChI=1S/C6H12O/c7-6-4-2-1-3-5-6/h6-7H,1-5H2	HPXRVTGHNJAIIH-UHFFFAOYSA-N	88.7
InChI=1S/C3H5Cl/c1-2-3-4/h2-3H,1H3/b3-2-	OWXJKYNZGFSVRC-IHWYPQMZSA-N	17.3
InChI=1S/C3H5ClO2/c1-6-3(5)2-4/h2H2,1H3	QABLOFMHHSOFRJ-UHFFFAOYSA-N	39.7
InChI=1S/C3H5ClO/c1-3(5)2-4/h2H2,1H3	BULLHNJGPPOUOX-UHFFFAOYSA-N	26.6
InChI=1S/C3H7Cl/c1-3(2)4/h3H,1-2H3	ULYZAYCEDJDHCC-UHFFFAOYSA-N	22.2
InChI=1S/C3H5Cl/c1-2-3-4/h2H,1,3H2	OSDWBNJEKMUWAV-UHFFFAOYSA-N	16.6
InChI=1S/C3H3ClO/c1-2-3(4)5/h2H,1H2	HFBMWMNUJJDEQZ-UHFFFAOYSA-N	24.9
InChI=1S/C3H3Cl/c1-2-3-4/h1H,3H2	LJZPPWWHKPGCHS-UHFFFAOYSA-N	16.8
InChI=1S/C3H6ClNO/c1-5(2)3(4)6/h1-2H3	YIIMEMSDCNDGTB-UHFFFAOYSA-N	46
InChI=1S/C2H2ClN/c3-1-2-4/h1H2	RENMDAKOXSCIGH-UHFFFAOYSA-N	13.9
InChI=1S/C3H3ClO3/c4-2-1-6-3(5)7-2/h2H,1H2	OYOKPDLAMOMTEE-UHFFFAOYSA-N	90.6
InChI=1S/C6H3ClN2O4/c7-5-2-1-4(8(10)11)3-6(5)9(12)13/h1-3H	VYZAHLCBVHPDDF-UHFFFAOYSA-N	677.6
InChI=1S/C6H5ClO/c7-5-1-3-6(8)4-2-5/h1-4,8H	WXNZTHHGJRFXKQ-UHFFFAOYSA-N	67.1
InChI=1S/C4H9Cl/c1-4(2,3)5/h1-3H3	NBRKLOOSMBRFMH-UHFFFAOYSA-N	35.4
InChI=1S/C6H4ClNO3/c7-4-1-2-6(9)5(3-4)8(10)11/h1-3,9H	NWSIFTLPLKCTSX-UHFFFAOYSA-N	449
InChI=1S/C6H5Cl/c7-6-4-2-1-3-5-6/h1-5H	MVPPADPHJFYWMZ-UHFFFAOYSA-N	42.4
InChI=1S/C6H4ClNO2/c7-5-2-1-3-6(4-5)8(9)10/h1-4H	KMAQZIILEGKYQZ-UHFFFAOYSA-N	246.6
InChI=1S/C6H5ClN2O2/c7-5-2-1-4(9(10)11)3-6(5)8/h1-3H,8H2	KWIXNFOTNVKIGM-UHFFFAOYSA-N	367.2
InChI=1S/C5H3ClO2/c6-5(7)4-2-1-3-8-4/h1-3H	OFTKFKYVSBNYEC-UHFFFAOYSA-N	59.5
InChI=1S/C4H3ClS/c5-4-1-2-6-3-4/h1-3H	QUBJDMPBDURTJT-UHFFFAOYSA-N	40.8
InChI=1S/C5H4ClNO/c6-4-1-5(8)3-7-2-4/h1-3,8H	TUIDQYRZDZRHPQ-UHFFFAOYSA-N	63.5
InChI=1S/C6H6ClNO/c7-5-2-1-4(8)3-6(5)9/h1-3,9H,8H2	JSCNCRWPXOTDDZ-UHFFFAOYSA-N	129.4
InChI=1S/C2H2Cl2/c3-1-2-4/h1-2H/b2-1-/i1+1,2+1	KFUSEUYYWQURPO-GQTGYUFJSA-N	14
InChI=1S/C6H4Cl2/c7-5-3-1-2-4-6(5)8/h1-4H	RFFLAFLAYFXFSW-UHFFFAOYSA-N	55
InChI=1S/C6H4Cl2/c7-5-2-1-3-6(8)4-5/h1-4H	ZPQOPVIELGIULI-UHFFFAOYSA-N	54
InChI=1S/C6H5Cl2N/c7-4-2-1-3-5(8)6(4)9/h1-3H,9H2	JDMFXJULNGEPOI-UHFFFAOYSA-N	124.5
InChI=1S/C6H4Cl2/c7-5-1-2-6(8)4-3-5/h1-4H	OCJBOOLMMGQPQU-UHFFFAOYSA-N	47.7
InChI=1S/C6H4Cl2O/c7-4-1-2-5(8)6(9)3-4/h1-3,9H	RANCECPPZPIPNO-UHFFFAOYSA-N	90.6
InChI=1S/C6H3Cl2NO2/c7-5-2-1-4(9(10)11)3-6(5)8/h1-3H	NTBYINQTYWZXLH-UHFFFAOYSA-N	243.6
InChI=1S/C6H3Cl2NO2/c7-4-1-2-6(9(10)11)5(8)3-4/h1-3H	QUIMTLZDMCNYGY-UHFFFAOYSA-N	357.2
InChI=1S/C6H3Cl2NO2/c7-4-2-1-3-5(6(4)8)9(10)11/h1-3H	CMVQZRLQEOAYSW-UHFFFAOYSA-N	382.8
InChI=1S/C4H2Cl2N2/c5-3-1-2-4(6)8-7-3/h1-2H	GUSWJGOYDXFJSI-UHFFFAOYSA-N	50.2
InChI=1S/C6H3Cl2NO2/c7-4-1-5(8)3-6(2-4)9(10)11/h1-3H	RNABGKOKSBUFHW-UHFFFAOYSA-N	214.4
InChI=1S/C4H6Cl2/c1-4(6)2-3-5/h2H,3H2,1H3/b4-2-	WLIADPFXSACYLS-RQOWECAXSA-N	42.4
InChI=1S/C4Cl2O3/c5-1-2(6)4(8)9-3(1)7	AGULWIQIYWWFBJ-UHFFFAOYSA-N	57.5
InChI=1S/C5H3Cl2N/c6-4-2-1-3-8-5(4)7/h1-3H	MAKFMOSBBNKPMS-UHFFFAOYSA-N	67
InChI=1S/C4H2Cl2N2/c5-3-1-4(6)8-2-7-3/h1-2H	XJPZKYIHCLDXST-UHFFFAOYSA-N	53.8
InChI=1S/C4H2Cl2N2/c5-3-1-7-2-4(6)8-3/h1-2H	LSEAAPGIZCDEEH-UHFFFAOYSA-N	50.5
InChI=1S/C4H3Cl2N3/c5-3-2(7)4(6)9-1-8-3/h1H,7H2	NIGDWBHWHVHOAD-UHFFFAOYSA-N	100.4
InChI=1S/C3H6Cl2/c1-3(2,4)5/h1-2H3	ZEOVXNVKXIPWMS-UHFFFAOYSA-N	35.1
InChI=1S/C2H4Cl2/c1-2(3)4/h2H,1H3	SCYULBFZEHDVBN-UHFFFAOYSA-N	20.5
InChI=1S/C2HCl2N/c3-2(4)1-5/h2H	STZZWJCGRKXEFF-UHFFFAOYSA-N	23.4
InChI=1S/C6H3Cl3/c7-4-1-5(8)3-6(9)2-4/h1-3H	XKEFYDZQGKAQCN-UHFFFAOYSA-N	61.2
InChI=1S/C6H3Cl3/c7-4-2-1-3-5(8)6(4)9/h1-3H	RELMFMZEBKVZJC-UHFFFAOYSA-N	84
InChI=1S/C6H3Cl3O/c7-3-1-4(8)6(10)5(9)2-3/h1-2,10H	LINPIYWFGCPVIE-UHFFFAOYSA-N	161.7
InChI=1S/C6H4Cl3N/c7-3-1-4(8)6(10)5(9)2-3/h1-2H,10H2	NATVSFWWYVJTAZ-UHFFFAOYSA-N	165.2
InChI=1S/C6H2Cl3NO/c7-4-1-3(10-9)2-5(8)6(4)11/h1-2H	YHUMTHWQGWPJOQ-UHFFFAOYSA-N	323.8
InChI=1S/C6H4Cl3N/c7-3-1-5(9)6(10)2-4(3)8/h1-2H,10H2	GUMCAKKKNKYFEB-UHFFFAOYSA-N	197.4
InChI=1S/C6H3Cl3/c7-4-1-2-5(8)6(9)3-4/h1-3H	PBKONEOXTCPAFI-UHFFFAOYSA-N	83.3
InChI=1S/C6H2Cl3NO2/c7-3-1-5(9)6(10(11)12)2-4(3)8/h1-2H	IBRBMZRLVYKVRF-UHFFFAOYSA-N	767.6
InChI=1S/C6H4Cl3N/c7-3-1-2-4(10)6(9)5(3)8/h1-2H,10H2	RRJUYQOFOMFVQS-UHFFFAOYSA-N	201.2
InChI=1S/C6H2Cl3NO2/c7-3-1-4(8)6(10(11)12)5(9)2-3/h1-2H	AEBJDOTVYMITIA-UHFFFAOYSA-N	366.7
InChI=1S/C6H3Cl3O/c7-4-1-3(10)2-5(8)6(4)9/h1-2,10H	GBNHEBQXJVDXSW-UHFFFAOYSA-N	207.4
InChI=1S/C7H6Cl2/c1-5-6(8)3-2-4-7(5)9/h2-4H,1H3	DMEDNTFWIHCBRK-UHFFFAOYSA-N	232.7
InChI=1S/C7H6Cl2O/c1-10-7-5(8)3-2-4-6(7)9/h2-4H,1H3	KZLMCDNAVVJKPX-UHFFFAOYSA-N	219.4
InChI=1S/C7H6Cl2/c1-5-2-3-6(8)4-7(5)9/h2-4H,1H3	FUNUTBJJKQIVSY-UHFFFAOYSA-N	209.4
InChI=1S/C7H3Cl2N/c8-6-1-5(4-10)2-7(9)3-6/h1-3H	PUJSUOGJGIECFQ-UHFFFAOYSA-N	89.1
InChI=1S/C7H6Cl2O/c8-6-2-1-3-7(9)5(6)4-10/h1-3,10H,4H2	WKKHCCZLKYKUDN-UHFFFAOYSA-N	355.9
InChI=1S/C7H4Cl2O/c8-6-3-1-5(2-4-6)7(9)10/h1-4H	RKIDDEGICSMIJA-UHFFFAOYSA-N	261.3
InChI=1S/C7H5Cl2NO3/c1-13-7-5(8)2-4(10(11)12)3-6(7)9/h2-3H,1H3	GJYVJKPFYCKNEC-UHFFFAOYSA-N	597.5
InChI=1S/C7H3Cl3O/c8-5-1-4(7(10)11)2-6(9)3-5/h1-3H	GGHLXLVPNZMBQR-UHFFFAOYSA-N	165.1
InChI=1S/C7H5Cl3/c8-4-5-6(9)2-1-3-7(5)10/h1-3H,4H2	LBOBESSDSGODDD-UHFFFAOYSA-N	201
InChI=1S/C7H3Cl3O2/c8-3-1-4(9)6(7(11)12)5(10)2-3/h1-2H,(H,11,12)	RAFFVQBMVYYTQS-UHFFFAOYSA-N	222.3
InChI=1S/C7H5Cl3O/c1-11-7-5(9)2-4(8)3-6(7)10/h2-3H,1H3	WCVOGSZTONGSQY-UHFFFAOYSA-N	299.9
InChI=1S/C7H5Cl3/c8-7(9,10)6-4-2-1-3-5-6/h1-5H	XEMRAKSQROQPBR-UHFFFAOYSA-N	231.4
InChI=1S/C8H5Cl2N/c9-7-2-1-3-8(10)6(7)4-5-11/h1-3H,4H2	AOEJUUCUKRUCEF-UHFFFAOYSA-N	423.4
InChI=1S/C8H4Cl2N2/c9-7-8(10)12-6-4-2-1-3-5(6)11-7/h1-4H	SPSSDDOTEZKOOV-UHFFFAOYSA-N	149.9
InChI=1S/C2H2Cl2/c3-1-2-4/h1-2H/b2-1+	KFUSEUYYWQURPO-OWOJBTEDSA-N	15
InChI=1S/C5H8O/c6-5-3-1-2-4-5/h1-4H2	BGTOWKSIORTVQH-UHFFFAOYSA-N	52.4
InChI=1S/C5H10O/c1-2-4-6-5-3-1/h1-5H2	DHXVGJBLRPWPCS-UHFFFAOYSA-N	48.5
InChI=1S/C7H8O/c1-8-7-5-3-2-4-6-7/h2-6H,1H3	RDOXTESZEPMUJZ-UHFFFAOYSA-N	139
InChI=1S/C4H4N2/c1-2-6-4-3-5-1/h1-4H/i1D,2D,3D,4D	KYQCOXFCLRTKLS-RHQRLBAQSA-N	17.4
InChI=1S/C2H4O/c1-2-3-1/h1-2H2	IAYPIBMASNFSPL-UHFFFAOYSA-N	5.7
InChI=1S/C6H10O/c7-6-4-2-1-3-5-6/h1-5H2	JHIVVAPYMSGYDF-UHFFFAOYSA-N	104.7
InChI=1S/C3H5Cl/c1-3(2)4/h1H2,2H3	PNLQPWWBHXMFCA-UHFFFAOYSA-N	16.7
InChI=1S/C2H4S/c1-2-3-1/h1-2H2	VOVUARRWDCVURC-UHFFFAOYSA-N	11.6
InChI=1S/C4H9NO2/c1-4(2,3)5(6)7/h1-3H3	AIMREYQYBFBEGQ-UHFFFAOYSA-N	79.5
InChI=1S/C2H5Cl/c1-2-3/h2H2,1H3	HRYZWHHZPQKTII-UHFFFAOYSA-N	11.4
InChI=1S/C4H6O/c5-4-2-1-3-4/h1-3H2	SHQSVMDWKBRBGB-UHFFFAOYSA-N	41.9
InChI=1S/C6H6/c1-2-4-6-5-3-1/h1-6H	UHOVQNZJYSORNB-UHFFFAOYSA-N	18.1
InChI=1S/C4H7Cl/c1-4(2)3-5/h3H,1-2H3	KWISWUFGPUHDRY-UHFFFAOYSA-N	29.7
InChI=1S/C4H8O/c1-2-4-5-3-1/h1-4H2	WYURNTSHIVDZCO-UHFFFAOYSA-N	37.6
InChI=1S/C5H11N/c1-6-4-2-3-5-6/h2-5H2,1H3	AVFZOVWCLRSYKC-UHFFFAOYSA-N	103.6
InChI=1S/C5H6O/c6-5-3-1-2-4-5/h1,3H,2,4H2	BZKFMUIJRXWWQK-UHFFFAOYSA-N	58.9
InChI=1S/C5H9N/c1-5(2,3)4-6/h1-3H3	JAMNHZBIQDNHMM-UHFFFAOYSA-N	37.4
InChI=1S/C4H8/c1-2-4-3-1/h1-4H2	PMPVIKIVABFJJI-UHFFFAOYSA-N	16.4
InChI=1S/C5H7N/c1-6-4-2-3-5-6/h2-5H,1H3	OXHNLMTVIGZXSG-UHFFFAOYSA-N	31.2
InChI=1S/C2H3Cl3/c1-2(3,4)5/h1H3	UOCLXMDMGBRAIB-UHFFFAOYSA-N	26.5
InChI=1S/C3H6O/c1-2-4-3-1/h1-3H2	AHHWIHXENZJRFG-UHFFFAOYSA-N	17
InChI=1S/C8H11N/c1-9(2)8-6-4-3-5-7-8/h3-7H,1-2H3	JLTDJTHDQAWBAV-UHFFFAOYSA-N	277.1
InChI=1S/C5H12O/c1-5(2,3)6-4/h1-4H3	BZLVMXJERCGZMT-UHFFFAOYSA-N	63.6
InChI=1S/C4H9NO/c1-4(6)5(2)3/h1-3H3	FXHOOIRPVKKKFG-UHFFFAOYSA-N	43.7
InChI=1S/C6H5F/c7-6-4-2-1-3-5-6/h1-5H	PYLWMHQQBFSUBP-UHFFFAOYSA-N	29.2
InChI=1S/C6H13N/c1-7-5-3-2-4-6-7/h2-6H2,1H3	PAMIQIKDUOTOBW-UHFFFAOYSA-N	91.1
InChI=1S/C3H7NO/c1-4(2)3-5/h3H,1-2H3	ZMXDDKWLCZADIW-UHFFFAOYSA-N	24.8
InChI=1S/C7H8/c1-7-5-3-2-4-6-7/h2-6H,1H3	YXFVVABEGXRONW-UHFFFAOYSA-N	42.5
InChI=1S/CH2Cl2/c2-1-3/h1H2	YMWUJEATGCHHMB-UHFFFAOYSA-N	9.7
InChI=1S/C3H3Cl3O/c1-2(7)3(4,5)6/h1H3	SMZHKGXSEAGRTI-UHFFFAOYSA-N	65.3
InChI=1S/C3H6/c1-2-3-1/h1-3H2	LVZWSLJZHVFIQJ-UHFFFAOYSA-N	6.1
InChI=1S/C4H4S/c1-2-4-5-3-1/h1-4H	YTPLMLYBLZKORZ-UHFFFAOYSA-N	22.9
InChI=1S/C3H5N/c1-2-3-4/h2H2,1H3	FVSKHRXBFJPNKK-UHFFFAOYSA-N	12.9
InChI=1S/C4H6/c1-3-4-2/h1-2H3	XNMQEEKYCVKGBD-UHFFFAOYSA-N	9.5
InChI=1S/C6H10/c1-5-6(2,3)4/h1H,2-4H3	PPWNCLVNXGCGAF-UHFFFAOYSA-N	36.8
InChI=1S/C6H8O/c7-6-4-2-1-3-5-6/h2,4H,1,3,5H2	FWFSEYBSWVRWGL-UHFFFAOYSA-N	140.2
InChI=1S/C3H4ClN/c1-3(4)2-5/h3H,1H3	JNAYPRPPXRWGQO-UHFFFAOYSA-N	29
InChI=1S/C4H7N/c1-4(2)3-5/h4H,1-2H3	LRDFRRGEGBBSRN-UHFFFAOYSA-N	24.4
InChI=1S/C6H12/c1-5-6(2,3)4/h5H,1H2,2-4H3	PKXHXOTZMFCXSH-UHFFFAOYSA-N	53.9
InChI=1S/C4H8/c1-4(2)3/h1H2,2-3H3	VQTUBCCKSQIDNK-UHFFFAOYSA-N	14.4
InChI=1S/C4H6/c1-3-2-4(1)3/h3-4H,1-2H2	LASLVGACQUUOEB-UHFFFAOYSA-N	16.3
InChI=1S/C5H10/c1-2-4-5-3-1/h1-5H2	RGSFGYAAUTVSQA-UHFFFAOYSA-N	38
InChI=1S/C2H2Cl2/c1-2(3)4/h1H2	LGXVIGDEPROXKC-UHFFFAOYSA-N	15.1
InChI=1S/C8H7N/c1-2-4-8-7(3-1)5-6-9-8/h1-6,9H	SIKJAQJRHWYJAI-UHFFFAOYSA-N	73.1
InChI=1S/C5H8/c1-2-4-5-3-1/h1-2H,3-5H2	LPIQUOYDBNQMRZ-UHFFFAOYSA-N	24.6
InChI=1S/C6H10/c1-2-4-6-5-3-1/h1-2H,3-6H2	HGCIXCUEYOPUTN-UHFFFAOYSA-N	70.9
InChI=1S/C4H6O2/c5-4-2-1-3-6-4/h1-3H2	YEJRWHAVMIAJKC-UHFFFAOYSA-N	55
InChI=1S/C3H4O/c4-3-1-2-3/h1-2H2	VBBRYJMZLIYUJQ-UHFFFAOYSA-N	13.9
InChI=1S/C7H8/c1-2-7-4-3-6(1)5-7/h1-4,6-7H,5H2	SJYNFBVQFBRSIB-UHFFFAOYSA-N	52.8
InChI=1S/C2H5NO2/c1-2-3(4)5/h2H2,1H3	MCSAJNNLRCFZED-UHFFFAOYSA-N	19.9
InChI=1S/C3H3NO/c1-2-4-5-3-1/h1-3H	CTAPFRYPJLPFDF-UHFFFAOYSA-N	14.9
InChI=1S/C4H4N2/c1-2-5-4-6-3-1/h1-4H	CZPWVGJYEJSRLH-UHFFFAOYSA-N	20.5
InChI=1S/C6H4O2/c7-5-1-2-6(8)4-3-5/h1-4H	AZQWKYJCGOJGHM-UHFFFAOYSA-N	38.2
InChI=1S/C5H10/c1-4-5(2)3/h4H,1-3H3	BKOOMYPCSUNDGP-UHFFFAOYSA-N	27.4
InChI=1S/C2HCl3/c3-1-2(4)5/h1H	XSTXAVWGXDQKEL-UHFFFAOYSA-N	25.4
InChI=1S/C4H6/c1-2-4-3-1/h1-2H,3-4H2	CFBGXYDUODCMNS-UHFFFAOYSA-N	10.7
InChI=1S/C4H5NS/c1-4-2-6-3-5-4/h2-3H,1H3	QMHIMXFNBOYPND-UHFFFAOYSA-N	43.3
InChI=1S/CHCl3/c2-1(3)4/h1H	HEDRZPFGACZZDS-UHFFFAOYSA-N	18.3
InChI=1S/C4H4N2/c1-2-4-6-5-3-1/h1-4H	PBMFSQRYOILNGV-UHFFFAOYSA-N	19.9
InChI=1S/C4H2Cl2O2/c5-2-1-8-4(7)3(2)6/h1H2	ULWRZZDLLPNFEW-UHFFFAOYSA-N	61.3
InChI=1S/C4H4O/c1-3-4(2)5/h1H,2H3	XRGPFNGLRSIPSA-UHFFFAOYSA-N	19
InChI=1S/C3H4O/c1-2-3-4/h1,4H,3H2	TVDSBUOJIPERQY-UHFFFAOYSA-N	17.1
InChI=1S/C9H8/c1-3-9-6-4-5-8(2)7-9/h1,4-7H,2H3	RENYIDZOAFFNHC-UHFFFAOYSA-N	106.8
InChI=1S/C6H10/c1-4-5-6(2)3/h1,6H,5H2,2-3H3	OXRWICUICBZVAE-UHFFFAOYSA-N	61.8
InChI=1S/C6H6O3/c7-3-5-1-2-6(4-8)9-5/h1-3,8H,4H2	NOEGNKMFWQHSLB-UHFFFAOYSA-N	170.7
InChI=1S/C9H6O2/c10-8-5-6-11-9-4-2-1-3-7(8)9/h1-6H	OTAFHZMPRISVEM-UHFFFAOYSA-N	138.5
InChI=1S/C10H10O2/c1-12-8-3-4-9-7(6-8)2-5-10(9)11/h3-4,6H,2,5H2,1H3	QOPRWBRNMPANKN-UHFFFAOYSA-N	344.1
InChI=1S/C10H14O/c1-7(2)9-5-4-8(3)10(11)6-9/h4,9H,1,5-6H2,2-3H3	ULDHMXUKGWMISQ-UHFFFAOYSA-N	544.4
InChI=1S/C6H6O3/c7-5-2-1-4-3-8-6(5)9-4/h1-2,4,6H,3H2/t4-,6+/m0/s1	HITOXZPZGPXYHY-UJURSFKZSA-N	122.4
InChI=1S/C11H12O/c12-11-8-4-2-6-9-5-1-3-7-10(9)11/h1,3,5,7H,2,4,6,8H2	KWHUHTFXMNQHAA-UHFFFAOYSA-N	402.4
InChI=1S/C8H8O3/c9-7-5-3-1-2-4-6(5)8(10)11-7/h1-2,5-6H,3-4H2	KMOUUZVZFBCRAM-UHFFFAOYSA-N	272.3
InChI=1S/C10H12/c1-2-9-7-4-5-8(6-7)10(9)3-1/h1-2,4-5,7-10H,3,6H2	HECLRDQVFMWTQS-UHFFFAOYSA-N	211.2
InChI=1S/C11H11NO/c1-8-3-4-9-7-10(13-2)5-6-11(9)12-8/h3-7H,1-2H3	NAGJQQFMJKMXJQ-UHFFFAOYSA-N	806.2
InChI=1S/C15H16O/c1-9-5-4-6-12-7-13-15(10(2)8-16-13)11(3)14(9)12/h4,6-9H,5H2,1-3H3	IQVWMDXKYQHJMP-UHFFFAOYSA-N	1556.2
InChI=1S/C11H11NO3/c1-12-3-2-7-4-9-10(15-6-14-9)5-8(7)11(12)13/h4-5H,2-3,6H2,1H3	WIUVXEAALLSOQN-UHFFFAOYSA-N	869.5
InChI=1S/C16H20O4/c1-8-7-10-11(16(4,20)12(8)17)9-5-6-14(10,2)13(18)15(9,3)19/h5-7,9-11,19-20H,1-4H3	SYNMHQWAAMUPDP-UHFFFAOYSA-N	3038.3
InChI=1S/C21H24N2O3/c1-12-16-10-23-8-7-14-13-5-3-4-6-18(13)22-20(14)19(23)9-15(16)17(11-26-12)21(24)25-2/h3-6,11-12,15-16,19,22H,7-10H2,1-2H3	GRTOGORTSDXSFK-UHFFFAOYSA-N	5108.6
InChI=1S/C15H24O/c1-10-8-11(14(2,3)4)13(16)12(9-10)15(5,6)7/h8-9,16H,1-7H3	NLZUEZXRPGMBCV-UHFFFAOYSA-N	1343.5
InChI=1S/C2H4Cl2/c3-1-2-4/h1-2H2	WSLDOOZREJYCGB-UHFFFAOYSA-N	17.4
InChI=1S/C6H14O3/c1-7-3-5-9-6-4-8-2/h3-6H2,1-2H3	SBZXBUIDTXKZTM-UHFFFAOYSA-N	86
InChI=1S/C4H10O2/c1-5-3-4-6-2/h3-4H2,1-2H3	XTHFKEDIFFGKHM-UHFFFAOYSA-N	28.8
InChI=1S/C3H7NO/c1-4(2)3-5/h3H,1-2H3/i1D3,2D3,3D	ZMXDDKWLCZADIW-YYWVXINBSA-N	25
InChI=1S/C4H8O2/c1-2-6-4-3-5-1/h1-4H2	RYHBNJHYFVUHQT-UHFFFAOYSA-N	45.1
InChI=1S/C4H8O2/c1-3-6-4(2)5/h3H2,1-2H3	XEKOWRVHYACXOJ-UHFFFAOYSA-N	35.9
InChI=1S/C4H8O/c1-3-4(2)5/h3H2,1-2H3	ZWEHNKRNPOVVGH-UHFFFAOYSA-N	27.1
InChI=1S/C2H6O2/c3-1-2-4/h3-4H,1-2H2	LYCAIKOWRPUZTN-UHFFFAOYSA-N	12.1
InChI=1S/C6H14/c1-3-5-6-4-2/h3-6H2,1-2H3	VLKZOEOYAKHREP-UHFFFAOYSA-N	42
InChI=1S/C6H15N/c1-4-7(5-2)6-3/h4-6H2,1-3H3	ZMANZCXQSJIPKH-UHFFFAOYSA-N	258.5
InChI=1S/C10H20O/c1-10(2,3)8-4-6-9(11)7-5-8/h8-9,11H,4-7H2,1-3H3/t8-,9+	CCOQPGVQAWPUPE-DTORHVGOSA-N	394.5
InChI=1S/C6H18N3OP/c1-7(2)11(10,8(3)4)9(5)6/h1-6H3	GNOIPBMMFNIUFM-UHFFFAOYSA-N	3865.7
InChI=1S/C6H4Cl2O/c7-4-1-2-6(9)5(8)3-4/h1-3,9H	HFZWRUODUSTPEG-UHFFFAOYSA-N	91.3
InChI=1S/C7H14O/c1-6-3-2-4-7(8)5-6/h6-8H,2-5H2,1H3/t6-,7-/m1/s1	HTSABYAWKQAHBT-RNFRBKRXSA-N	265.3
InChI=1S/C5H4O2/c6-4-5-2-1-3-7-5/h1-4H	HYBBIBNJHNGZAN-UHFFFAOYSA-N	29.3
InChI=1S/C12H18O/c1-8-6-10(12(3,4)5)7-9(2)11(8)13/h6-7,13H,1-5H3	MEPYMUOZRROULQ-UHFFFAOYSA-N	430
InChI=1S/C6H3ClN2O4/c7-5-3-4(8(10)11)1-2-6(5)9(12)13/h1-3H	OEZJLUBWUDVTSS-UHFFFAOYSA-N	419.9
InChI=1S/C5H4ClN/c6-5-3-1-2-4-7-5/h1-4H	OKDGRDCXVWSXDC-UHFFFAOYSA-N	47.1
InChI=1S/H2O/h1H2	XLYOFNOQVPJJNP-UHFFFAOYSA-N	0.8
InChI=1S/C14H13NO2/c1-17-13-7-5-11(6-8-13)14(16)10-12-4-2-3-9-15-12/h2-9H,10H2,1H3	YDDIGUFGIDJEEM-UHFFFAOYSA-N	832.9
InChI=1S/C2H7ClSi/c1-4(2)3/h4H,1-2H3	YGHUUVGIRWMJGE-UHFFFAOYSA-N	33.3
InChI=1S/C7H12O/c8-7-4-5-1-2-6(7)3-5/h5-8H,1-4H2	ZQTYQMYDIHMKQB-UHFFFAOYSA-N	149.6
InChI=1S/C8H7ClN2/c1-6-2-4-7(5-3-6)8(9)10-11-8/h2-5H,1H3	JQJKGIDVIWRSIT-UHFFFAOYSA-N	707.6
InChI=1S/C10H4ClNO4/c11-7-8(12(15)16)10(14)6-4-2-1-3-5(6)9(7)13/h1-4H	RCABOJSOTWKUIB-UHFFFAOYSA-N	3187.6
InChI=1S/C7H4Cl2N2/c8-6-3-1-5(2-4-6)7(9)10-11-7/h1-4H	RYYJJENVUDZMCO-UHFFFAOYSA-N	634.5
InChI=1S/C8H7ClN2O/c1-12-7-4-2-6(3-5-7)8(9)10-11-8/h2-5H,1H3	SXAZXNYWEPKNNS-UHFFFAOYSA-N	942.9
InChI=1S/C13H9Cl2N3O2/c1-2-20-13(19)10-11-12(15)17-8-5-7(14)3-4-9(8)18(11)6-16-10/h3-6H,2H2,1H3	SXYNVBLQJMDBJL-UHFFFAOYSA-N	4156.4
InChI=1S/C9H5Cl3N2O2S/c1-17(15,16)9-8(12)13-6-2-4(10)5(11)3-7(6)14-9/h2-3H,1H3	VBGHSULJJVTRRE-UHFFFAOYSA-N	1677.7
InChI=1S/C15H10ClNO5/c1-15(2)6-5-7-9(22-15)4-3-8-10(7)14(19)11(16)12(13(8)18)17(20)21/h3-6H,1-2H3	XYPKTISVBNMTAX-UHFFFAOYSA-N	6209.7
InChI=1S/C9H6Cl2N2O2S/c1-16(14,15)9-8(11)12-7-4-5(10)2-3-6(7)13-9/h2-4H,1H3	YBOMNVKTGXETTH-UHFFFAOYSA-N	1431.2

## Sheet: Method2
B3LYP_CC-PVTZ__B3LYP_6-31GSTAR_CH_CHCL3
InChI	InChIKey	CPU time (s)
Calculated Shifts
InChI=1S/C8H11BO4/c1-12-6-3-4-7(9(10)11)8(5-6)13-2/h3-5,10-11H,1-2H3	SQTUYFKNCCBFRR-UHFFFAOYSA-N	1674.4
InChI=1S/C16H12N2O3/c1-21-16-8-2-12(3-9-16)10-14(11-17)13-4-6-15(7-5-13)18(19)20/h2-10H,1H3	FJBBWHCHJAMHGD-UHFFFAOYSA-N	6460.0
InChI=1S/C21H22N2O2/c24-18-10-16-19-13-9-17-21(6-7-22(17)11-12(13)5-8-25-16)14-3-1-2-4-15(14)23(18)20(19)21/h1-5,13,16-17,19-20H,6-11H2/t13-,16-,17-,19-,20-,21+/m0/s1	QMGVPVSNSZLJIA-FVWCLLPLSA-N	22226.8
InChI=1S/C15H16O6/c1-12-3-7(16)13(2)14(5-19-14)9-10(20-9)15(13,21-12)8-6(12)4-18-11(8)17/h6,8-10H,3-5H2,1-2H3/t6-,8-,9-,10+,12-,13+,14-,15+/m1/s1	FZKKQTRXBJBDQQ-BTGQROITSA-N	16485.6
InChI=1S/C21H24N2O3/c1-9-12-7-14-21(2)10(8-23(9)14)3-4-13(24)15-11-5-6-26-20(25)16(11)17(18(15)21)19(12)22/h9-10,12,14H,3-8,22H2,1-2H3/t9-,10+,12+,14+,21+/m0/s1	UOYTYFVNDNZIOW-VZDSUCBGSA-N	29027.2
InChI=1S/C15H20O6/c1-7-4-5-15(12(17)10(7)16)9-8(2)6-20-14(15,3)21-11(9)13(18)19/h4,8-9,11-12,17H,5-6H2,1-3H3,(H,18,19)	PPFPQYCZSPBJPI-UHFFFAOYSA-N	11113.7
InChI=1S/C30H50/c1-20(2)21-10-13-25-28(21,6)18-19-29(7)23-11-12-24-26(3,4)15-9-16-27(24,5)22(23)14-17-30(25,29)8/h11,20-22,24-25H,9-10,12-19H2,1-8H3	NYHSEYGDWZMIEZ-UHFFFAOYSA-N	47958.9
InChI=1S/C32H52O2/c1-21(2)22-10-13-26-31(7)17-14-23-24(11-12-25-28(3,4)15-9-16-29(23,25)5)30(31,6)18-19-32(22,26)20-27(33)34-8/h11,21-23,25-26H,9-10,12-20H2,1-8H3	TZWCBSAPFCXXKH-UHFFFAOYSA-N	66505.7
InChI=1S/C30H50/c1-20(2)21-10-13-25-28(21,6)18-19-29(7)23-11-12-24-26(3,4)15-9-16-27(24,5)22(23)14-17-30(25,29)8/h20-21,24-25H,9-19H2,1-8H3	FQCKEVJQPWDRQG-UHFFFAOYSA-N	47273.9
InChI=1S/C30H50O/c1-19(2)20-9-12-24-28(20,6)17-18-29(7)22-10-11-23-26(3,4)25(31)14-15-27(23,5)21(22)13-16-30(24,29)8/h19-20,23-25,31H,9-18H2,1-8H3	LUZUHPHTXSGDDD-UHFFFAOYSA-N	55647.0
InChI=1S/C32H52O2/c1-21(2)22-10-13-26-31(7)17-14-23-24(11-12-25-28(3,4)15-9-16-29(23,25)5)30(31,6)18-19-32(22,26)20-27(33)34-8/h21-22,25-26H,9-20H2,1-8H3	FGWBGPGRAOKSGS-UHFFFAOYSA-N	62704.0
InChI=1S/C30H48O3/c1-17(2)18-9-10-21-27(18,5)13-14-29(7)25-19(31)15-22-26(3,4)23(33)11-12-28(22,6)24(25)20(32)16-30(21,29)8/h17-19,21-23,31,33H,9-16H2,1-8H3	VGKDKBUHLQYHBS-UHFFFAOYSA-N	57173.4
InChI=1S/C30H48O3/c1-17(2)18-9-10-21-27(18,5)13-14-29(7)25-19(31)15-22-26(3,4)23(33)11-12-28(22,6)24(25)20(32)16-30(21,29)8/h17-18,20-23,32-33H,9-16H2,1-8H3	QZYBLSBBEUUBNS-UHFFFAOYSA-N	62050.1
InChI=1S/C30H46O3/c1-17(2)18-9-10-21-27(18,5)13-14-29(7)25-19(31)15-22-26(3,4)23(33)11-12-28(22,6)24(25)20(32)16-30(21,29)8/h17-18,21-23,33H,9-16H2,1-8H3	TWWFTEIDBDUQPG-UHFFFAOYSA-N	54630.4
InChI=1S/C30H50/c1-20(2)21-10-13-25-28(21,6)18-19-29(7)23-11-12-24-26(3,4)15-9-16-27(24,5)22(23)14-17-30(25,29)8/h14,20-21,23-25H,9-13,15-19H2,1-8H3	ZHDRLFGZQZCZKX-UHFFFAOYSA-N	45972.1
InChI=1S/C32H54O2/c1-21(2)22-10-13-26-31(7)17-14-23-24(11-12-25-28(3,4)15-9-16-29(23,25)5)30(31,6)18-19-32(22,26)20-27(33)34-8/h14,21-22,24-27,33H,9-13,15-20H2,1-8H3	HVEDUBGGHNPNEE-UHFFFAOYSA-N	93007.0
InChI=1S/C30H50O2/c1-18(2)19-9-12-23-28(19,6)15-16-29(7)20-10-11-22-26(3,4)24(31)13-14-27(22,5)21(20)17-25(32)30(23,29)8/h17-20,22-25,31-32H,9-16H2,1-8H3	ZWTQSIHLEYRYLZ-UHFFFAOYSA-N	54162.6
InChI=1S/C30H50O/c1-19(2)20-9-12-24-28(20,6)17-18-29(7)22-10-11-23-26(3,4)25(31)14-15-27(23,5)21(22)13-16-30(24,29)8/h10,19-21,23-25,31H,9,11-18H2,1-8H3	VLRMAVHXJLVDCY-UHFFFAOYSA-N	67018.5
InChI=1S/C13H8N2OS/c14-6-11-1-2-13(5-12(11)7-15)16-8-10-3-4-17-9-10/h1-5,9H,8H2	LEVDDNWPBMPRJQ-UHFFFAOYSA-N	3303.1
InChI=1S/C30H33ClN4O2/c1-20(2)27(34(17-7-16-32)29(36)23-12-10-21(3)11-13-23)28-33-26-18-24(31)14-15-25(26)30(37)35(28)19-22-8-5-4-6-9-22/h4-6,8-15,18,20,27H,7,16-17,19,32H2,1-3H3/t27-/m1/s1	QJZRFPJCWMNVAV-HHHXNRCGSA-N	87742.6
InChI=1S/C8H15N/c9-7-6-8-4-2-1-3-5-8/h4H,1-3,5-7,9H2	IUDMXOOVKMKODN-UHFFFAOYSA-N	1398.4
InChI=1S/C7H8ClN/c1-5-3-2-4-6(8)7(5)9/h2-4H,9H2,1H3	WFNLHDJJZSJARK-UHFFFAOYSA-N	626.5
InChI=1S/C7H7ClO/c1-5-3-2-4-6(8)7(5)9/h2-4,9H,1H3	YPNZJHFXFVLXSE-UHFFFAOYSA-N	604.9
InChI=1S/C7H7ClO/c1-5-4-6(9)2-3-7(5)8/h2-4,9H,1H3	CFKMVGJGLGKFKI-UHFFFAOYSA-N	537.9
InChI=1S/C7H6ClNO2/c1-5-2-3-6(9(10)11)4-7(5)8/h2-4H,1H3	LLYXJBROWQDVMI-UHFFFAOYSA-N	878.1
InChI=1S/C7H6ClNO2/c1-5-2-3-6(8)4-7(5)9(10)11/h2-4H,1H3	SQFLFRQWPBEDHM-UHFFFAOYSA-N	929.0
InChI=1S/C6H5Cl2NO2/c7-5-2-1-4(9(10)11)3-6(5)8/h1-3,10-11H	DYHSQGNGHOXIFF-UHFFFAOYSA-N	917.7
InChI=1S/C6H3Cl4NO2/c7-2-1-3(8)5(10)6(4(2)9)11(12)13/h1,12-13H	ILDGYIMJYBUHHZ-UHFFFAOYSA-N	1679.3
InChI=1S/C18H22O2/c1-18-9-8-14-13-5-3-12(19)10-11(13)2-4-15(14)16(18)6-7-17(18)20/h3,5,10,14-16,19H,2,4,6-9H2,1H3	DNXHEGUUPJUMQT-UHFFFAOYSA-N	11578.2
InChI=1S/C12H4F8N2/c13-3-1(4(14)8(18)11(21)7(3)17)2-5(15)9(19)12(22)10(20)6(2)16/h21-22H2	FWOLORXQTIGHFX-UHFFFAOYSA-N	3088.2
InChI=1S/C8H10ClN3/c9-8-10-4-3-7(11-8)12-5-1-2-6-12/h3-4H,1-2,5-6H2	OSBZWNGXKCNMHM-UHFFFAOYSA-N	1446.8
InChI=1S/C8H10ClN3/c9-7-3-4-10-8(11-7)12-5-1-2-6-12/h3-4H,1-2,5-6H2	ZJLJJVGPLBMEPQ-UHFFFAOYSA-N	1374.9
InChI=1S/C14H11N/c1-11-7-8-14(13(9-11)10-15)12-5-3-2-4-6-12/h2-9H,1H3	QMSDNBJQBPHACW-UHFFFAOYSA-N	1895.8
InChI=1S/C7H14O2/c1-3-5-7(8)9-6-4-2/h3-6H2,1-2H3	HUAZGNHGCJGYNP-UHFFFAOYSA-N	684.3
InChI=1S/C29H48O/c1-7-21(19(2)3)9-8-20(4)25-12-13-26-24-11-10-22-18-23(30)14-16-28(22,5)27(24)15-17-29(25,26)6/h18-21,24-27H,7-17H2,1-6H3	RUVUHIUYGJBLGI-UHFFFAOYSA-N	58865.3
InChI=1S/C29H46O2/c1-7-20(18(2)3)9-8-19(4)23-10-11-24-22-17-27(31)26-16-21(30)12-14-29(26,6)25(22)13-15-28(23,24)5/h16,18-20,22-25H,7-15,17H2,1-6H3	UVFOCYGYACXLAY-UHFFFAOYSA-N	48813.6
InChI=1S/C9H13N/c10-8-4-7-9-5-2-1-3-6-9/h1-3,5-6H,4,7-8,10H2	LYUQWQRTDLVQGA-UHFFFAOYSA-N	1164.7
InChI=1S/C8H18N2/c9-5-4-8-10-6-2-1-3-7-10/h1-9H2	JMUCXULQKPWSTJ-UHFFFAOYSA-N	1543.4
InChI=1S/C10H8N2O/c11-6-8-5-7-3-1-2-4-9(7)13-10(8)12/h1-4H,5,12H2	HTDJFGBZDIJBSP-UHFFFAOYSA-N	1434.8
InChI=1S/C8H8O/c1-7(9)8-5-3-2-4-6-8/h2-6H,1H3	KWOLFJPFCHCOCG-UHFFFAOYSA-N	627.8
InChI=1S/C9H10O2/c1-7(10)8-3-5-9(11-2)6-4-8/h3-6H,1-2H3	NTPLXRHDUXRPNE-UHFFFAOYSA-N	1059.2
InChI=1S/C8H7NO3/c1-6(10)7-2-4-8(5-3-7)9(11)12/h2-5H,1H3	YQYGPGKTNQNXMH-UHFFFAOYSA-N	1438.7
InChI=1S/C20H24N2O/c1-15(2)13-17-5-9-19(10-6-17)16(3)22-21-14-18-7-11-20(23-4)12-8-18/h5-12,14-15H,13H2,1-4H3/b21-14+,22-16+	YARYSQXWADUMEA-KTWAZNHYSA-N	13229.2
InChI=1S/C10H12O3/c1-13-10-7-8(3-2-6-11)4-5-9(10)12/h2-5,7,11-12H,6H2,1H3/b3-2+	JMFRWRFFLBVWSI-NSCUHMNNSA-N	1543.8
InChI=1S/C20H22O6/c1-25-17-11-13(5-3-7-21)9-15(19(17)23)16-10-14(6-4-8-22)12-18(26-2)20(16)24/h3-6,9-12,21-24H,7-8H2,1-2H3/b5-3+,6-4+	LNPUFGIAJJTBEI-GGWOSOGESA-N	11620.0
InChI=1S/C20H22O6/c1-23-17-7-11(3-5-15(17)21)19-13-9-26-20(14(13)10-25-19)12-4-6-16(22)18(8-12)24-2/h3-8,13-14,19-22H,9-10H2,1-2H3	HGXBRUKMWQGOIE-UHFFFAOYSA-N	18183.3
InChI=1S/C20H22O6/c1-24-17-10-13(5-6-16(17)23)19-15(11-22)14-8-12(4-3-7-21)9-18(25-2)20(14)26-19/h3-6,8-10,15,19,21-23H,7,11H2,1-2H3/b4-3+	KUSXBOZNRPQEON-ONEGZZNKSA-N	13420.6
InChI=1S/C20H24O7/c1-25-17-11-14(6-7-15(17)23)20(24)19(12-22)27-16-8-5-13(4-3-9-21)10-18(16)26-2/h3-8,10-11,19-24H,9,12H2,1-2H3/b4-3-	FYEZJIXULOZDRT-ARJAWSKDSA-N	18288.2
InChI=1S/C20H24O7/c1-25-17-11-14(6-7-15(17)23)20(24)19(12-22)27-16-8-5-13(4-3-9-21)10-18(16)26-2/h3-8,10-11,19-24H,9,12H2,1-2H3	FYEZJIXULOZDRT-UHFFFAOYSA-N	14881.6
InChI=1S/C23H26O6/c1-10(2)12-9-13-15(17(26)14(11(3)24)16(12)25)23-8-6-7-22(4,5)20(23)18(27)19(13)29-21(23)28/h9-10,19-20,25H,6-8H2,1-5H3	ZWMNXVIUPFQWFJ-UHFFFAOYSA-N	23665.0
InChI=1S/C17H12N2O/c1-2-3-11-18-15-9-7-14(8-10-15)17(20)13-16-6-4-5-12-19-16/h4-10,12H,1,13H2	UXDXRTQXNGMZEO-UHFFFAOYSA-N	26447.2
InChI=1S/C15H16N2O/c1-17(2)14-8-6-12(7-9-14)15(18)11-13-5-3-4-10-16-13/h3-10H,11H2,1-2H3	BANQOEJKKRVNSW-UHFFFAOYSA-N	5129.1
InChI=1S/C13H12N2O/c14-11-6-4-10(5-7-11)13(16)9-12-3-1-2-8-15-12/h1-8H,9,14H2	UEADKLNFMQYUGU-UHFFFAOYSA-N	2963.0
InChI=1S/C14H13NO/c1-11-5-7-12(8-6-11)14(16)10-13-4-2-3-9-15-13/h2-9H,10H2,1H3	GSDQHQGFZHVAPE-UHFFFAOYSA-N	3266.1
InChI=1S/C14H13NO/c1-11-5-4-6-12(9-11)14(16)10-13-7-2-3-8-15-13/h2-9H,10H2,1H3	BSAOCMFXHXZAFJ-UHFFFAOYSA-N	3182.1
InChI=1S/C13H11NO/c15-13(11-6-2-1-3-7-11)10-12-8-4-5-9-14-12/h1-9H,10H2	CMOXTMGJZNCXEI-UHFFFAOYSA-N	2543.0
InChI=1S/C13H10FNO/c14-11-6-4-10(5-7-11)13(16)9-12-3-1-2-8-15-12/h1-8H,9H2	HSXYDJFTGOBXIG-UHFFFAOYSA-N	3059.4
InChI=1S/C13H10BrNO/c14-11-6-4-10(5-7-11)13(16)9-12-3-1-2-8-15-12/h1-8H,9H2	XEBXAVNJDPUBTP-UHFFFAOYSA-N	3325.6
InChI=1S/C13H10ClNO/c14-11-6-4-10(5-7-11)13(16)9-12-3-1-2-8-15-12/h1-8H,9H2	KXCOOLQUDZYTGG-UHFFFAOYSA-N	3690.8
InChI=1S/C13H10FNO/c14-11-5-3-4-10(8-11)13(16)9-12-6-1-2-7-15-12/h1-8H,9H2	NRKOUVBFIJOGLN-UHFFFAOYSA-N	3078.8
InChI=1S/C13H10BrNO/c14-11-5-3-4-10(8-11)13(16)9-12-6-1-2-7-15-12/h1-8H,9H2	PJWYHDVLXBNXQV-UHFFFAOYSA-N	3375.2
InChI=1S/C14H10F3NO/c15-14(16,17)11-6-4-10(5-7-11)13(19)9-12-3-1-2-8-18-12/h1-8H,9H2	LJPRPXLLPLLUEF-UHFFFAOYSA-N	4457.2
InChI=1S/C13H10N2O3/c16-13(9-11-3-1-2-8-14-11)10-4-6-12(7-5-10)15(17)18/h1-8H,9H2	JTLRCYLNTKZGRG-UHFFFAOYSA-N	4108.3
InChI=1S/C17H12N2O/c1-2-3-11-18-15-9-7-14(8-10-15)17(20)13-16-6-4-5-12-19-16/h4-10,12-13,20H,1H2/b17-13-	WRMFXGMUOWQJNU-LGMDPLHJSA-N	15748.4
InChI=1S/C14H14N2O/c1-15-12-7-5-11(6-8-12)14(17)10-13-4-2-3-9-16-13/h2-10,15,17H,1H3/b14-10-	VGNIHJIYCBSTPP-UVTDQMKNSA-N	3449.2
InChI=1S/C13H12N2O/c14-11-6-4-10(5-7-11)13(16)9-12-3-1-2-8-15-12/h1-9,16H,14H2/b13-9-	SWSMPGKYQHLXOI-LCYFTJDESA-N	2651.9
InChI=1S/C14H13NO2/c1-17-13-7-5-11(6-8-13)14(16)10-12-4-2-3-9-15-12/h2-10,16H,1H3/b14-10-	HKOYAQQXTGVGIB-UVTDQMKNSA-N	2876.6
InChI=1S/C14H13NO/c1-11-5-7-12(8-6-11)14(16)10-13-4-2-3-9-15-13/h2-10,16H,1H3/b14-10-	WZZCOIFIFQHKEI-UVTDQMKNSA-N	2519.9
InChI=1S/C14H13NO/c1-11-5-4-6-12(9-11)14(16)10-13-7-2-3-8-15-13/h2-10,16H,1H3/b14-10-	ZKMFCPPHKLKKNP-UVTDQMKNSA-N	2893.5
ZKMFCPPHKLKKNP-UVTDQMKNSA-N	ZKMFCPPHKLKKNP-UVTDQMKNSA-N	2893.5
InChI=1S/C13H10FNO/c14-11-6-4-10(5-7-11)13(16)9-12-3-1-2-8-15-12/h1-9,16H/b13-9-	QPHCWIKJAGMHMS-LCYFTJDESA-N	2291.9
InChI=1S/C13H10BrNO/c14-11-6-4-10(5-7-11)13(16)9-12-3-1-2-8-15-12/h1-9,16H/b13-9-	NKIKWEQXICKSKM-LCYFTJDESA-N	2687.7
InChI=1S/C13H10ClNO/c14-11-6-4-10(5-7-11)13(16)9-12-3-1-2-8-15-12/h1-9,16H/b13-9-	SVSUVYGJTIGZBD-LCYFTJDESA-N	2785.6
InChI=1S/C13H10FNO/c14-11-5-3-4-10(8-11)13(16)9-12-6-1-2-7-15-12/h1-9,16H/b13-9-	MIBKIACLCZQGKZ-LCYFTJDESA-N	2687.5
InChI=1S/C13H10BrNO/c14-11-5-3-4-10(8-11)13(16)9-12-6-1-2-7-15-12/h1-9,16H/b13-9-	NLGKWYDGUXBUIY-LCYFTJDESA-N	2753.3
InChI=1S/C14H10F3NO/c15-14(16,17)11-6-4-10(5-7-11)13(19)9-12-3-1-2-8-18-12/h1-9,19H/b13-9-	XBTKYERQHVXLLG-LCYFTJDESA-N	3873.3
InChI=1S/C13H10N2O3/c16-13(9-11-3-1-2-8-14-11)10-4-6-12(7-5-10)15(17)18/h1-9,16H/b13-9-	IGMTWDJZNDUSEH-LCYFTJDESA-N	2768.0
InChI=1S/C2H4O/c1-2-3/h2H,1H3	IKHGUXGNUITLKF-UHFFFAOYSA-N	24.3
InChI=1S/C2H5NO/c1-2(3)4/h1H3,(H2,3,4)	DLFVBJFMPXGRIB-UHFFFAOYSA-N	54.2
InChI=1S/C2H4O2/c1-2(3)4/h1H3,(H,3,4)	QTBSBXVTEAMEQO-UHFFFAOYSA-N	41.9
InChI=1S/C4H6O3/c1-3(5)7-4(2)6/h1-2H3	WFDIJRYMOXRFFG-UHFFFAOYSA-N	194.6
InChI=1S/C3H6O/c1-3(2)4/h1-2H3	CSCPPACGZOOCGX-UHFFFAOYSA-N	70.1
InChI=1S/C3H7NO/c1-3(2)4-5/h5H,1-2H3	PXAJQJMDEXJWFB-UHFFFAOYSA-N	118.3
InChI=1S/C2H3N/c1-2-3/h1H3	WEVYAHXRMPXWCK-UHFFFAOYSA-N	17.2
InChI=1S/C2H3ClO/c1-2(3)4/h1H3	WETWJCDKMRHUPV-UHFFFAOYSA-N	54.2
InChI=1S/C3H4O/c1-2-3-4/h2-3H,1H2	HGINCPLSRVDWNT-UHFFFAOYSA-N	39.7
InChI=1S/C3H7Br/c1-2-3-4/h2-3H2,1H3	CYNYIHKIEHGYOZ-UHFFFAOYSA-N	222.6
InChI=1S/C4H6O/c1-3-4(2)5/h3H,1H2,2H3	FUSUHKVFWTUUBE-UHFFFAOYSA-N	105.4
InChI=1S/C3H7Cl/c1-2-3-4/h2-3H2,1H3	SNMVRZFUUCLYTO-UHFFFAOYSA-N	101.5
InChI=1S/C6H12/c1-2-4-6-5-3-1/h1-6H2	XDTMQSROBMDMFD-UHFFFAOYSA-N	322.2
InChI=1S/C4H7NO2/c1-3(6)5-4(2)7/h1-2H3,(H,5,6,7)	ZSBDPRIWBYHIAF-UHFFFAOYSA-N	230.4
InChI=1S/C4H10O/c1-3-5-4-2/h3-4H2,1-2H3	RTZKZFJDLAIYFH-UHFFFAOYSA-N	165.2
InChI=1S/C3H6O3/c1-5-3(4)6-2/h1-2H3	IEJIGPNLZYLLBP-UHFFFAOYSA-N	121.9
InChI=1S/C5H10O2/c1-5(2)6-3-4-7-5/h3-4H2,1-2H3	SIJBDWPVNAYVGY-UHFFFAOYSA-N	420.4
InChI=1S/C2H6O4S/c1-5-7(3,4)6-2/h1-2H3	VAYGXNSJCAHWJZ-UHFFFAOYSA-N	206.7
InChI=1S/C2H6S/c1-3-2/h1-2H3	QMMFVYPAHWMCMS-UHFFFAOYSA-N	55.6
InChI=1S/C2H6O3S/c1-4-6(3)5-2/h1-2H3	BDUPRNVPXOHWIL-UHFFFAOYSA-N	160.4
InChI=1S/C2H6O2S/c1-5(2,3)4/h1-2H3	HHVIBTZHLRERCL-UHFFFAOYSA-N	128.5
InChI=1S/C2H6OS/c1-4(2)3/h1-2H3	IAZDPXIOMUYVGZ-UHFFFAOYSA-N	93.0
InChI=1S/C3H8N2O/c1-4-3(6)5-2/h1-2H3,(H2,4,5,6)	MGJKQDOBUOMPEZ-UHFFFAOYSA-N	187.8
InChI=1S/C2H6S/c1-2-3/h3H,2H2,1H3	DNJIEGIFACGWOD-UHFFFAOYSA-N	66.1
InChI=1S/C8H10/c1-2-8-6-4-3-5-7-8/h3-7H,2H2,1H3	YNQLUTRBYVCPMQ-UHFFFAOYSA-N	491.2
InChI=1S/C3H7NO2/c1-2-6-3(4)5/h2H2,1H3,(H2,4,5)	JOYRKODLDBILNP-UHFFFAOYSA-N	153.2
InChI=1S/C3H5NO/c1-2-4-3-5/h2H2,1H3	WUDNUHPRLBTKOJ-UHFFFAOYSA-N	84.9
InChI=1S/C4H4O/c1-2-4-5-3-1/h1-4H	YLQBMQCUIZJEEH-UHFFFAOYSA-N	74.2
InChI=1S/CH4O/c1-2/h2H,1H3	OKKJLVBELUTLKV-UHFFFAOYSA-N	10.9
InChI=1S/C3H6O2/c1-3(4)5-2/h1-2H3	KXKVLQRXCPHEJC-UHFFFAOYSA-N	100.8
InChI=1S/C4H6O2/c1-3-4(5)6-2/h3H,1H2,2H3	BAPJBEWLBFYGME-UHFFFAOYSA-N	136.3
InChI=1S/C2H3NS/c1-3-2-4/h1H3	LGDSHSYDSCRFAB-UHFFFAOYSA-N	57.5
InChI=1S/C2H3NS/c1-4-2-3/h1H3	VYHVQEYOFIYNJP-UHFFFAOYSA-N	54.9
InChI=1S/C6H5NO2/c8-7(9)6-4-2-1-3-5-6/h1-5H	LQNUZADURLCDLV-UHFFFAOYSA-N	355.4
InChI=1S/CH3NO2/c1-2(3)4/h1H3	LYGJENNIWJXYER-UHFFFAOYSA-N	38.5
InChI=1S/C2H6N2O/c1-4(2)3-5/h1-2H3	UMFJAHHVKNCGLG-UHFFFAOYSA-N	109.5
InChI=1S/C3H9N/c1-2-3-4/h2-4H2,1H3	WGYKZJWCGVVSQN-UHFFFAOYSA-N	115.6
InChI=1S/C5H12/c1-3-5-4-2/h3-5H2,1-2H3	OFBQJSOFQDEBGM-UHFFFAOYSA-N	194.5
InChI=1S/C5H10/c1-3-5-4-2/h3H,1,4-5H2,2H3	YWAKXRMUMFPDSH-UHFFFAOYSA-N	148.7
InChI=1S/C5H8/c1-3-5-4-2/h1H,4-5H2,2H3	IBXNCJKFFQIKKY-UHFFFAOYSA-N	121.4
InChI=1S/C6H6O/c7-6-4-2-1-3-5-6/h1-5,7H	ISWSIDIOOBJBQZ-UHFFFAOYSA-N	215.0
InChI=1S/C3H6O/c1-3-2-4-3/h3H,2H2,1H3	GOOHAUXETOMSMM-UHFFFAOYSA-N	77.6
InChI=1S/C5H5N/c1-2-4-6-5-3-1/h1-5H	JUJWROOIHBZHMG-UHFFFAOYSA-N	128.7
InChI=1S/C2H6O/c1-2-3/h3H,2H2,1H3	LFQSCWFLJHTTHZ-UHFFFAOYSA-N	44.7
InChI=1S/C7H14O/c1-6-4-2-3-5-7(6)8/h6-8H,2-5H2,1H3/t6-,7+/m0/s1	NDVWOBYBJYUSMF-NKWVEPMBSA-N	888.2
InChI=1S/C7H14O/c1-6-4-2-3-5-7(6)8/h6-8H,2-5H2,1H3/t6-,7-/m1/s1	NDVWOBYBJYUSMF-RNFRBKRXSA-N	809.8
InChI=1S/C7H14O/c1-6-3-2-4-7(8)5-6/h6-8H,2-5H2,1H3/t6-,7+/m1/s1	HTSABYAWKQAHBT-RQJHMYQMSA-N	906.9
InChI=1S/C7H14O/c1-6-3-2-4-7(8)5-6/h6-8H,2-5H2,1H3/t6-,7-/m0/s1	HTSABYAWKQAHBT-BQBZGAKWSA-N	839.3
InChI=1S/C7H14O/c1-6-2-4-7(8)5-3-6/h6-8H,2-5H2,1H3/t6-,7+	MQWCXKGKQLNYQG-KNVOCYPGSA-N	798.9
InChI=1S/C7H14O/c1-6-2-4-7(8)5-3-6/h6-8H,2-5H2,1H3/t6-,7-	MQWCXKGKQLNYQG-LJGSYFOKSA-N	853.1
InChI=1S/C16H14N2O5S/c1-16(2)10(15(22)23)18-13(21)9(14(18)24-16)17-11(19)7-5-3-4-6-8(7)12(17)20/h3-6,9-10,14H,1-2H3,(H,22,23)/t9-,10+,14-/m1/s1	LNVKHOIUIPPOFH-ISTVAULSSA-N	10001.1
InChI=1S/C3H8O/c1-2-3-4/h4H,2-3H2,1H3	BDERNNFJNOPAEC-UHFFFAOYSA-N	94.7
InChI=1S/C3H8O/c1-3(2)4/h3-4H,1-2H3	KFZMGEQAYNKOFK-UHFFFAOYSA-N	100.9
InChI=1S/C4H10O/c1-2-3-4-5/h5H,2-4H2,1H3	LRHPLDYGYMQRHN-UHFFFAOYSA-N	176.9
InChI=1S/C4H10O/c1-3-4(2)5/h4-5H,3H2,1-2H3	BTANRVKWQNVYAZ-UHFFFAOYSA-N	200.1
InChI=1S/C4H10O/c1-4(2)3-5/h4-5H,3H2,1-2H3	ZXEKIIBDNHEJCQ-UHFFFAOYSA-N	204.2
InChI=1S/C4H10O/c1-4(2,3)5/h5H,1-3H3	DKGAVHZHDRPRBM-UHFFFAOYSA-N	214.8
InChI=1S/C5H12O/c1-5(2,3)4-6/h6H,4H2,1-3H3	KPSSIOMAKSHJJG-UHFFFAOYSA-N	389.4
InChI=1S/C5H12O/c1-3-5(6)4-2/h5-6H,3-4H2,1-2H3	AQIXEPGDORPWBJ-UHFFFAOYSA-N	350.2
InChI=1S/C5H12O/c1-4-5(2,3)6/h6H,4H2,1-3H3	MSXVEPNJUHWQHW-UHFFFAOYSA-N	433.8
InChI=1S/C6H14O/c1-5(7)6(2,3)4/h5,7H,1-4H3/t5-/m1/s1	DFOXKPDFWGNLJU-RXMQYKEDSA-N	667.4
InChI=1S/C6H12O/c7-6-4-2-1-3-5-6/h6-7H,1-5H2	HPXRVTGHNJAIIH-UHFFFAOYSA-N	529.7
InChI=1S/C3H5Cl/c1-2-3-4/h2-3H,1H3/b3-2-	OWXJKYNZGFSVRC-IHWYPQMZSA-N	72.5
InChI=1S/C3H5ClO2/c1-6-3(5)2-4/h2H2,1H3	QABLOFMHHSOFRJ-UHFFFAOYSA-N	159.2
InChI=1S/C3H5ClO/c1-3(5)2-4/h2H2,1H3	BULLHNJGPPOUOX-UHFFFAOYSA-N	111.0
InChI=1S/C3H7Cl/c1-3(2)4/h3H,1-2H3	ULYZAYCEDJDHCC-UHFFFAOYSA-N	105.0
InChI=1S/C3H5Cl/c1-2-3-4/h2H,1,3H2	OSDWBNJEKMUWAV-UHFFFAOYSA-N	69.9
InChI=1S/C3H3ClO/c1-2-3(4)5/h2H,1H2	HFBMWMNUJJDEQZ-UHFFFAOYSA-N	82.3
InChI=1S/C3H3Cl/c1-2-3-4/h1H,3H2	LJZPPWWHKPGCHS-UHFFFAOYSA-N	50.2
InChI=1S/C3H6ClNO/c1-5(2)3(4)6/h1-2H3	YIIMEMSDCNDGTB-UHFFFAOYSA-N	190.8
InChI=1S/C2H2ClN/c3-1-2-4/h1H2	RENMDAKOXSCIGH-UHFFFAOYSA-N	43.0
InChI=1S/C3H3ClO3/c4-2-1-6-3(5)7-2/h2H,1H2	OYOKPDLAMOMTEE-UHFFFAOYSA-N	225.4
InChI=1S/C6H3ClN2O4/c7-5-2-1-4(8(10)11)3-6(5)9(12)13/h1-3H	VYZAHLCBVHPDDF-UHFFFAOYSA-N	1314.0
InChI=1S/C6H5ClO/c7-5-1-3-6(8)4-2-5/h1-4,8H	WXNZTHHGJRFXKQ-UHFFFAOYSA-N	306.8
InChI=1S/C4H9Cl/c1-4(2,3)5/h1-3H3	NBRKLOOSMBRFMH-UHFFFAOYSA-N	204.6
InChI=1S/C6H4ClNO3/c7-4-1-2-6(9)5(3-4)8(10)11/h1-3,9H	NWSIFTLPLKCTSX-UHFFFAOYSA-N	933.3
InChI=1S/C6H5Cl/c7-6-4-2-1-3-5-6/h1-5H	MVPPADPHJFYWMZ-UHFFFAOYSA-N	211.2
InChI=1S/C6H4ClNO2/c7-5-2-1-3-6(4-5)8(9)10/h1-4H	KMAQZIILEGKYQZ-UHFFFAOYSA-N	594.7
InChI=1S/C6H5ClN2O2/c7-5-2-1-4(9(10)11)3-6(5)8/h1-3H,8H2	KWIXNFOTNVKIGM-UHFFFAOYSA-N	866.8
InChI=1S/C5H3ClO2/c6-5(7)4-2-1-3-8-4/h1-3H	OFTKFKYVSBNYEC-UHFFFAOYSA-N	231.9
InChI=1S/C4H3ClS/c5-4-1-2-6-3-4/h1-3H	QUBJDMPBDURTJT-UHFFFAOYSA-N	150.0
InChI=1S/C5H4ClNO/c6-4-1-5(8)3-7-2-4/h1-3,8H	TUIDQYRZDZRHPQ-UHFFFAOYSA-N	274.8
InChI=1S/C6H6ClNO/c7-5-2-1-4(8)3-6(5)9/h1-3,9H,8H2	JSCNCRWPXOTDDZ-UHFFFAOYSA-N	485.3
InChI=1S/C2H2Cl2/c3-1-2-4/h1-2H/b2-1-/i1+1,2+1	KFUSEUYYWQURPO-GQTGYUFJSA-N	47.2
InChI=1S/C6H4Cl2/c7-5-3-1-2-4-6(5)8/h1-4H	RFFLAFLAYFXFSW-UHFFFAOYSA-N	273.9
InChI=1S/C6H4Cl2/c7-5-2-1-3-6(8)4-5/h1-4H	ZPQOPVIELGIULI-UHFFFAOYSA-N	270.3
InChI=1S/C6H5Cl2N/c7-4-2-1-3-5(8)6(4)9/h1-3H,9H2	JDMFXJULNGEPOI-UHFFFAOYSA-N	476.5
InChI=1S/C6H4Cl2/c7-5-1-2-6(8)4-3-5/h1-4H	OCJBOOLMMGQPQU-UHFFFAOYSA-N	270.4
InChI=1S/C6H4Cl2O/c7-4-1-2-5(8)6(9)3-4/h1-3,9H	RANCECPPZPIPNO-UHFFFAOYSA-N	407.1
InChI=1S/C6H3Cl2NO2/c7-5-2-1-4(9(10)11)3-6(5)8/h1-3H	NTBYINQTYWZXLH-UHFFFAOYSA-N	701.8
InChI=1S/C6H3Cl2NO2/c7-4-1-2-6(9(10)11)5(8)3-4/h1-3H	QUIMTLZDMCNYGY-UHFFFAOYSA-N	821.4
InChI=1S/C6H3Cl2NO2/c7-4-2-1-3-5(6(4)8)9(10)11/h1-3H	CMVQZRLQEOAYSW-UHFFFAOYSA-N	868.3
InChI=1S/C4H2Cl2N2/c5-3-1-2-4(6)8-7-3/h1-2H	GUSWJGOYDXFJSI-UHFFFAOYSA-N	225.7
InChI=1S/C6H3Cl2NO2/c7-4-1-5(8)3-6(2-4)9(10)11/h1-3H	RNABGKOKSBUFHW-UHFFFAOYSA-N	615.5
InChI=1S/C4H6Cl2/c1-4(6)2-3-5/h2H,3H2,1H3/b4-2-	WLIADPFXSACYLS-RQOWECAXSA-N	196.6
InChI=1S/C4Cl2O3/c5-1-2(6)4(8)9-3(1)7	AGULWIQIYWWFBJ-UHFFFAOYSA-N	296.7
InChI=1S/C5H3Cl2N/c6-4-2-1-3-8-5(4)7/h1-3H	MAKFMOSBBNKPMS-UHFFFAOYSA-N	271.2
InChI=1S/C4H2Cl2N2/c5-3-1-4(6)8-2-7-3/h1-2H	XJPZKYIHCLDXST-UHFFFAOYSA-N	228.2
InChI=1S/C4H2Cl2N2/c5-3-1-7-2-4(6)8-3/h1-2H	LSEAAPGIZCDEEH-UHFFFAOYSA-N	225.2
InChI=1S/C4H3Cl2N3/c5-3-2(7)4(6)9-1-8-3/h1H,7H2	NIGDWBHWHVHOAD-UHFFFAOYSA-N	390.6
InChI=1S/C3H6Cl2/c1-3(2,4)5/h1-2H3	ZEOVXNVKXIPWMS-UHFFFAOYSA-N	148.2
InChI=1S/C2H4Cl2/c1-2(3)4/h2H,1H3	SCYULBFZEHDVBN-UHFFFAOYSA-N	84.7
InChI=1S/C2HCl2N/c3-2(4)1-5/h2H	STZZWJCGRKXEFF-UHFFFAOYSA-N	76.3
InChI=1S/C6H3Cl3/c7-4-1-5(8)3-6(9)2-4/h1-3H	XKEFYDZQGKAQCN-UHFFFAOYSA-N	326.8
InChI=1S/C6H3Cl3/c7-4-2-1-3-5(8)6(4)9/h1-3H	RELMFMZEBKVZJC-UHFFFAOYSA-N	370.6
InChI=1S/C6H3Cl3O/c7-3-1-4(8)6(10)5(9)2-3/h1-2,10H	LINPIYWFGCPVIE-UHFFFAOYSA-N	534.1
InChI=1S/C6H4Cl3N/c7-3-1-4(8)6(10)5(9)2-3/h1-2H,10H2	NATVSFWWYVJTAZ-UHFFFAOYSA-N	600.5
InChI=1S/C6H2Cl3NO/c7-4-1-3(10-9)2-5(8)6(4)11/h1-2H	YHUMTHWQGWPJOQ-UHFFFAOYSA-N	781.5
InChI=1S/C6H4Cl3N/c7-3-1-5(9)6(10)2-4(3)8/h1-2H,10H2	GUMCAKKKNKYFEB-UHFFFAOYSA-N	655.6
InChI=1S/C6H3Cl3/c7-4-1-2-5(8)6(9)3-4/h1-3H	PBKONEOXTCPAFI-UHFFFAOYSA-N	383.1
InChI=1S/C6H2Cl3NO2/c7-3-1-5(9)6(10(11)12)2-4(3)8/h1-2H	IBRBMZRLVYKVRF-UHFFFAOYSA-N	1378.5
InChI=1S/C6H4Cl3N/c7-3-1-2-4(10)6(9)5(3)8/h1-2H,10H2	RRJUYQOFOMFVQS-UHFFFAOYSA-N	656.8
InChI=1S/C6H2Cl3NO2/c7-3-1-4(8)6(10(11)12)5(9)2-3/h1-2H	AEBJDOTVYMITIA-UHFFFAOYSA-N	946.9
InChI=1S/C6H3Cl3O/c7-4-1-3(10)2-5(8)6(4)9/h1-2,10H	GBNHEBQXJVDXSW-UHFFFAOYSA-N	611.3
InChI=1S/C7H6Cl2/c1-5-6(8)3-2-4-7(5)9/h2-4H,1H3	DMEDNTFWIHCBRK-UHFFFAOYSA-N	616.1
InChI=1S/C7H6Cl2O/c1-10-7-5(8)3-2-4-6(7)9/h2-4H,1H3	KZLMCDNAVVJKPX-UHFFFAOYSA-N	725.2
InChI=1S/C7H6Cl2/c1-5-2-3-6(8)4-7(5)9/h2-4H,1H3	FUNUTBJJKQIVSY-UHFFFAOYSA-N	581.4
InChI=1S/C7H3Cl2N/c8-6-1-5(4-10)2-7(9)3-6/h1-3H	PUJSUOGJGIECFQ-UHFFFAOYSA-N	438.4
InChI=1S/C7H6Cl2O/c8-6-2-1-3-7(9)5(6)4-10/h1-3,10H,4H2	WKKHCCZLKYKUDN-UHFFFAOYSA-N	861.1
InChI=1S/C7H4Cl2O/c8-6-3-1-5(2-4-6)7(9)10/h1-4H	RKIDDEGICSMIJA-UHFFFAOYSA-N	672.4
InChI=1S/C7H5Cl2NO3/c1-13-7-5(8)2-4(10(11)12)3-6(7)9/h2-3H,1H3	GJYVJKPFYCKNEC-UHFFFAOYSA-N	1379.1
InChI=1S/C7H3Cl3O/c8-5-1-4(7(10)11)2-6(9)3-5/h1-3H	GGHLXLVPNZMBQR-UHFFFAOYSA-N	642.7
InChI=1S/C7H5Cl3/c8-4-5-6(9)2-1-3-7(5)10/h1-3H,4H2	LBOBESSDSGODDD-UHFFFAOYSA-N	672.8
InChI=1S/C7H3Cl3O2/c8-3-1-4(9)6(7(11)12)5(10)2-3/h1-2H,(H,11,12)	RAFFVQBMVYYTQS-UHFFFAOYSA-N	837.2
InChI=1S/C7H5Cl3O/c1-11-7-5(9)2-4(8)3-6(7)10/h2-3H,1H3	WCVOGSZTONGSQY-UHFFFAOYSA-N	904.8
InChI=1S/C7H5Cl3/c8-7(9,10)6-4-2-1-3-5-6/h1-5H	XEMRAKSQROQPBR-UHFFFAOYSA-N	708.8
InChI=1S/C8H5Cl2N/c9-7-2-1-3-8(10)6(7)4-5-11/h1-3H,4H2	AOEJUUCUKRUCEF-UHFFFAOYSA-N	1006.7
InChI=1S/C8H4Cl2N2/c9-7-8(10)12-6-4-2-1-3-5(6)11-7/h1-4H	SPSSDDOTEZKOOV-UHFFFAOYSA-N	785.1
InChI=1S/C2H2Cl2/c3-1-2-4/h1-2H/b2-1+	KFUSEUYYWQURPO-OWOJBTEDSA-N	46.9
InChI=1S/C5H8O/c6-5-3-1-2-4-5/h1-4H2	BGTOWKSIORTVQH-UHFFFAOYSA-N	248.0
InChI=1S/C5H10O/c1-2-4-6-5-3-1/h1-5H2	DHXVGJBLRPWPCS-UHFFFAOYSA-N	289.3
InChI=1S/C7H8O/c1-8-7-5-3-2-4-6-7/h2-6H,1H3	RDOXTESZEPMUJZ-UHFFFAOYSA-N	449.2
InChI=1S/C4H4N2/c1-2-6-4-3-5-1/h1-4H/i1D,2D,3D,4D	KYQCOXFCLRTKLS-RHQRLBAQSA-N	108.6
InChI=1S/C2H4O/c1-2-3-1/h1-2H2	IAYPIBMASNFSPL-UHFFFAOYSA-N	23.2
InChI=1S/C6H10O/c7-6-4-2-1-3-5-6/h1-5H2	JHIVVAPYMSGYDF-UHFFFAOYSA-N	450.9
InChI=1S/C3H5Cl/c1-3(2)4/h1H2,2H3	PNLQPWWBHXMFCA-UHFFFAOYSA-N	71.7
InChI=1S/C2H4S/c1-2-3-1/h1-2H2	VOVUARRWDCVURC-UHFFFAOYSA-N	36.9
InChI=1S/C4H9NO2/c1-4(2,3)5(6)7/h1-3H3	AIMREYQYBFBEGQ-UHFFFAOYSA-N	362.7
InChI=1S/C2H5Cl/c1-2-3/h2H2,1H3	HRYZWHHZPQKTII-UHFFFAOYSA-N	41.5
InChI=1S/C4H6O/c5-4-2-1-3-4/h1-3H2	SHQSVMDWKBRBGB-UHFFFAOYSA-N	135.8
InChI=1S/C6H6/c1-2-4-6-5-3-1/h1-6H	UHOVQNZJYSORNB-UHFFFAOYSA-N	117.8
InChI=1S/C4H7Cl/c1-4(2)3-5/h3H,1-2H3	KWISWUFGPUHDRY-UHFFFAOYSA-N	143.7
InChI=1S/C4H8O/c1-2-4-5-3-1/h1-4H2	WYURNTSHIVDZCO-UHFFFAOYSA-N	164.5
InChI=1S/C5H11N/c1-6-4-2-3-5-6/h2-5H2,1H3	AVFZOVWCLRSYKC-UHFFFAOYSA-N	385.0
InChI=1S/C5H6O/c6-5-3-1-2-4-5/h1,3H,2,4H2	BZKFMUIJRXWWQK-UHFFFAOYSA-N	201.9
InChI=1S/C5H9N/c1-5(2,3)4-6/h1-3H3	JAMNHZBIQDNHMM-UHFFFAOYSA-N	242.2
InChI=1S/C4H8/c1-2-4-3-1/h1-4H2	PMPVIKIVABFJJI-UHFFFAOYSA-N	88.8
InChI=1S/C5H7N/c1-6-4-2-3-5-6/h2-5H,1H3	OXHNLMTVIGZXSG-UHFFFAOYSA-N	179.1
InChI=1S/C2H3Cl3/c1-2(3,4)5/h1H3	UOCLXMDMGBRAIB-UHFFFAOYSA-N	112.3
InChI=1S/C3H6O/c1-2-4-3-1/h1-3H2	AHHWIHXENZJRFG-UHFFFAOYSA-N	76.5
InChI=1S/C8H11N/c1-9(2)8-6-4-3-5-7-8/h3-7H,1-2H3	JLTDJTHDQAWBAV-UHFFFAOYSA-N	834.2
InChI=1S/C5H12O/c1-5(2,3)6-4/h1-4H3	BZLVMXJERCGZMT-UHFFFAOYSA-N	374.2
InChI=1S/C4H9NO/c1-4(6)5(2)3/h1-3H3	FXHOOIRPVKKKFG-UHFFFAOYSA-N	236.7
InChI=1S/C6H5F/c7-6-4-2-1-3-5-6/h1-5H	PYLWMHQQBFSUBP-UHFFFAOYSA-N	172.5
InChI=1S/C6H13N/c1-7-5-3-2-4-6-7/h2-6H2,1H3	PAMIQIKDUOTOBW-UHFFFAOYSA-N	556.5
InChI=1S/C3H7NO/c1-4(2)3-5/h3H,1-2H3	ZMXDDKWLCZADIW-UHFFFAOYSA-N	125.3
InChI=1S/C7H8/c1-7-5-3-2-4-6-7/h2-6H,1H3	YXFVVABEGXRONW-UHFFFAOYSA-N	264.7
InChI=1S/CH2Cl2/c2-1-3/h1H2	YMWUJEATGCHHMB-UHFFFAOYSA-N	30.7
InChI=1S/C3H3Cl3O/c1-2(7)3(4,5)6/h1H3	SMZHKGXSEAGRTI-UHFFFAOYSA-N	255.5
InChI=1S/C3H6/c1-2-3-1/h1-3H2	LVZWSLJZHVFIQJ-UHFFFAOYSA-N	33.3
InChI=1S/C4H4S/c1-2-4-5-3-1/h1-4H	YTPLMLYBLZKORZ-UHFFFAOYSA-N	99.5
InChI=1S/C3H5N/c1-2-3-4/h2H2,1H3	FVSKHRXBFJPNKK-UHFFFAOYSA-N	57.0
InChI=1S/C4H6/c1-3-4-2/h1-2H3	XNMQEEKYCVKGBD-UHFFFAOYSA-N	48.6
InChI=1S/C6H10/c1-5-6(2,3)4/h1H,2-4H3	PPWNCLVNXGCGAF-UHFFFAOYSA-N	250.9
InChI=1S/C6H8O/c7-6-4-2-1-3-5-6/h2,4H,1,3,5H2	FWFSEYBSWVRWGL-UHFFFAOYSA-N	408.0
InChI=1S/C3H4ClN/c1-3(4)2-5/h3H,1H3	JNAYPRPPXRWGQO-UHFFFAOYSA-N	104.2
InChI=1S/C4H7N/c1-4(2)3-5/h4H,1-2H3	LRDFRRGEGBBSRN-UHFFFAOYSA-N	125.4
InChI=1S/C6H12/c1-5-6(2,3)4/h5H,1H2,2-4H3	PKXHXOTZMFCXSH-UHFFFAOYSA-N	320.4
InChI=1S/C4H8/c1-4(2)3/h1H2,2-3H3	VQTUBCCKSQIDNK-UHFFFAOYSA-N	80.5
InChI=1S/C4H6/c1-3-2-4(1)3/h3-4H,1-2H2	LASLVGACQUUOEB-UHFFFAOYSA-N	62.1
InChI=1S/C5H10/c1-2-4-5-3-1/h1-5H2	RGSFGYAAUTVSQA-UHFFFAOYSA-N	186.1
InChI=1S/C2H2Cl2/c1-2(3)4/h1H2	LGXVIGDEPROXKC-UHFFFAOYSA-N	47.9
InChI=1S/C8H7N/c1-2-4-8-7(3-1)5-6-9-8/h1-6,9H	SIKJAQJRHWYJAI-UHFFFAOYSA-N	443.6
InChI=1S/C5H8/c1-2-4-5-3-1/h1-2H,3-5H2	LPIQUOYDBNQMRZ-UHFFFAOYSA-N	130.6
InChI=1S/C6H10/c1-2-4-6-5-3-1/h1-2H,3-6H2	HGCIXCUEYOPUTN-UHFFFAOYSA-N	280.1
InChI=1S/C4H6O2/c5-4-2-1-3-6-4/h1-3H2	YEJRWHAVMIAJKC-UHFFFAOYSA-N	195.2
InChI=1S/C3H4O/c4-3-1-2-3/h1-2H2	VBBRYJMZLIYUJQ-UHFFFAOYSA-N	47.0
InChI=1S/C7H8/c1-2-7-4-3-6(1)5-7/h1-4,6-7H,5H2	SJYNFBVQFBRSIB-UHFFFAOYSA-N	301.8
InChI=1S/C2H5NO2/c1-2-3(4)5/h2H2,1H3	MCSAJNNLRCFZED-UHFFFAOYSA-N	90.4
InChI=1S/C3H3NO/c1-2-4-5-3-1/h1-3H	CTAPFRYPJLPFDF-UHFFFAOYSA-N	60.3
InChI=1S/C4H4N2/c1-2-5-4-6-3-1/h1-4H	CZPWVGJYEJSRLH-UHFFFAOYSA-N	115.1
InChI=1S/C6H4O2/c7-5-1-2-6(8)4-3-5/h1-4H	AZQWKYJCGOJGHM-UHFFFAOYSA-N	218.3
InChI=1S/C5H10/c1-4-5(2)3/h4H,1-3H3	BKOOMYPCSUNDGP-UHFFFAOYSA-N	159.7
InChI=1S/C2HCl3/c3-1-2(4)5/h1H	XSTXAVWGXDQKEL-UHFFFAOYSA-N	80.3
InChI=1S/C4H6/c1-2-4-3-1/h1-2H,3-4H2	CFBGXYDUODCMNS-UHFFFAOYSA-N	55.3
InChI=1S/C4H5NS/c1-4-2-6-3-5-4/h2-3H,1H3	QMHIMXFNBOYPND-UHFFFAOYSA-N	172.2
InChI=1S/CHCl3/c2-1(3)4/h1H	HEDRZPFGACZZDS-UHFFFAOYSA-N	55.1
InChI=1S/C4H4N2/c1-2-4-6-5-3-1/h1-4H	PBMFSQRYOILNGV-UHFFFAOYSA-N	114.7
InChI=1S/C4H2Cl2O2/c5-2-1-8-4(7)3(2)6/h1H2	ULWRZZDLLPNFEW-UHFFFAOYSA-N	246.0
InChI=1S/C4H4O/c1-3-4(2)5/h1H,2H3	XRGPFNGLRSIPSA-UHFFFAOYSA-N	77.8
InChI=1S/C3H4O/c1-2-3-4/h1,4H,3H2	TVDSBUOJIPERQY-UHFFFAOYSA-N	47.6
InChI=1S/C9H8/c1-3-9-6-4-5-8(2)7-9/h1,4-7H,2H3	RENYIDZOAFFNHC-UHFFFAOYSA-N	480.9
InChI=1S/C6H10/c1-4-5-6(2)3/h1,6H,5H2,2-3H3	OXRWICUICBZVAE-UHFFFAOYSA-N	264.1
InChI=1S/C6H6O3/c7-3-5-1-2-6(4-8)9-5/h1-3,8H,4H2	NOEGNKMFWQHSLB-UHFFFAOYSA-N	467.7
InChI=1S/C9H6O2/c10-8-5-6-11-9-4-2-1-3-7(8)9/h1-6H	OTAFHZMPRISVEM-UHFFFAOYSA-N	701.7
InChI=1S/C10H10O2/c1-12-8-3-4-9-7(6-8)2-5-10(9)11/h3-4,6H,2,5H2,1H3	QOPRWBRNMPANKN-UHFFFAOYSA-N	1286.2
InChI=1S/C10H14O/c1-7(2)9-5-4-8(3)10(11)6-9/h4,9H,1,5-6H2,2-3H3	ULDHMXUKGWMISQ-UHFFFAOYSA-N	1783.7
InChI=1S/C6H6O3/c7-5-2-1-4-3-8-6(5)9-4/h1-2,4,6H,3H2/t4-,6+/m0/s1	HITOXZPZGPXYHY-UJURSFKZSA-N	505.3
InChI=1S/C11H12O/c12-11-8-4-2-6-9-5-1-3-7-10(9)11/h1,3,5,7H,2,4,6,8H2	KWHUHTFXMNQHAA-UHFFFAOYSA-N	1657.1
InChI=1S/C8H8O3/c9-7-5-3-1-2-4-6(5)8(10)11-7/h1-2,5-6H,3-4H2	KMOUUZVZFBCRAM-UHFFFAOYSA-N	1037.3
InChI=1S/C10H12/c1-2-9-7-4-5-8(6-7)10(9)3-1/h1-2,4-5,7-10H,3,6H2	HECLRDQVFMWTQS-UHFFFAOYSA-N	1061.6
InChI=1S/C11H11NO/c1-8-3-4-9-7-10(13-2)5-6-11(9)12-8/h3-7H,1-2H3	NAGJQQFMJKMXJQ-UHFFFAOYSA-N	1914.1
InChI=1S/C15H16O/c1-9-5-4-6-12-7-13-15(10(2)8-16-13)11(3)14(9)12/h4,6-9H,5H2,1-3H3	IQVWMDXKYQHJMP-UHFFFAOYSA-N
InChI=1S/C11H11NO3/c1-12-3-2-7-4-9-10(15-6-14-9)5-8(7)11(12)13/h4-5H,2-3,6H2,1H3	WIUVXEAALLSOQN-UHFFFAOYSA-N	2585.9
InChI=1S/C16H20O4/c1-8-7-10-11(16(4,20)12(8)17)9-5-6-14(10,2)13(18)15(9,3)19/h5-7,9-11,19-20H,1-4H3	SYNMHQWAAMUPDP-UHFFFAOYSA-N	9370.1
InChI=1S/C21H24N2O3/c1-12-16-10-23-8-7-14-13-5-3-4-6-18(13)22-20(14)19(23)9-15(16)17(11-26-12)21(24)25-2/h3-6,11-12,15-16,19,22H,7-10H2,1-2H3	GRTOGORTSDXSFK-UHFFFAOYSA-N	17725.0
InChI=1S/C15H24O/c1-10-8-11(14(2,3)4)13(16)12(9-10)15(5,6)7/h8-9,16H,1-7H3	NLZUEZXRPGMBCV-UHFFFAOYSA-N	5691.6
InChI=1S/C2H4Cl2/c3-1-2-4/h1-2H2	WSLDOOZREJYCGB-UHFFFAOYSA-N	71.7
InChI=1S/C6H14O3/c1-7-3-5-9-6-4-8-2/h3-6H2,1-2H3	SBZXBUIDTXKZTM-UHFFFAOYSA-N	596.2
InChI=1S/C4H10O2/c1-5-3-4-6-2/h3-4H2,1-2H3	XTHFKEDIFFGKHM-UHFFFAOYSA-N	210.2
InChI=1S/C3H7NO/c1-4(2)3-5/h3H,1-2H3/i1D3,2D3,3D	ZMXDDKWLCZADIW-YYWVXINBSA-N	122.5
InChI=1S/C4H8O2/c1-2-6-4-3-5-1/h1-4H2	RYHBNJHYFVUHQT-UHFFFAOYSA-N	223.8
InChI=1S/C4H8O2/c1-3-6-4(2)5/h3H2,1-2H3	XEKOWRVHYACXOJ-UHFFFAOYSA-N	199.5
InChI=1S/C4H8O/c1-3-4(2)5/h3H2,1-2H3	ZWEHNKRNPOVVGH-UHFFFAOYSA-N	147.1
InChI=1S/C2H6O2/c3-1-2-4/h3-4H,1-2H2	LYCAIKOWRPUZTN-UHFFFAOYSA-N	65.7
InChI=1S/C6H14/c1-3-5-6-4-2/h3-6H2,1-2H3	VLKZOEOYAKHREP-UHFFFAOYSA-N	318.4
InChI=1S/C6H15N/c1-4-7(5-2)6-3/h4-6H2,1-3H3	ZMANZCXQSJIPKH-UHFFFAOYSA-N	763.6
InChI=1S/C10H20O/c1-10(2,3)8-4-6-9(11)7-5-8/h8-9,11H,4-7H2,1-3H3/t8-,9+	CCOQPGVQAWPUPE-DTORHVGOSA-N	2260.0
InChI=1S/C6H18N3OP/c1-7(2)11(10,8(3)4)9(5)6/h1-6H3	GNOIPBMMFNIUFM-UHFFFAOYSA-N	5520.4
InChI=1S/C6H4Cl2O/c7-4-1-2-6(9)5(8)3-4/h1-3,9H	HFZWRUODUSTPEG-UHFFFAOYSA-N	412.4
InChI=1S/C7H14O/c1-6-3-2-4-7(8)5-6/h6-8H,2-5H2,1H3/t6-,7-/m1/s1	HTSABYAWKQAHBT-RNFRBKRXSA-N	928.0
InChI=1S/C5H4O2/c6-4-5-2-1-3-7-5/h1-4H	HYBBIBNJHNGZAN-UHFFFAOYSA-N	155.6
InChI=1S/C12H18O/c1-8-6-10(12(3,4)5)7-9(2)11(8)13/h6-7,13H,1-5H3	MEPYMUOZRROULQ-UHFFFAOYSA-N	2386.9
InChI=1S/C6H3ClN2O4/c7-5-3-4(8(10)11)1-2-6(5)9(12)13/h1-3H	OEZJLUBWUDVTSS-UHFFFAOYSA-N	1046.0
InChI=1S/C5H4ClN/c6-5-3-1-2-4-7-5/h1-4H	OKDGRDCXVWSXDC-UHFFFAOYSA-N	195.3
InChI=1S/H2O/h1H2	XLYOFNOQVPJJNP-UHFFFAOYSA-N	1.9
InChI=1S/C14H13NO2/c1-17-13-7-5-11(6-8-13)14(16)10-12-4-2-3-9-15-12/h2-9H,10H2,1H3	YDDIGUFGIDJEEM-UHFFFAOYSA-N	4160.5
InChI=1S/C2H7ClSi/c1-4(2)3/h4H,1-2H3	YGHUUVGIRWMJGE-UHFFFAOYSA-N	122.5
InChI=1S/C7H12O/c8-7-4-5-1-2-6(7)3-5/h5-8H,1-4H2	ZQTYQMYDIHMKQB-UHFFFAOYSA-N	756.5
InChI=1S/C8H7ClN2/c1-6-2-4-7(5-3-6)8(9)10-11-8/h2-5H,1H3	JQJKGIDVIWRSIT-UHFFFAOYSA-N	1316.9
InChI=1S/C10H4ClNO4/c11-7-8(12(15)16)10(14)6-4-2-1-3-5(6)9(7)13/h1-4H	RCABOJSOTWKUIB-UHFFFAOYSA-N	4546.0
InChI=1S/C7H4Cl2N2/c8-6-3-1-5(2-4-6)7(9)10-11-7/h1-4H	RYYJJENVUDZMCO-UHFFFAOYSA-N	1164.9
InChI=1S/C8H7ClN2O/c1-12-7-4-2-6(3-5-7)8(9)10-11-8/h2-5H,1H3	SXAZXNYWEPKNNS-UHFFFAOYSA-N	1672.5
InChI=1S/C13H9Cl2N3O2/c1-2-20-13(19)10-11-12(15)17-8-5-7(14)3-4-9(8)18(11)6-16-10/h3-6H,2H2,1H3	SXYNVBLQJMDBJL-UHFFFAOYSA-N	6958.6
InChI=1S/C9H5Cl3N2O2S/c1-17(15,16)9-8(12)13-6-2-4(10)5(11)3-7(6)14-9/h2-3H,1H3	VBGHSULJJVTRRE-UHFFFAOYSA-N	3174.3
InChI=1S/C15H10ClNO5/c1-15(2)6-5-7-9(22-15)4-3-8-10(7)14(19)11(16)12(13(8)18)17(20)21/h3-6H,1-2H3	XYPKTISVBNMTAX-UHFFFAOYSA-N	10998.4
InChI=1S/C9H6Cl2N2O2S/c1-16(14,15)9-8(11)12-7-4-5(10)2-3-6(7)13-9/h2-4H,1H3	YBOMNVKTGXETTH-UHFFFAOYSA-N	2828.9

## Sheet: Method3
BECKE88_LYP_CC-PVDZ__B3LYP_6-31GSTAR_CH_CHCL3
InChI	InChIKey	CPU time (s)
Calculated Shifts
InChI=1S/C8H11BO4/c1-12-6-3-4-7(9(10)11)8(5-6)13-2/h3-5,10-11H,1-2H3	SQTUYFKNCCBFRR-UHFFFAOYSA-N	590.2
InChI=1S/C16H12N2O3/c1-21-16-8-2-12(3-9-16)10-14(11-17)13-4-6-15(7-5-13)18(19)20/h2-10H,1H3	FJBBWHCHJAMHGD-UHFFFAOYSA-N	1276.9
InChI=1S/C21H22N2O2/c24-18-10-16-19-13-9-17-21(6-7-22(17)11-12(13)5-8-25-16)14-3-1-2-4-15(14)23(18)20(19)21/h1-5,13,16-17,19-20H,6-11H2/t13-,16-,17-,19-,20-,21+/m0/s1	QMGVPVSNSZLJIA-FVWCLLPLSA-N	10510
InChI=1S/C15H16O6/c1-12-3-7(16)13(2)14(5-19-14)9-10(20-9)15(13,21-12)8-6(12)4-18-11(8)17/h6,8-10H,3-5H2,1-2H3/t6-,8-,9-,10+,12-,13+,14-,15+/m1/s1	FZKKQTRXBJBDQQ-BTGQROITSA-N	11028.6
InChI=1S/C21H24N2O3/c1-9-12-7-14-21(2)10(8-23(9)14)3-4-13(24)15-11-5-6-26-20(25)16(11)17(18(15)21)19(12)22/h9-10,12,14H,3-8,22H2,1-2H3/t9-,10+,12+,14+,21+/m0/s1	UOYTYFVNDNZIOW-VZDSUCBGSA-N	12076
InChI=1S/C15H20O6/c1-7-4-5-15(12(17)10(7)16)9-8(2)6-20-14(15,3)21-11(9)13(18)19/h4,8-9,11-12,17H,5-6H2,1-3H3,(H,18,19)	PPFPQYCZSPBJPI-UHFFFAOYSA-N	4435.5
InChI=1S/C30H50/c1-20(2)21-10-13-25-28(21,6)18-19-29(7)23-11-12-24-26(3,4)15-9-16-27(24,5)22(23)14-17-30(25,29)8/h11,20-22,24-25H,9-10,12-19H2,1-8H3	NYHSEYGDWZMIEZ-UHFFFAOYSA-N	6836.2
InChI=1S/C32H52O2/c1-21(2)22-10-13-26-31(7)17-14-23-24(11-12-25-28(3,4)15-9-16-29(23,25)5)30(31,6)18-19-32(22,26)20-27(33)34-8/h11,21-23,25-26H,9-10,12-20H2,1-8H3	TZWCBSAPFCXXKH-UHFFFAOYSA-N	9780.3
InChI=1S/C30H50/c1-20(2)21-10-13-25-28(21,6)18-19-29(7)23-11-12-24-26(3,4)15-9-16-27(24,5)22(23)14-17-30(25,29)8/h20-21,24-25H,9-19H2,1-8H3	FQCKEVJQPWDRQG-UHFFFAOYSA-N	6736.2
InChI=1S/C30H50O/c1-19(2)20-9-12-24-28(20,6)17-18-29(7)22-10-11-23-26(3,4)25(31)14-15-27(23,5)21(22)13-16-30(24,29)8/h19-20,23-25,31H,9-18H2,1-8H3	LUZUHPHTXSGDDD-UHFFFAOYSA-N	7470.6
InChI=1S/C32H52O2/c1-21(2)22-10-13-26-31(7)17-14-23-24(11-12-25-28(3,4)15-9-16-29(23,25)5)30(31,6)18-19-32(22,26)20-27(33)34-8/h21-22,25-26H,9-20H2,1-8H3	FGWBGPGRAOKSGS-UHFFFAOYSA-N	9320.8
InChI=1S/C30H48O3/c1-17(2)18-9-10-21-27(18,5)13-14-29(7)25-19(31)15-22-26(3,4)23(33)11-12-28(22,6)24(25)20(32)16-30(21,29)8/h17-19,21-23,31,33H,9-16H2,1-8H3	VGKDKBUHLQYHBS-UHFFFAOYSA-N	10425.5
InChI=1S/C30H48O3/c1-17(2)18-9-10-21-27(18,5)13-14-29(7)25-19(31)15-22-26(3,4)23(33)11-12-28(22,6)24(25)20(32)16-30(21,29)8/h17-18,20-23,32-33H,9-16H2,1-8H3	QZYBLSBBEUUBNS-UHFFFAOYSA-N	11037.6
InChI=1S/C30H46O3/c1-17(2)18-9-10-21-27(18,5)13-14-29(7)25-19(31)15-22-26(3,4)23(33)11-12-28(22,6)24(25)20(32)16-30(21,29)8/h17-18,21-23,33H,9-16H2,1-8H3	TWWFTEIDBDUQPG-UHFFFAOYSA-N	11364.2
InChI=1S/C30H50/c1-20(2)21-10-13-25-28(21,6)18-19-29(7)23-11-12-24-26(3,4)15-9-16-27(24,5)22(23)14-17-30(25,29)8/h14,20-21,23-25H,9-13,15-19H2,1-8H3	ZHDRLFGZQZCZKX-UHFFFAOYSA-N	6630.5
InChI=1S/C32H54O2/c1-21(2)22-10-13-26-31(7)17-14-23-24(11-12-25-28(3,4)15-9-16-29(23,25)5)30(31,6)18-19-32(22,26)20-27(33)34-8/h14,21-22,24-27,33H,9-13,15-20H2,1-8H3	HVEDUBGGHNPNEE-UHFFFAOYSA-N	25666.8
InChI=1S/C30H50O2/c1-18(2)19-9-12-23-28(19,6)15-16-29(7)20-10-11-22-26(3,4)24(31)13-14-27(22,5)21(20)17-25(32)30(23,29)8/h17-20,22-25,31-32H,9-16H2,1-8H3	ZWTQSIHLEYRYLZ-UHFFFAOYSA-N	8361.1
InChI=1S/C30H50O/c1-19(2)20-9-12-24-28(20,6)17-18-29(7)22-10-11-23-26(3,4)25(31)14-15-27(23,5)21(22)13-16-30(24,29)8/h10,19-21,23-25,31H,9,11-18H2,1-8H3	VLRMAVHXJLVDCY-UHFFFAOYSA-N	23773.4
InChI=1S/C13H8N2OS/c14-6-11-1-2-13(5-12(11)7-15)16-8-10-3-4-17-9-10/h1-5,9H,8H2	LEVDDNWPBMPRJQ-UHFFFAOYSA-N	1724.4
InChI=1S/C30H33ClN4O2/c1-20(2)27(34(17-7-16-32)29(36)23-12-10-21(3)11-13-23)28-33-26-18-24(31)14-15-25(26)30(37)35(28)19-22-8-5-4-6-9-22/h4-6,8-15,18,20,27H,7,16-17,19,32H2,1-3H3/t27-/m1/s1	QJZRFPJCWMNVAV-HHHXNRCGSA-N	58408.8
InChI=1S/C8H15N/c9-7-6-8-4-2-1-3-5-8/h4H,1-3,5-7,9H2	IUDMXOOVKMKODN-UHFFFAOYSA-N	620.2
InChI=1S/C7H8ClN/c1-5-3-2-4-6(8)7(5)9/h2-4H,9H2,1H3	WFNLHDJJZSJARK-UHFFFAOYSA-N	184.7
InChI=1S/C7H7ClO/c1-5-3-2-4-6(8)7(5)9/h2-4,9H,1H3	YPNZJHFXFVLXSE-UHFFFAOYSA-N	177.4
InChI=1S/C7H7ClO/c1-5-4-6(9)2-3-7(5)8/h2-4,9H,1H3	CFKMVGJGLGKFKI-UHFFFAOYSA-N	100.7
InChI=1S/C7H6ClNO2/c1-5-2-3-6(9(10)11)4-7(5)8/h2-4H,1H3	LLYXJBROWQDVMI-UHFFFAOYSA-N	301.6
InChI=1S/C7H6ClNO2/c1-5-2-3-6(8)4-7(5)9(10)11/h2-4H,1H3	SQFLFRQWPBEDHM-UHFFFAOYSA-N	314.1
InChI=1S/C6H5Cl2NO2/c7-5-2-1-4(9(10)11)3-6(5)8/h1-3,10-11H	DYHSQGNGHOXIFF-UHFFFAOYSA-N	360.3
InChI=1S/C6H3Cl4NO2/c7-2-1-3(8)5(10)6(4(2)9)11(12)13/h1,12-13H	ILDGYIMJYBUHHZ-UHFFFAOYSA-N	808.4
InChI=1S/C18H22O2/c1-18-9-8-14-13-5-3-12(19)10-11(13)2-4-15(14)16(18)6-7-17(18)20/h3,5,10,14-16,19H,2,4,6-9H2,1H3	DNXHEGUUPJUMQT-UHFFFAOYSA-N	7999.8
InChI=1S/C12H4F8N2/c13-3-1(4(14)8(18)11(21)7(3)17)2-5(15)9(19)12(22)10(20)6(2)16/h21-22H2	FWOLORXQTIGHFX-UHFFFAOYSA-N	603.3
InChI=1S/C8H10ClN3/c9-8-10-4-3-7(11-8)12-5-1-2-6-12/h3-4H,1-2,5-6H2	OSBZWNGXKCNMHM-UHFFFAOYSA-N	449.2
InChI=1S/C8H10ClN3/c9-7-3-4-10-8(11-7)12-5-1-2-6-12/h3-4H,1-2,5-6H2	ZJLJJVGPLBMEPQ-UHFFFAOYSA-N	416.2
InChI=1S/C14H11N/c1-11-7-8-14(13(9-11)10-15)12-5-3-2-4-6-12/h2-9H,1H3	QMSDNBJQBPHACW-UHFFFAOYSA-N	2855.4
InChI=1S/C7H14O2/c1-3-5-7(8)9-6-4-2/h3-6H2,1-2H3	HUAZGNHGCJGYNP-UHFFFAOYSA-N	101.5
InChI=1S/C29H48O/c1-7-21(19(2)3)9-8-20(4)25-12-13-26-24-11-10-22-18-23(30)14-16-28(22,5)27(24)15-17-29(25,26)6/h18-21,24-27H,7-17H2,1-6H3	RUVUHIUYGJBLGI-UHFFFAOYSA-N	24191.6
InChI=1S/C29H46O2/c1-7-20(18(2)3)9-8-19(4)23-10-11-24-22-17-27(31)26-16-21(30)12-14-29(26,6)25(22)13-15-28(23,24)5/h16,18-20,22-25H,7-15,17H2,1-6H3	UVFOCYGYACXLAY-UHFFFAOYSA-N	12175.8
InChI=1S/C9H13N/c10-8-4-7-9-5-2-1-3-6-9/h1-3,5-6H,4,7-8,10H2	LYUQWQRTDLVQGA-UHFFFAOYSA-N	429.2
InChI=1S/C8H18N2/c9-5-4-8-10-6-2-1-3-7-10/h1-9H2	JMUCXULQKPWSTJ-UHFFFAOYSA-N	282.8
InChI=1S/C10H8N2O/c11-6-8-5-7-3-1-2-4-9(7)13-10(8)12/h1-4H,5,12H2	HTDJFGBZDIJBSP-UHFFFAOYSA-N	466.4
InChI=1S/C8H8O/c1-7(9)8-5-3-2-4-6-8/h2-6H,1H3	KWOLFJPFCHCOCG-UHFFFAOYSA-N	174.1
InChI=1S/C9H10O2/c1-7(10)8-3-5-9(11-2)6-4-8/h3-6H,1-2H3	NTPLXRHDUXRPNE-UHFFFAOYSA-N	351.5
InChI=1S/C8H7NO3/c1-6(10)7-2-4-8(5-3-7)9(11)12/h2-5H,1H3	YQYGPGKTNQNXMH-UHFFFAOYSA-N	349.6
InChI=1S/C20H24N2O/c1-15(2)13-17-5-9-19(10-6-17)16(3)22-21-14-18-7-11-20(23-4)12-8-18/h5-12,14-15H,13H2,1-4H3/b21-14+,22-16+	YARYSQXWADUMEA-KTWAZNHYSA-N	6335
InChI=1S/C10H12O3/c1-13-10-7-8(3-2-6-11)4-5-9(10)12/h2-5,7,11-12H,6H2,1H3/b3-2+	JMFRWRFFLBVWSI-NSCUHMNNSA-N	398.5
InChI=1S/C20H22O6/c1-25-17-11-13(5-3-7-21)9-15(19(17)23)16-10-14(6-4-8-22)12-18(26-2)20(16)24/h3-6,9-12,21-24H,7-8H2,1-2H3/b5-3+,6-4+	LNPUFGIAJJTBEI-GGWOSOGESA-N	3048.7
InChI=1S/C20H22O6/c1-23-17-7-11(3-5-15(17)21)19-13-9-26-20(14(13)10-25-19)12-4-6-16(22)18(8-12)24-2/h3-8,13-14,19-22H,9-10H2,1-2H3	HGXBRUKMWQGOIE-UHFFFAOYSA-N	3119.4
InChI=1S/C20H22O6/c1-24-17-10-13(5-6-16(17)23)19-15(11-22)14-8-12(4-3-7-21)9-18(25-2)20(14)26-19/h3-6,8-10,15,19,21-23H,7,11H2,1-2H3/b4-3+	KUSXBOZNRPQEON-ONEGZZNKSA-N	4475
InChI=1S/C20H24O7/c1-25-17-11-14(6-7-15(17)23)20(24)19(12-22)27-16-8-5-13(4-3-9-21)10-18(16)26-2/h3-8,10-11,19-24H,9,12H2,1-2H3/b4-3-	FYEZJIXULOZDRT-ARJAWSKDSA-N	7832.3
InChI=1S/C20H24O7/c1-25-17-11-14(6-7-15(17)23)20(24)19(12-22)27-16-8-5-13(4-3-9-21)10-18(16)26-2/h3-8,10-11,19-24H,9,12H2,1-2H3	FYEZJIXULOZDRT-UHFFFAOYSA-N	4212
InChI=1S/C23H26O6/c1-10(2)12-9-13-15(17(26)14(11(3)24)16(12)25)23-8-6-7-22(4,5)20(23)18(27)19(13)29-21(23)28/h9-10,19-20,25H,6-8H2,1-5H3	ZWMNXVIUPFQWFJ-UHFFFAOYSA-N	5511.8
InChI=1S/C17H12N2O/c1-2-3-11-18-15-9-7-14(8-10-15)17(20)13-16-6-4-5-12-19-16/h4-10,12H,1,13H2	UXDXRTQXNGMZEO-UHFFFAOYSA-N	2914
InChI=1S/C15H16N2O/c1-17(2)14-8-6-12(7-9-14)15(18)11-13-5-3-4-10-16-13/h3-10H,11H2,1-2H3	BANQOEJKKRVNSW-UHFFFAOYSA-N	1988.5
InChI=1S/C13H12N2O/c14-11-6-4-10(5-7-11)13(16)9-12-3-1-2-8-15-12/h1-8H,9,14H2	UEADKLNFMQYUGU-UHFFFAOYSA-N	1015.7
InChI=1S/C14H13NO/c1-11-5-7-12(8-6-11)14(16)10-13-4-2-3-9-15-13/h2-9H,10H2,1H3	GSDQHQGFZHVAPE-UHFFFAOYSA-N	1256.7
InChI=1S/C14H13NO/c1-11-5-4-6-12(9-11)14(16)10-13-7-2-3-8-15-13/h2-9H,10H2,1H3	BSAOCMFXHXZAFJ-UHFFFAOYSA-N	1036.5
InChI=1S/C13H11NO/c15-13(11-6-2-1-3-7-11)10-12-8-4-5-9-14-12/h1-9H,10H2	CMOXTMGJZNCXEI-UHFFFAOYSA-N	826.7
InChI=1S/C13H10FNO/c14-11-6-4-10(5-7-11)13(16)9-12-3-1-2-8-15-12/h1-8H,9H2	HSXYDJFTGOBXIG-UHFFFAOYSA-N	1551.7
InChI=1S/C13H10BrNO/c14-11-6-4-10(5-7-11)13(16)9-12-3-1-2-8-15-12/h1-8H,9H2	XEBXAVNJDPUBTP-UHFFFAOYSA-N	1570.8
InChI=1S/C13H10ClNO/c14-11-6-4-10(5-7-11)13(16)9-12-3-1-2-8-15-12/h1-8H,9H2	KXCOOLQUDZYTGG-UHFFFAOYSA-N	2171.9
InChI=1S/C13H10FNO/c14-11-5-3-4-10(8-11)13(16)9-12-6-1-2-7-15-12/h1-8H,9H2	NRKOUVBFIJOGLN-UHFFFAOYSA-N	1370.1
InChI=1S/C13H10BrNO/c14-11-5-3-4-10(8-11)13(16)9-12-6-1-2-7-15-12/h1-8H,9H2	PJWYHDVLXBNXQV-UHFFFAOYSA-N	1268.7
InChI=1S/C14H10F3NO/c15-14(16,17)11-6-4-10(5-7-11)13(19)9-12-3-1-2-8-18-12/h1-8H,9H2	LJPRPXLLPLLUEF-UHFFFAOYSA-N	2158.1
InChI=1S/C13H10N2O3/c16-13(9-11-3-1-2-8-14-11)10-4-6-12(7-5-10)15(17)18/h1-8H,9H2	JTLRCYLNTKZGRG-UHFFFAOYSA-N	1181.1
InChI=1S/C17H12N2O/c1-2-3-11-18-15-9-7-14(8-10-15)17(20)13-16-6-4-5-12-19-16/h4-10,12-13,20H,1H2/b17-13-	WRMFXGMUOWQJNU-LGMDPLHJSA-N	13202.7
InChI=1S/C14H14N2O/c1-15-12-7-5-11(6-8-12)14(17)10-13-4-2-3-9-16-13/h2-10,15,17H,1H3/b14-10-	VGNIHJIYCBSTPP-UVTDQMKNSA-N	1128.8
InChI=1S/C13H12N2O/c14-11-6-4-10(5-7-11)13(16)9-12-3-1-2-8-15-12/h1-9,16H,14H2/b13-9-	SWSMPGKYQHLXOI-LCYFTJDESA-N	824.1
InChI=1S/C14H13NO2/c1-17-13-7-5-11(6-8-13)14(16)10-12-4-2-3-9-15-12/h2-10,16H,1H3/b14-10-	HKOYAQQXTGVGIB-UVTDQMKNSA-N	693.5
InChI=1S/C14H13NO/c1-11-5-7-12(8-6-11)14(16)10-13-4-2-3-9-15-13/h2-10,16H,1H3/b14-10-	WZZCOIFIFQHKEI-UVTDQMKNSA-N	592.8
InChI=1S/C14H13NO/c1-11-5-4-6-12(9-11)14(16)10-13-7-2-3-8-15-13/h2-10,16H,1H3/b14-10-	ZKMFCPPHKLKKNP-UVTDQMKNSA-N	966.3
ZKMFCPPHKLKKNP-UVTDQMKNSA-N	ZKMFCPPHKLKKNP-UVTDQMKNSA-N	966.3
InChI=1S/C13H10FNO/c14-11-6-4-10(5-7-11)13(16)9-12-3-1-2-8-15-12/h1-9,16H/b13-9-	QPHCWIKJAGMHMS-LCYFTJDESA-N	1436.6
InChI=1S/C13H10BrNO/c14-11-6-4-10(5-7-11)13(16)9-12-3-1-2-8-15-12/h1-9,16H/b13-9-	NKIKWEQXICKSKM-LCYFTJDESA-N	818.4
InChI=1S/C13H10ClNO/c14-11-6-4-10(5-7-11)13(16)9-12-3-1-2-8-15-12/h1-9,16H/b13-9-	SVSUVYGJTIGZBD-LCYFTJDESA-N	1080.5
InChI=1S/C13H10FNO/c14-11-5-3-4-10(8-11)13(16)9-12-6-1-2-7-15-12/h1-9,16H/b13-9-	MIBKIACLCZQGKZ-LCYFTJDESA-N	1115
InChI=1S/C13H10BrNO/c14-11-5-3-4-10(8-11)13(16)9-12-6-1-2-7-15-12/h1-9,16H/b13-9-	NLGKWYDGUXBUIY-LCYFTJDESA-N	842.4
InChI=1S/C14H10F3NO/c15-14(16,17)11-6-4-10(5-7-11)13(19)9-12-3-1-2-8-18-12/h1-9,19H/b13-9-	XBTKYERQHVXLLG-LCYFTJDESA-N	1569.3
InChI=1S/C13H10N2O3/c16-13(9-11-3-1-2-8-14-11)10-4-6-12(7-5-10)15(17)18/h1-9,16H/b13-9-	IGMTWDJZNDUSEH-LCYFTJDESA-N	732.9
InChI=1S/C2H4O/c1-2-3/h2H,1H3	IKHGUXGNUITLKF-UHFFFAOYSA-N	5.8
InChI=1S/C2H5NO/c1-2(3)4/h1H3,(H2,3,4)	DLFVBJFMPXGRIB-UHFFFAOYSA-N	11
InChI=1S/C2H4O2/c1-2(3)4/h1H3,(H,3,4)	QTBSBXVTEAMEQO-UHFFFAOYSA-N	8.6
InChI=1S/C4H6O3/c1-3(5)7-4(2)6/h1-2H3	WFDIJRYMOXRFFG-UHFFFAOYSA-N	36.5
InChI=1S/C3H6O/c1-3(2)4/h1-2H3	CSCPPACGZOOCGX-UHFFFAOYSA-N	11.3
InChI=1S/C3H7NO/c1-3(2)4-5/h5H,1-2H3	PXAJQJMDEXJWFB-UHFFFAOYSA-N	21.5
InChI=1S/C2H3N/c1-2-3/h1H3	WEVYAHXRMPXWCK-UHFFFAOYSA-N	4.2
InChI=1S/C2H3ClO/c1-2(3)4/h1H3	WETWJCDKMRHUPV-UHFFFAOYSA-N	14.3
InChI=1S/C3H4O/c1-2-3-4/h2-3H,1H2	HGINCPLSRVDWNT-UHFFFAOYSA-N	10.8
InChI=1S/C3H7Br/c1-2-3-4/h2-3H2,1H3	CYNYIHKIEHGYOZ-UHFFFAOYSA-N	44.5
InChI=1S/C4H6O/c1-3-4(2)5/h3H,1H2,2H3	FUSUHKVFWTUUBE-UHFFFAOYSA-N	23.8
InChI=1S/C3H7Cl/c1-2-3-4/h2-3H2,1H3	SNMVRZFUUCLYTO-UHFFFAOYSA-N	17.7
InChI=1S/C6H12/c1-2-4-6-5-3-1/h1-6H2	XDTMQSROBMDMFD-UHFFFAOYSA-N	43.7
InChI=1S/C4H7NO2/c1-3(6)5-4(2)7/h1-2H3,(H,5,6,7)	ZSBDPRIWBYHIAF-UHFFFAOYSA-N	46.4
InChI=1S/C4H10O/c1-3-5-4-2/h3-4H2,1-2H3	RTZKZFJDLAIYFH-UHFFFAOYSA-N	23.6
InChI=1S/C3H6O3/c1-5-3(4)6-2/h1-2H3	IEJIGPNLZYLLBP-UHFFFAOYSA-N	18.8
InChI=1S/C5H10O2/c1-5(2)6-3-4-7-5/h3-4H2,1-2H3	SIJBDWPVNAYVGY-UHFFFAOYSA-N	94
InChI=1S/C2H6O4S/c1-5-7(3,4)6-2/h1-2H3	VAYGXNSJCAHWJZ-UHFFFAOYSA-N	38
InChI=1S/C2H6S/c1-3-2/h1-2H3	QMMFVYPAHWMCMS-UHFFFAOYSA-N	10.8
InChI=1S/C2H6O3S/c1-4-6(3)5-2/h1-2H3	BDUPRNVPXOHWIL-UHFFFAOYSA-N	88.3
InChI=1S/C2H6O2S/c1-5(2,3)4/h1-2H3	HHVIBTZHLRERCL-UHFFFAOYSA-N	24.8
InChI=1S/C2H6OS/c1-4(2)3/h1-2H3	IAZDPXIOMUYVGZ-UHFFFAOYSA-N	19.8
InChI=1S/C3H8N2O/c1-4-3(6)5-2/h1-2H3,(H2,4,5,6)	MGJKQDOBUOMPEZ-UHFFFAOYSA-N	33.6
InChI=1S/C2H6S/c1-2-3/h3H,2H2,1H3	DNJIEGIFACGWOD-UHFFFAOYSA-N	17.8
InChI=1S/C8H10/c1-2-8-6-4-3-5-7-8/h3-7H,2H2,1H3	YNQLUTRBYVCPMQ-UHFFFAOYSA-N	126.3
InChI=1S/C3H7NO2/c1-2-6-3(4)5/h2H2,1H3,(H2,4,5)	JOYRKODLDBILNP-UHFFFAOYSA-N	29.2
InChI=1S/C3H5NO/c1-2-4-3-5/h2H2,1H3	WUDNUHPRLBTKOJ-UHFFFAOYSA-N	21.4
InChI=1S/C4H4O/c1-2-4-5-3-1/h1-4H	YLQBMQCUIZJEEH-UHFFFAOYSA-N	12.3
InChI=1S/CH4O/c1-2/h2H,1H3	OKKJLVBELUTLKV-UHFFFAOYSA-N	2.8
InChI=1S/C3H6O2/c1-3(4)5-2/h1-2H3	KXKVLQRXCPHEJC-UHFFFAOYSA-N	16.9
InChI=1S/C4H6O2/c1-3-4(5)6-2/h3H,1H2,2H3	BAPJBEWLBFYGME-UHFFFAOYSA-N	23
InChI=1S/C2H3NS/c1-3-2-4/h1H3	LGDSHSYDSCRFAB-UHFFFAOYSA-N	21.8
InChI=1S/C2H3NS/c1-4-2-3/h1H3	VYHVQEYOFIYNJP-UHFFFAOYSA-N	17.2
InChI=1S/C6H5NO2/c8-7(9)6-4-2-1-3-5-6/h1-5H	LQNUZADURLCDLV-UHFFFAOYSA-N	68.8
InChI=1S/CH3NO2/c1-2(3)4/h1H3	LYGJENNIWJXYER-UHFFFAOYSA-N	8.7
InChI=1S/C2H6N2O/c1-4(2)3-5/h1-2H3	UMFJAHHVKNCGLG-UHFFFAOYSA-N	20.9
InChI=1S/C3H9N/c1-2-3-4/h2-4H2,1H3	WGYKZJWCGVVSQN-UHFFFAOYSA-N	23.2
InChI=1S/C5H12/c1-3-5-4-2/h3-5H2,1-2H3	OFBQJSOFQDEBGM-UHFFFAOYSA-N	23.5
InChI=1S/C5H10/c1-3-5-4-2/h3H,1,4-5H2,2H3	YWAKXRMUMFPDSH-UHFFFAOYSA-N	24
InChI=1S/C5H8/c1-3-5-4-2/h1H,4-5H2,2H3	IBXNCJKFFQIKKY-UHFFFAOYSA-N	21.1
InChI=1S/C6H6O/c7-6-4-2-1-3-5-6/h1-5,7H	ISWSIDIOOBJBQZ-UHFFFAOYSA-N	35.4
InChI=1S/C3H6O/c1-3-2-4-3/h3H,2H2,1H3	GOOHAUXETOMSMM-UHFFFAOYSA-N	20.7
InChI=1S/C5H5N/c1-2-4-6-5-3-1/h1-5H	JUJWROOIHBZHMG-UHFFFAOYSA-N	19.6
InChI=1S/C2H6O/c1-2-3/h3H,2H2,1H3	LFQSCWFLJHTTHZ-UHFFFAOYSA-N	8.4
InChI=1S/C7H14O/c1-6-4-2-3-5-7(6)8/h6-8H,2-5H2,1H3/t6-,7+/m0/s1	NDVWOBYBJYUSMF-NKWVEPMBSA-N	177
InChI=1S/C7H14O/c1-6-4-2-3-5-7(6)8/h6-8H,2-5H2,1H3/t6-,7-/m1/s1	NDVWOBYBJYUSMF-RNFRBKRXSA-N	163.9
InChI=1S/C7H14O/c1-6-3-2-4-7(8)5-6/h6-8H,2-5H2,1H3/t6-,7+/m1/s1	HTSABYAWKQAHBT-RQJHMYQMSA-N	242.6
InChI=1S/C7H14O/c1-6-3-2-4-7(8)5-6/h6-8H,2-5H2,1H3/t6-,7-/m0/s1	HTSABYAWKQAHBT-BQBZGAKWSA-N	136.5
InChI=1S/C7H14O/c1-6-2-4-7(8)5-3-6/h6-8H,2-5H2,1H3/t6-,7+	MQWCXKGKQLNYQG-KNVOCYPGSA-N	109.1
InChI=1S/C7H14O/c1-6-2-4-7(8)5-3-6/h6-8H,2-5H2,1H3/t6-,7-	MQWCXKGKQLNYQG-LJGSYFOKSA-N	146.1
InChI=1S/C16H14N2O5S/c1-16(2)10(15(22)23)18-13(21)9(14(18)24-16)17-11(19)7-5-3-4-6-8(7)12(17)20/h3-6,9-10,14H,1-2H3,(H,22,23)/t9-,10+,14-/m1/s1	LNVKHOIUIPPOFH-ISTVAULSSA-N	3936.2
InChI=1S/C3H8O/c1-2-3-4/h4H,2-3H2,1H3	BDERNNFJNOPAEC-UHFFFAOYSA-N	16.7
InChI=1S/C3H8O/c1-3(2)4/h3-4H,1-2H3	KFZMGEQAYNKOFK-UHFFFAOYSA-N	18.5
InChI=1S/C4H10O/c1-2-3-4-5/h5H,2-4H2,1H3	LRHPLDYGYMQRHN-UHFFFAOYSA-N	31
InChI=1S/C4H10O/c1-3-4(2)5/h4-5H,3H2,1-2H3	BTANRVKWQNVYAZ-UHFFFAOYSA-N	42.4
InChI=1S/C4H10O/c1-4(2)3-5/h4-5H,3H2,1-2H3	ZXEKIIBDNHEJCQ-UHFFFAOYSA-N	41.1
InChI=1S/C4H10O/c1-4(2,3)5/h5H,1-3H3	DKGAVHZHDRPRBM-UHFFFAOYSA-N	51.4
InChI=1S/C5H12O/c1-5(2,3)4-6/h6H,4H2,1-3H3	KPSSIOMAKSHJJG-UHFFFAOYSA-N	71.9
InChI=1S/C5H12O/c1-3-5(6)4-2/h5-6H,3-4H2,1-2H3	AQIXEPGDORPWBJ-UHFFFAOYSA-N	54.6
InChI=1S/C5H12O/c1-4-5(2,3)6/h6H,4H2,1-3H3	MSXVEPNJUHWQHW-UHFFFAOYSA-N	124.7
InChI=1S/C6H14O/c1-5(7)6(2,3)4/h5,7H,1-4H3/t5-/m1/s1	DFOXKPDFWGNLJU-RXMQYKEDSA-N	127.5
InChI=1S/C6H12O/c7-6-4-2-1-3-5-6/h6-7H,1-5H2	HPXRVTGHNJAIIH-UHFFFAOYSA-N	81.2
InChI=1S/C3H5Cl/c1-2-3-4/h2-3H,1H3/b3-2-	OWXJKYNZGFSVRC-IHWYPQMZSA-N	16.4
InChI=1S/C3H5ClO2/c1-6-3(5)2-4/h2H2,1H3	QABLOFMHHSOFRJ-UHFFFAOYSA-N	35.8
InChI=1S/C3H5ClO/c1-3(5)2-4/h2H2,1H3	BULLHNJGPPOUOX-UHFFFAOYSA-N	23
InChI=1S/C3H7Cl/c1-3(2)4/h3H,1-2H3	ULYZAYCEDJDHCC-UHFFFAOYSA-N	19.9
InChI=1S/C3H5Cl/c1-2-3-4/h2H,1,3H2	OSDWBNJEKMUWAV-UHFFFAOYSA-N	15.9
InChI=1S/C3H3ClO/c1-2-3(4)5/h2H,1H2	HFBMWMNUJJDEQZ-UHFFFAOYSA-N	22.5
InChI=1S/C3H3Cl/c1-2-3-4/h1H,3H2	LJZPPWWHKPGCHS-UHFFFAOYSA-N	16.1
InChI=1S/C3H6ClNO/c1-5(2)3(4)6/h1-2H3	YIIMEMSDCNDGTB-UHFFFAOYSA-N	41.3
InChI=1S/C2H2ClN/c3-1-2-4/h1H2	RENMDAKOXSCIGH-UHFFFAOYSA-N	12.7
InChI=1S/C3H3ClO3/c4-2-1-6-3(5)7-2/h2H,1H2	OYOKPDLAMOMTEE-UHFFFAOYSA-N	88.3
InChI=1S/C6H3ClN2O4/c7-5-2-1-4(8(10)11)3-6(5)9(12)13/h1-3H	VYZAHLCBVHPDDF-UHFFFAOYSA-N	709.1
InChI=1S/C6H5ClO/c7-5-1-3-6(8)4-2-5/h1-4,8H	WXNZTHHGJRFXKQ-UHFFFAOYSA-N	61.6
InChI=1S/C4H9Cl/c1-4(2,3)5/h1-3H3	NBRKLOOSMBRFMH-UHFFFAOYSA-N	32.8
InChI=1S/C6H4ClNO3/c7-4-1-2-6(9)5(3-4)8(10)11/h1-3,9H	NWSIFTLPLKCTSX-UHFFFAOYSA-N	429.7
InChI=1S/C6H5Cl/c7-6-4-2-1-3-5-6/h1-5H	MVPPADPHJFYWMZ-UHFFFAOYSA-N	36.5
InChI=1S/C6H4ClNO2/c7-5-2-1-3-6(4-5)8(9)10/h1-4H	KMAQZIILEGKYQZ-UHFFFAOYSA-N	233.8
InChI=1S/C6H5ClN2O2/c7-5-2-1-4(9(10)11)3-6(5)8/h1-3H,8H2	KWIXNFOTNVKIGM-UHFFFAOYSA-N	344.3
InChI=1S/C5H3ClO2/c6-5(7)4-2-1-3-8-4/h1-3H	OFTKFKYVSBNYEC-UHFFFAOYSA-N	53.8
InChI=1S/C4H3ClS/c5-4-1-2-6-3-4/h1-3H	QUBJDMPBDURTJT-UHFFFAOYSA-N	38.2
InChI=1S/C5H4ClNO/c6-4-1-5(8)3-7-2-4/h1-3,8H	TUIDQYRZDZRHPQ-UHFFFAOYSA-N	57
InChI=1S/C6H6ClNO/c7-5-2-1-4(8)3-6(5)9/h1-3,9H,8H2	JSCNCRWPXOTDDZ-UHFFFAOYSA-N	118.7
InChI=1S/C2H2Cl2/c3-1-2-4/h1-2H/b2-1-/i1+1,2+1	KFUSEUYYWQURPO-GQTGYUFJSA-N	12.8
InChI=1S/C6H4Cl2/c7-5-3-1-2-4-6(5)8/h1-4H	RFFLAFLAYFXFSW-UHFFFAOYSA-N	51.2
InChI=1S/C6H4Cl2/c7-5-2-1-3-6(8)4-5/h1-4H	ZPQOPVIELGIULI-UHFFFAOYSA-N	49
InChI=1S/C6H5Cl2N/c7-4-2-1-3-5(8)6(4)9/h1-3H,9H2	JDMFXJULNGEPOI-UHFFFAOYSA-N	115.1
InChI=1S/C6H4Cl2/c7-5-1-2-6(8)4-3-5/h1-4H	OCJBOOLMMGQPQU-UHFFFAOYSA-N	42.9
InChI=1S/C6H4Cl2O/c7-4-1-2-5(8)6(9)3-4/h1-3,9H	RANCECPPZPIPNO-UHFFFAOYSA-N	85.1
InChI=1S/C6H3Cl2NO2/c7-5-2-1-4(9(10)11)3-6(5)8/h1-3H	NTBYINQTYWZXLH-UHFFFAOYSA-N	220.5
InChI=1S/C6H3Cl2NO2/c7-4-1-2-6(9(10)11)5(8)3-4/h1-3H	QUIMTLZDMCNYGY-UHFFFAOYSA-N	340.8
InChI=1S/C6H3Cl2NO2/c7-4-2-1-3-5(6(4)8)9(10)11/h1-3H	CMVQZRLQEOAYSW-UHFFFAOYSA-N	356.7
InChI=1S/C4H2Cl2N2/c5-3-1-2-4(6)8-7-3/h1-2H	GUSWJGOYDXFJSI-UHFFFAOYSA-N	45.6
InChI=1S/C6H3Cl2NO2/c7-4-1-5(8)3-6(2-4)9(10)11/h1-3H	RNABGKOKSBUFHW-UHFFFAOYSA-N	196.3
InChI=1S/C4H6Cl2/c1-4(6)2-3-5/h2H,3H2,1H3/b4-2-	WLIADPFXSACYLS-RQOWECAXSA-N	38
InChI=1S/C4Cl2O3/c5-1-2(6)4(8)9-3(1)7	AGULWIQIYWWFBJ-UHFFFAOYSA-N	54.6
InChI=1S/C5H3Cl2N/c6-4-2-1-3-8-5(4)7/h1-3H	MAKFMOSBBNKPMS-UHFFFAOYSA-N	62.2
InChI=1S/C4H2Cl2N2/c5-3-1-4(6)8-2-7-3/h1-2H	XJPZKYIHCLDXST-UHFFFAOYSA-N	47.2
InChI=1S/C4H2Cl2N2/c5-3-1-7-2-4(6)8-3/h1-2H	LSEAAPGIZCDEEH-UHFFFAOYSA-N	45.2
InChI=1S/C4H3Cl2N3/c5-3-2(7)4(6)9-1-8-3/h1H,7H2	NIGDWBHWHVHOAD-UHFFFAOYSA-N	93.7
InChI=1S/C3H6Cl2/c1-3(2,4)5/h1-2H3	ZEOVXNVKXIPWMS-UHFFFAOYSA-N	32.6
InChI=1S/C2H4Cl2/c1-2(3)4/h2H,1H3	SCYULBFZEHDVBN-UHFFFAOYSA-N	27.5
InChI=1S/C2HCl2N/c3-2(4)1-5/h2H	STZZWJCGRKXEFF-UHFFFAOYSA-N	21
InChI=1S/C6H3Cl3/c7-4-1-5(8)3-6(9)2-4/h1-3H	XKEFYDZQGKAQCN-UHFFFAOYSA-N	55.9
InChI=1S/C6H3Cl3/c7-4-2-1-3-5(8)6(4)9/h1-3H	RELMFMZEBKVZJC-UHFFFAOYSA-N	78.5
InChI=1S/C6H3Cl3O/c7-3-1-4(8)6(10)5(9)2-3/h1-2,10H	LINPIYWFGCPVIE-UHFFFAOYSA-N	153.8
InChI=1S/C6H4Cl3N/c7-3-1-4(8)6(10)5(9)2-3/h1-2H,10H2	NATVSFWWYVJTAZ-UHFFFAOYSA-N	153.6
InChI=1S/C6H2Cl3NO/c7-4-1-3(10-9)2-5(8)6(4)11/h1-2H	YHUMTHWQGWPJOQ-UHFFFAOYSA-N	306
InChI=1S/C6H4Cl3N/c7-3-1-5(9)6(10)2-4(3)8/h1-2H,10H2	GUMCAKKKNKYFEB-UHFFFAOYSA-N	191.8
InChI=1S/C6H3Cl3/c7-4-1-2-5(8)6(9)3-4/h1-3H	PBKONEOXTCPAFI-UHFFFAOYSA-N	78.6
InChI=1S/C6H2Cl3NO2/c7-3-1-5(9)6(10(11)12)2-4(3)8/h1-2H	IBRBMZRLVYKVRF-UHFFFAOYSA-N	750.1
InChI=1S/C6H4Cl3N/c7-3-1-2-4(10)6(9)5(3)8/h1-2H,10H2	RRJUYQOFOMFVQS-UHFFFAOYSA-N	195.1
InChI=1S/C6H2Cl3NO2/c7-3-1-4(8)6(10(11)12)5(9)2-3/h1-2H	AEBJDOTVYMITIA-UHFFFAOYSA-N	363.3
InChI=1S/C6H3Cl3O/c7-4-1-3(10)2-5(8)6(4)9/h1-2,10H	GBNHEBQXJVDXSW-UHFFFAOYSA-N	200
InChI=1S/C7H6Cl2/c1-5-6(8)3-2-4-7(5)9/h2-4H,1H3	DMEDNTFWIHCBRK-UHFFFAOYSA-N	221.8
InChI=1S/C7H6Cl2O/c1-10-7-5(8)3-2-4-6(7)9/h2-4H,1H3	KZLMCDNAVVJKPX-UHFFFAOYSA-N	210.8
InChI=1S/C7H6Cl2/c1-5-2-3-6(8)4-7(5)9/h2-4H,1H3	FUNUTBJJKQIVSY-UHFFFAOYSA-N	203.5
InChI=1S/C7H3Cl2N/c8-6-1-5(4-10)2-7(9)3-6/h1-3H	PUJSUOGJGIECFQ-UHFFFAOYSA-N	81.4
InChI=1S/C7H6Cl2O/c8-6-2-1-3-7(9)5(6)4-10/h1-3,10H,4H2	WKKHCCZLKYKUDN-UHFFFAOYSA-N	348.7
InChI=1S/C7H4Cl2O/c8-6-3-1-5(2-4-6)7(9)10/h1-4H	RKIDDEGICSMIJA-UHFFFAOYSA-N	251.6
InChI=1S/C7H5Cl2NO3/c1-13-7-5(8)2-4(10(11)12)3-6(7)9/h2-3H,1H3	GJYVJKPFYCKNEC-UHFFFAOYSA-N	586.1
InChI=1S/C7H3Cl3O/c8-5-1-4(7(10)11)2-6(9)3-5/h1-3H	GGHLXLVPNZMBQR-UHFFFAOYSA-N	152.1
InChI=1S/C7H5Cl3/c8-4-5-6(9)2-1-3-7(5)10/h1-3H,4H2	LBOBESSDSGODDD-UHFFFAOYSA-N	187.5
InChI=1S/C7H3Cl3O2/c8-3-1-4(9)6(7(11)12)5(10)2-3/h1-2H,(H,11,12)	RAFFVQBMVYYTQS-UHFFFAOYSA-N	280.8
InChI=1S/C7H5Cl3O/c1-11-7-5(9)2-4(8)3-6(7)10/h2-3H,1H3	WCVOGSZTONGSQY-UHFFFAOYSA-N	288.4
InChI=1S/C7H5Cl3/c8-7(9,10)6-4-2-1-3-5-6/h1-5H	XEMRAKSQROQPBR-UHFFFAOYSA-N	220.4
InChI=1S/C8H5Cl2N/c9-7-2-1-3-8(10)6(7)4-5-11/h1-3H,4H2	AOEJUUCUKRUCEF-UHFFFAOYSA-N	405.1
InChI=1S/C8H4Cl2N2/c9-7-8(10)12-6-4-2-1-3-5(6)11-7/h1-4H	SPSSDDOTEZKOOV-UHFFFAOYSA-N	136.7
InChI=1S/C2H2Cl2/c3-1-2-4/h1-2H/b2-1+	KFUSEUYYWQURPO-OWOJBTEDSA-N	14.1
InChI=1S/C5H8O/c6-5-3-1-2-4-5/h1-4H2	BGTOWKSIORTVQH-UHFFFAOYSA-N	47
InChI=1S/C5H10O/c1-2-4-6-5-3-1/h1-5H2	DHXVGJBLRPWPCS-UHFFFAOYSA-N	44.3
InChI=1S/C7H8O/c1-8-7-5-3-2-4-6-7/h2-6H,1H3	RDOXTESZEPMUJZ-UHFFFAOYSA-N	133.9
InChI=1S/C4H4N2/c1-2-6-4-3-5-1/h1-4H/i1D,2D,3D,4D	KYQCOXFCLRTKLS-RHQRLBAQSA-N	14.4
InChI=1S/C2H4O/c1-2-3-1/h1-2H2	IAYPIBMASNFSPL-UHFFFAOYSA-N	5
InChI=1S/C6H10O/c7-6-4-2-1-3-5-6/h1-5H2	JHIVVAPYMSGYDF-UHFFFAOYSA-N	95.6
InChI=1S/C3H5Cl/c1-3(2)4/h1H2,2H3	PNLQPWWBHXMFCA-UHFFFAOYSA-N	15.7
InChI=1S/C2H4S/c1-2-3-1/h1-2H2	VOVUARRWDCVURC-UHFFFAOYSA-N	10.2
InChI=1S/C4H9NO2/c1-4(2,3)5(6)7/h1-3H3	AIMREYQYBFBEGQ-UHFFFAOYSA-N	70.1
InChI=1S/C2H5Cl/c1-2-3/h2H2,1H3	HRYZWHHZPQKTII-UHFFFAOYSA-N	10.1
InChI=1S/C4H6O/c5-4-2-1-3-4/h1-3H2	SHQSVMDWKBRBGB-UHFFFAOYSA-N	39.1
InChI=1S/C6H6/c1-2-4-6-5-3-1/h1-6H	UHOVQNZJYSORNB-UHFFFAOYSA-N	14.9
InChI=1S/C4H7Cl/c1-4(2)3-5/h3H,1-2H3	KWISWUFGPUHDRY-UHFFFAOYSA-N	27.8
InChI=1S/C4H8O/c1-2-4-5-3-1/h1-4H2	WYURNTSHIVDZCO-UHFFFAOYSA-N	34
InChI=1S/C5H11N/c1-6-4-2-3-5-6/h2-5H2,1H3	AVFZOVWCLRSYKC-UHFFFAOYSA-N	96.2
InChI=1S/C5H6O/c6-5-3-1-2-4-5/h1,3H,2,4H2	BZKFMUIJRXWWQK-UHFFFAOYSA-N	62.1
InChI=1S/C5H9N/c1-5(2,3)4-6/h1-3H3	JAMNHZBIQDNHMM-UHFFFAOYSA-N	33
InChI=1S/C4H8/c1-2-4-3-1/h1-4H2	PMPVIKIVABFJJI-UHFFFAOYSA-N	14.3
InChI=1S/C5H7N/c1-6-4-2-3-5-6/h2-5H,1H3	OXHNLMTVIGZXSG-UHFFFAOYSA-N	29
InChI=1S/C2H3Cl3/c1-2(3,4)5/h1H3	UOCLXMDMGBRAIB-UHFFFAOYSA-N	24.1
InChI=1S/C3H6O/c1-2-4-3-1/h1-3H2	AHHWIHXENZJRFG-UHFFFAOYSA-N	17.8
InChI=1S/C8H11N/c1-9(2)8-6-4-3-5-7-8/h3-7H,1-2H3	JLTDJTHDQAWBAV-UHFFFAOYSA-N	267.2
InChI=1S/C5H12O/c1-5(2,3)6-4/h1-4H3	BZLVMXJERCGZMT-UHFFFAOYSA-N	56.4
InChI=1S/C4H9NO/c1-4(6)5(2)3/h1-3H3	FXHOOIRPVKKKFG-UHFFFAOYSA-N	38.4
InChI=1S/C6H5F/c7-6-4-2-1-3-5-6/h1-5H	PYLWMHQQBFSUBP-UHFFFAOYSA-N	25.9
InChI=1S/C6H13N/c1-7-5-3-2-4-6-7/h2-6H2,1H3	PAMIQIKDUOTOBW-UHFFFAOYSA-N	82.1
InChI=1S/C3H7NO/c1-4(2)3-5/h3H,1-2H3	ZMXDDKWLCZADIW-UHFFFAOYSA-N	21.6
InChI=1S/C7H8/c1-7-5-3-2-4-6-7/h2-6H,1H3	YXFVVABEGXRONW-UHFFFAOYSA-N	38.4
InChI=1S/CH2Cl2/c2-1-3/h1H2	YMWUJEATGCHHMB-UHFFFAOYSA-N	8.8
InChI=1S/C3H3Cl3O/c1-2(7)3(4,5)6/h1H3	SMZHKGXSEAGRTI-UHFFFAOYSA-N	58.6
InChI=1S/C3H6/c1-2-3-1/h1-3H2	LVZWSLJZHVFIQJ-UHFFFAOYSA-N	5.4
InChI=1S/C4H4S/c1-2-4-5-3-1/h1-4H	YTPLMLYBLZKORZ-UHFFFAOYSA-N	20
InChI=1S/C3H5N/c1-2-3-4/h2H2,1H3	FVSKHRXBFJPNKK-UHFFFAOYSA-N	11.8
InChI=1S/C4H6/c1-3-4-2/h1-2H3	XNMQEEKYCVKGBD-UHFFFAOYSA-N	8.8
InChI=1S/C6H10/c1-5-6(2,3)4/h1H,2-4H3	PPWNCLVNXGCGAF-UHFFFAOYSA-N	33.6
InChI=1S/C6H8O/c7-6-4-2-1-3-5-6/h2,4H,1,3,5H2	FWFSEYBSWVRWGL-UHFFFAOYSA-N	157.6
InChI=1S/C3H4ClN/c1-3(4)2-5/h3H,1H3	JNAYPRPPXRWGQO-UHFFFAOYSA-N	26
InChI=1S/C4H7N/c1-4(2)3-5/h4H,1-2H3	LRDFRRGEGBBSRN-UHFFFAOYSA-N	22
InChI=1S/C6H12/c1-5-6(2,3)4/h5H,1H2,2-4H3	PKXHXOTZMFCXSH-UHFFFAOYSA-N	48.8
InChI=1S/C4H8/c1-4(2)3/h1H2,2-3H3	VQTUBCCKSQIDNK-UHFFFAOYSA-N	12.3
InChI=1S/C4H6/c1-3-2-4(1)3/h3-4H,1-2H2	LASLVGACQUUOEB-UHFFFAOYSA-N	14.8
InChI=1S/C5H10/c1-2-4-5-3-1/h1-5H2	RGSFGYAAUTVSQA-UHFFFAOYSA-N	33.6
InChI=1S/C2H2Cl2/c1-2(3)4/h1H2	LGXVIGDEPROXKC-UHFFFAOYSA-N	14.2
InChI=1S/C8H7N/c1-2-4-8-7(3-1)5-6-9-8/h1-6,9H	SIKJAQJRHWYJAI-UHFFFAOYSA-N	66.7
InChI=1S/C5H8/c1-2-4-5-3-1/h1-2H,3-5H2	LPIQUOYDBNQMRZ-UHFFFAOYSA-N	21.1
InChI=1S/C6H10/c1-2-4-6-5-3-1/h1-2H,3-6H2	HGCIXCUEYOPUTN-UHFFFAOYSA-N	66.9
InChI=1S/C4H6O2/c5-4-2-1-3-6-4/h1-3H2	YEJRWHAVMIAJKC-UHFFFAOYSA-N	51.1
InChI=1S/C3H4O/c4-3-1-2-3/h1-2H2	VBBRYJMZLIYUJQ-UHFFFAOYSA-N	12.6
InChI=1S/C7H8/c1-2-7-4-3-6(1)5-7/h1-4,6-7H,5H2	SJYNFBVQFBRSIB-UHFFFAOYSA-N	44.2
InChI=1S/C2H5NO2/c1-2-3(4)5/h2H2,1H3	MCSAJNNLRCFZED-UHFFFAOYSA-N	17.2
InChI=1S/C3H3NO/c1-2-4-5-3-1/h1-3H	CTAPFRYPJLPFDF-UHFFFAOYSA-N	13.7
InChI=1S/C4H4N2/c1-2-5-4-6-3-1/h1-4H	CZPWVGJYEJSRLH-UHFFFAOYSA-N	17.7
InChI=1S/C6H4O2/c7-5-1-2-6(8)4-3-5/h1-4H	AZQWKYJCGOJGHM-UHFFFAOYSA-N	57.1
InChI=1S/C5H10/c1-4-5(2)3/h4H,1-3H3	BKOOMYPCSUNDGP-UHFFFAOYSA-N	23.8
InChI=1S/C2HCl3/c3-1-2(4)5/h1H	XSTXAVWGXDQKEL-UHFFFAOYSA-N	23.5
InChI=1S/C4H6/c1-2-4-3-1/h1-2H,3-4H2	CFBGXYDUODCMNS-UHFFFAOYSA-N	9.1
InChI=1S/C4H5NS/c1-4-2-6-3-5-4/h2-3H,1H3	QMHIMXFNBOYPND-UHFFFAOYSA-N	39.6
InChI=1S/CHCl3/c2-1(3)4/h1H	HEDRZPFGACZZDS-UHFFFAOYSA-N	16.1
InChI=1S/C4H4N2/c1-2-4-6-5-3-1/h1-4H	PBMFSQRYOILNGV-UHFFFAOYSA-N	17.4
InChI=1S/C4H2Cl2O2/c5-2-1-8-4(7)3(2)6/h1H2	ULWRZZDLLPNFEW-UHFFFAOYSA-N	81.7
InChI=1S/C4H4O/c1-3-4(2)5/h1H,2H3	XRGPFNGLRSIPSA-UHFFFAOYSA-N	17.7
InChI=1S/C3H4O/c1-2-3-4/h1,4H,3H2	TVDSBUOJIPERQY-UHFFFAOYSA-N	17.1
InChI=1S/C9H8/c1-3-9-6-4-5-8(2)7-9/h1,4-7H,2H3	RENYIDZOAFFNHC-UHFFFAOYSA-N	99.2
InChI=1S/C6H10/c1-4-5-6(2)3/h1,6H,5H2,2-3H3	OXRWICUICBZVAE-UHFFFAOYSA-N	57.3
InChI=1S/C6H6O3/c7-3-5-1-2-6(4-8)9-5/h1-3,8H,4H2	NOEGNKMFWQHSLB-UHFFFAOYSA-N	165
InChI=1S/C9H6O2/c10-8-5-6-11-9-4-2-1-3-7(8)9/h1-6H	OTAFHZMPRISVEM-UHFFFAOYSA-N	128.1
InChI=1S/C10H10O2/c1-12-8-3-4-9-7(6-8)2-5-10(9)11/h3-4,6H,2,5H2,1H3	QOPRWBRNMPANKN-UHFFFAOYSA-N	395.1
InChI=1S/C10H14O/c1-7(2)9-5-4-8(3)10(11)6-9/h4,9H,1,5-6H2,2-3H3	ULDHMXUKGWMISQ-UHFFFAOYSA-N	513.1
InChI=1S/C6H6O3/c7-5-2-1-4-3-8-6(5)9-4/h1-2,4,6H,3H2/t4-,6+/m0/s1	HITOXZPZGPXYHY-UJURSFKZSA-N	143.9
InChI=1S/C11H12O/c12-11-8-4-2-6-9-5-1-3-7-10(9)11/h1,3,5,7H,2,4,6,8H2	KWHUHTFXMNQHAA-UHFFFAOYSA-N	381.8
InChI=1S/C8H8O3/c9-7-5-3-1-2-4-6(5)8(10)11-7/h1-2,5-6H,3-4H2	KMOUUZVZFBCRAM-UHFFFAOYSA-N	261
InChI=1S/C10H12/c1-2-9-7-4-5-8(6-7)10(9)3-1/h1-2,4-5,7-10H,3,6H2	HECLRDQVFMWTQS-UHFFFAOYSA-N	195.3
InChI=1S/C11H11NO/c1-8-3-4-9-7-10(13-2)5-6-11(9)12-8/h3-7H,1-2H3	NAGJQQFMJKMXJQ-UHFFFAOYSA-N	781.5
InChI=1S/C15H16O/c1-9-5-4-6-12-7-13-15(10(2)8-16-13)11(3)14(9)12/h4,6-9H,5H2,1-3H3	IQVWMDXKYQHJMP-UHFFFAOYSA-N	1514.4
InChI=1S/C11H11NO3/c1-12-3-2-7-4-9-10(15-6-14-9)5-8(7)11(12)13/h4-5H,2-3,6H2,1H3	WIUVXEAALLSOQN-UHFFFAOYSA-N	1013.3
InChI=1S/C16H20O4/c1-8-7-10-11(16(4,20)12(8)17)9-5-6-14(10,2)13(18)15(9,3)19/h5-7,9-11,19-20H,1-4H3	SYNMHQWAAMUPDP-UHFFFAOYSA-N	3284.4
InChI=1S/C21H24N2O3/c1-12-16-10-23-8-7-14-13-5-3-4-6-18(13)22-20(14)19(23)9-15(16)17(11-26-12)21(24)25-2/h3-6,11-12,15-16,19,22H,7-10H2,1-2H3	GRTOGORTSDXSFK-UHFFFAOYSA-N	4993.5
InChI=1S/C15H24O/c1-10-8-11(14(2,3)4)13(16)12(9-10)15(5,6)7/h8-9,16H,1-7H3	NLZUEZXRPGMBCV-UHFFFAOYSA-N	1298.2
InChI=1S/C2H4Cl2/c3-1-2-4/h1-2H2	WSLDOOZREJYCGB-UHFFFAOYSA-N	15.8
InChI=1S/C6H14O3/c1-7-3-5-9-6-4-8-2/h3-6H2,1-2H3	SBZXBUIDTXKZTM-UHFFFAOYSA-N	76.7
InChI=1S/C4H10O2/c1-5-3-4-6-2/h3-4H2,1-2H3	XTHFKEDIFFGKHM-UHFFFAOYSA-N	26.3
InChI=1S/C3H7NO/c1-4(2)3-5/h3H,1-2H3/i1D3,2D3,3D	ZMXDDKWLCZADIW-YYWVXINBSA-N	21.5
InChI=1S/C4H8O2/c1-2-6-4-3-5-1/h1-4H2	RYHBNJHYFVUHQT-UHFFFAOYSA-N	40.5
InChI=1S/C4H8O2/c1-3-6-4(2)5/h3H2,1-2H3	XEKOWRVHYACXOJ-UHFFFAOYSA-N	32
InChI=1S/C4H8O/c1-3-4(2)5/h3H2,1-2H3	ZWEHNKRNPOVVGH-UHFFFAOYSA-N	23.9
InChI=1S/C2H6O2/c3-1-2-4/h3-4H,1-2H2	LYCAIKOWRPUZTN-UHFFFAOYSA-N	10.4
InChI=1S/C6H14/c1-3-5-6-4-2/h3-6H2,1-2H3	VLKZOEOYAKHREP-UHFFFAOYSA-N	35.1
InChI=1S/C6H15N/c1-4-7(5-2)6-3/h4-6H2,1-3H3	ZMANZCXQSJIPKH-UHFFFAOYSA-N	249.5
InChI=1S/C10H20O/c1-10(2,3)8-4-6-9(11)7-5-8/h8-9,11H,4-7H2,1-3H3/t8-,9+	CCOQPGVQAWPUPE-DTORHVGOSA-N	357.1
InChI=1S/C6H18N3OP/c1-7(2)11(10,8(3)4)9(5)6/h1-6H3	GNOIPBMMFNIUFM-UHFFFAOYSA-N	3418.4
InChI=1S/C6H4Cl2O/c7-4-1-2-6(9)5(8)3-4/h1-3,9H	HFZWRUODUSTPEG-UHFFFAOYSA-N	86.3
InChI=1S/C7H14O/c1-6-3-2-4-7(8)5-6/h6-8H,2-5H2,1H3/t6-,7-/m1/s1	HTSABYAWKQAHBT-RNFRBKRXSA-N	254
InChI=1S/C5H4O2/c6-4-5-2-1-3-7-5/h1-4H	HYBBIBNJHNGZAN-UHFFFAOYSA-N	26.4
InChI=1S/C12H18O/c1-8-6-10(12(3,4)5)7-9(2)11(8)13/h6-7,13H,1-5H3	MEPYMUOZRROULQ-UHFFFAOYSA-N	401.2
InChI=1S/C6H3ClN2O4/c7-5-3-4(8(10)11)1-2-6(5)9(12)13/h1-3H	OEZJLUBWUDVTSS-UHFFFAOYSA-N	398.7
InChI=1S/C5H4ClN/c6-5-3-1-2-4-7-5/h1-4H	OKDGRDCXVWSXDC-UHFFFAOYSA-N	43.1
InChI=1S/H2O/h1H2	XLYOFNOQVPJJNP-UHFFFAOYSA-N	0.7
InChI=1S/C14H13NO2/c1-17-13-7-5-11(6-8-13)14(16)10-12-4-2-3-9-15-12/h2-9H,10H2,1H3	YDDIGUFGIDJEEM-UHFFFAOYSA-N	793.7
InChI=1S/C2H7ClSi/c1-4(2)3/h4H,1-2H3	YGHUUVGIRWMJGE-UHFFFAOYSA-N	29.2
InChI=1S/C7H12O/c8-7-4-5-1-2-6(7)3-5/h5-8H,1-4H2	ZQTYQMYDIHMKQB-UHFFFAOYSA-N	137.3
InChI=1S/C8H7ClN2/c1-6-2-4-7(5-3-6)8(9)10-11-8/h2-5H,1H3	JQJKGIDVIWRSIT-UHFFFAOYSA-N	692.1
InChI=1S/C10H4ClNO4/c11-7-8(12(15)16)10(14)6-4-2-1-3-5(6)9(7)13/h1-4H	RCABOJSOTWKUIB-UHFFFAOYSA-N	3193.7
InChI=1S/C7H4Cl2N2/c8-6-3-1-5(2-4-6)7(9)10-11-7/h1-4H	RYYJJENVUDZMCO-UHFFFAOYSA-N	621.3
InChI=1S/C8H7ClN2O/c1-12-7-4-2-6(3-5-7)8(9)10-11-8/h2-5H,1H3	SXAZXNYWEPKNNS-UHFFFAOYSA-N	912.2
InChI=1S/C13H9Cl2N3O2/c1-2-20-13(19)10-11-12(15)17-8-5-7(14)3-4-9(8)18(11)6-16-10/h3-6H,2H2,1H3	SXYNVBLQJMDBJL-UHFFFAOYSA-N	4253
InChI=1S/C9H5Cl3N2O2S/c1-17(15,16)9-8(12)13-6-2-4(10)5(11)3-7(6)14-9/h2-3H,1H3	VBGHSULJJVTRRE-UHFFFAOYSA-N	1593.9
InChI=1S/C15H10ClNO5/c1-15(2)6-5-7-9(22-15)4-3-8-10(7)14(19)11(16)12(13(8)18)17(20)21/h3-6H,1-2H3	XYPKTISVBNMTAX-UHFFFAOYSA-N	6158.6
InChI=1S/C9H6Cl2N2O2S/c1-16(14,15)9-8(11)12-7-4-5(10)2-3-6(7)13-9/h2-4H,1H3	YBOMNVKTGXETTH-UHFFFAOYSA-N	1528

## Sheet: Method4
BECKE88_LYP_CC-PVTZ__B3LYP_6-31GSTAR_CH_CHCL3
InChI	InChIKey	CPU time (s)
Calculated Shifts
InChI=1S/C8H11BO4/c1-12-6-3-4-7(9(10)11)8(5-6)13-2/h3-5,10-11H,1-2H3	SQTUYFKNCCBFRR-UHFFFAOYSA-N	1552.9
InChI=1S/C16H12N2O3/c1-21-16-8-2-12(3-9-16)10-14(11-17)13-4-6-15(7-5-13)18(19)20/h2-10H,1H3	FJBBWHCHJAMHGD-UHFFFAOYSA-N	4532.4
InChI=1S/C21H22N2O2/c24-18-10-16-19-13-9-17-21(6-7-22(17)11-12(13)5-8-25-16)14-3-1-2-4-15(14)23(18)20(19)21/h1-5,13,16-17,19-20H,6-11H2/t13-,16-,17-,19-,20-,21+/m0/s1	QMGVPVSNSZLJIA-FVWCLLPLSA-N	22914.6
InChI=1S/C15H16O6/c1-12-3-7(16)13(2)14(5-19-14)9-10(20-9)15(13,21-12)8-6(12)4-18-11(8)17/h6,8-10H,3-5H2,1-2H3/t6-,8-,9-,10+,12-,13+,14-,15+/m1/s1	FZKKQTRXBJBDQQ-BTGQROITSA-N	16086.7
InChI=1S/C21H24N2O3/c1-9-12-7-14-21(2)10(8-23(9)14)3-4-13(24)15-11-5-6-26-20(25)16(11)17(18(15)21)19(12)22/h9-10,12,14H,3-8,22H2,1-2H3/t9-,10+,12+,14+,21+/m0/s1	UOYTYFVNDNZIOW-VZDSUCBGSA-N	28486.8
InChI=1S/C15H20O6/c1-7-4-5-15(12(17)10(7)16)9-8(2)6-20-14(15,3)21-11(9)13(18)19/h4,8-9,11-12,17H,5-6H2,1-3H3,(H,18,19)	PPFPQYCZSPBJPI-UHFFFAOYSA-N	11012.4
InChI=1S/C30H50/c1-20(2)21-10-13-25-28(21,6)18-19-29(7)23-11-12-24-26(3,4)15-9-16-27(24,5)22(23)14-17-30(25,29)8/h11,20-22,24-25H,9-10,12-19H2,1-8H3	NYHSEYGDWZMIEZ-UHFFFAOYSA-N
InChI=1S/C32H52O2/c1-21(2)22-10-13-26-31(7)17-14-23-24(11-12-25-28(3,4)15-9-16-29(23,25)5)30(31,6)18-19-32(22,26)20-27(33)34-8/h11,21-23,25-26H,9-10,12-20H2,1-8H3	TZWCBSAPFCXXKH-UHFFFAOYSA-N	72680
InChI=1S/C30H50/c1-20(2)21-10-13-25-28(21,6)18-19-29(7)23-11-12-24-26(3,4)15-9-16-27(24,5)22(23)14-17-30(25,29)8/h20-21,24-25H,9-19H2,1-8H3	FQCKEVJQPWDRQG-UHFFFAOYSA-N	46362.6
InChI=1S/C30H50O/c1-19(2)20-9-12-24-28(20,6)17-18-29(7)22-10-11-23-26(3,4)25(31)14-15-27(23,5)21(22)13-16-30(24,29)8/h19-20,23-25,31H,9-18H2,1-8H3	LUZUHPHTXSGDDD-UHFFFAOYSA-N	53985.1
InChI=1S/C32H52O2/c1-21(2)22-10-13-26-31(7)17-14-23-24(11-12-25-28(3,4)15-9-16-29(23,25)5)30(31,6)18-19-32(22,26)20-27(33)34-8/h21-22,25-26H,9-20H2,1-8H3	FGWBGPGRAOKSGS-UHFFFAOYSA-N
InChI=1S/C30H48O3/c1-17(2)18-9-10-21-27(18,5)13-14-29(7)25-19(31)15-22-26(3,4)23(33)11-12-28(22,6)24(25)20(32)16-30(21,29)8/h17-19,21-23,31,33H,9-16H2,1-8H3	VGKDKBUHLQYHBS-UHFFFAOYSA-N
InChI=1S/C30H48O3/c1-17(2)18-9-10-21-27(18,5)13-14-29(7)25-19(31)15-22-26(3,4)23(33)11-12-28(22,6)24(25)20(32)16-30(21,29)8/h17-18,20-23,32-33H,9-16H2,1-8H3	QZYBLSBBEUUBNS-UHFFFAOYSA-N	60733.8
InChI=1S/C30H46O3/c1-17(2)18-9-10-21-27(18,5)13-14-29(7)25-19(31)15-22-26(3,4)23(33)11-12-28(22,6)24(25)20(32)16-30(21,29)8/h17-18,21-23,33H,9-16H2,1-8H3	TWWFTEIDBDUQPG-UHFFFAOYSA-N	66424.9
InChI=1S/C30H50/c1-20(2)21-10-13-25-28(21,6)18-19-29(7)23-11-12-24-26(3,4)15-9-16-27(24,5)22(23)14-17-30(25,29)8/h14,20-21,23-25H,9-13,15-19H2,1-8H3	ZHDRLFGZQZCZKX-UHFFFAOYSA-N
InChI=1S/C32H54O2/c1-21(2)22-10-13-26-31(7)17-14-23-24(11-12-25-28(3,4)15-9-16-29(23,25)5)30(31,6)18-19-32(22,26)20-27(33)34-8/h14,21-22,24-27,33H,9-13,15-20H2,1-8H3	HVEDUBGGHNPNEE-UHFFFAOYSA-N
InChI=1S/C30H50O2/c1-18(2)19-9-12-23-28(19,6)15-16-29(7)20-10-11-22-26(3,4)24(31)13-14-27(22,5)21(20)17-25(32)30(23,29)8/h17-20,22-25,31-32H,9-16H2,1-8H3	ZWTQSIHLEYRYLZ-UHFFFAOYSA-N
InChI=1S/C30H50O/c1-19(2)20-9-12-24-28(20,6)17-18-29(7)22-10-11-23-26(3,4)25(31)14-15-27(23,5)21(22)13-16-30(24,29)8/h10,19-21,23-25,31H,9,11-18H2,1-8H3	VLRMAVHXJLVDCY-UHFFFAOYSA-N	72756.8
InChI=1S/C13H8N2OS/c14-6-11-1-2-13(5-12(11)7-15)16-8-10-3-4-17-9-10/h1-5,9H,8H2	LEVDDNWPBMPRJQ-UHFFFAOYSA-N	3170.9
InChI=1S/C30H33ClN4O2/c1-20(2)27(34(17-7-16-32)29(36)23-12-10-21(3)11-13-23)28-33-26-18-24(31)14-15-25(26)30(37)35(28)19-22-8-5-4-6-9-22/h4-6,8-15,18,20,27H,7,16-17,19,32H2,1-3H3/t27-/m1/s1	QJZRFPJCWMNVAV-HHHXNRCGSA-N
InChI=1S/C8H15N/c9-7-6-8-4-2-1-3-5-8/h4H,1-3,5-7,9H2	IUDMXOOVKMKODN-UHFFFAOYSA-N	1339.8
InChI=1S/C7H8ClN/c1-5-3-2-4-6(8)7(5)9/h2-4H,9H2,1H3	WFNLHDJJZSJARK-UHFFFAOYSA-N	593
InChI=1S/C7H7ClO/c1-5-3-2-4-6(8)7(5)9/h2-4,9H,1H3	YPNZJHFXFVLXSE-UHFFFAOYSA-N	555.4
InChI=1S/C7H7ClO/c1-5-4-6(9)2-3-7(5)8/h2-4,9H,1H3	CFKMVGJGLGKFKI-UHFFFAOYSA-N	461.1
InChI=1S/C7H6ClNO2/c1-5-2-3-6(9(10)11)4-7(5)8/h2-4H,1H3	LLYXJBROWQDVMI-UHFFFAOYSA-N	811
InChI=1S/C7H6ClNO2/c1-5-2-3-6(8)4-7(5)9(10)11/h2-4H,1H3	SQFLFRQWPBEDHM-UHFFFAOYSA-N	839.5
InChI=1S/C6H5Cl2NO2/c7-5-2-1-4(9(10)11)3-6(5)8/h1-3,10-11H	DYHSQGNGHOXIFF-UHFFFAOYSA-N	850
InChI=1S/C6H3Cl4NO2/c7-2-1-3(8)5(10)6(4(2)9)11(12)13/h1,12-13H	ILDGYIMJYBUHHZ-UHFFFAOYSA-N	1626.6
InChI=1S/C18H22O2/c1-18-9-8-14-13-5-3-12(19)10-11(13)2-4-15(14)16(18)6-7-17(18)20/h3,5,10,14-16,19H,2,4,6-9H2,1H3	DNXHEGUUPJUMQT-UHFFFAOYSA-N	11378.9
InChI=1S/C12H4F8N2/c13-3-1(4(14)8(18)11(21)7(3)17)2-5(15)9(19)12(22)10(20)6(2)16/h21-22H2	FWOLORXQTIGHFX-UHFFFAOYSA-N	3713
InChI=1S/C8H10ClN3/c9-8-10-4-3-7(11-8)12-5-1-2-6-12/h3-4H,1-2,5-6H2	OSBZWNGXKCNMHM-UHFFFAOYSA-N	1367.1
InChI=1S/C8H10ClN3/c9-7-3-4-10-8(11-7)12-5-1-2-6-12/h3-4H,1-2,5-6H2	ZJLJJVGPLBMEPQ-UHFFFAOYSA-N	1324.9
InChI=1S/C14H11N/c1-11-7-8-14(13(9-11)10-15)12-5-3-2-4-6-12/h2-9H,1H3	QMSDNBJQBPHACW-UHFFFAOYSA-N	5945.8
InChI=1S/C7H14O2/c1-3-5-7(8)9-6-4-2/h3-6H2,1-2H3	HUAZGNHGCJGYNP-UHFFFAOYSA-N	625.2
InChI=1S/C29H48O/c1-7-21(19(2)3)9-8-20(4)25-12-13-26-24-11-10-22-18-23(30)14-16-28(22,5)27(24)15-17-29(25,26)6/h18-21,24-27H,7-17H2,1-6H3	RUVUHIUYGJBLGI-UHFFFAOYSA-N
InChI=1S/C29H46O2/c1-7-20(18(2)3)9-8-19(4)23-10-11-24-22-17-27(31)26-16-21(30)12-14-29(26,6)25(22)13-15-28(23,24)5/h16,18-20,22-25H,7-15,17H2,1-6H3	UVFOCYGYACXLAY-UHFFFAOYSA-N	65096.3
InChI=1S/C9H13N/c10-8-4-7-9-5-2-1-3-6-9/h1-3,5-6H,4,7-8,10H2	LYUQWQRTDLVQGA-UHFFFAOYSA-N	1119.8
InChI=1S/C8H18N2/c9-5-4-8-10-6-2-1-3-7-10/h1-9H2	JMUCXULQKPWSTJ-UHFFFAOYSA-N	1370.2
InChI=1S/C10H8N2O/c11-6-8-5-7-3-1-2-4-9(7)13-10(8)12/h1-4H,5,12H2	HTDJFGBZDIJBSP-UHFFFAOYSA-N	1957.4
InChI=1S/C8H8O/c1-7(9)8-5-3-2-4-6-8/h2-6H,1H3	KWOLFJPFCHCOCG-UHFFFAOYSA-N	588.1
InChI=1S/C9H10O2/c1-7(10)8-3-5-9(11-2)6-4-8/h3-6H,1-2H3	NTPLXRHDUXRPNE-UHFFFAOYSA-N	1215.8
InChI=1S/C8H7NO3/c1-6(10)7-2-4-8(5-3-7)9(11)12/h2-5H,1H3	YQYGPGKTNQNXMH-UHFFFAOYSA-N	1021.2
InChI=1S/C20H24N2O/c1-15(2)13-17-5-9-19(10-6-17)16(3)22-21-14-18-7-11-20(23-4)12-8-18/h5-12,14-15H,13H2,1-4H3/b21-14+,22-16+	YARYSQXWADUMEA-KTWAZNHYSA-N	13010.8
InChI=1S/C10H12O3/c1-13-10-7-8(3-2-6-11)4-5-9(10)12/h2-5,7,11-12H,6H2,1H3/b3-2+	JMFRWRFFLBVWSI-NSCUHMNNSA-N	1459.9
InChI=1S/C20H22O6/c1-25-17-11-13(5-3-7-21)9-15(19(17)23)16-10-14(6-4-8-22)12-18(26-2)20(16)24/h3-6,9-12,21-24H,7-8H2,1-2H3/b5-3+,6-4+	LNPUFGIAJJTBEI-GGWOSOGESA-N	10978.2
InChI=1S/C20H22O6/c1-23-17-7-11(3-5-15(17)21)19-13-9-26-20(14(13)10-25-19)12-4-6-16(22)18(8-12)24-2/h3-8,13-14,19-22H,9-10H2,1-2H3	HGXBRUKMWQGOIE-UHFFFAOYSA-N	17711.8
InChI=1S/C20H22O6/c1-24-17-10-13(5-6-16(17)23)19-15(11-22)14-8-12(4-3-7-21)9-18(25-2)20(14)26-19/h3-6,8-10,15,19,21-23H,7,11H2,1-2H3/b4-3+	KUSXBOZNRPQEON-ONEGZZNKSA-N	13257.7
InChI=1S/C20H24O7/c1-25-17-11-14(6-7-15(17)23)20(24)19(12-22)27-16-8-5-13(4-3-9-21)10-18(16)26-2/h3-8,10-11,19-24H,9,12H2,1-2H3/b4-3-	FYEZJIXULOZDRT-ARJAWSKDSA-N	18429.6
InChI=1S/C20H24O7/c1-25-17-11-14(6-7-15(17)23)20(24)19(12-22)27-16-8-5-13(4-3-9-21)10-18(16)26-2/h3-8,10-11,19-24H,9,12H2,1-2H3	FYEZJIXULOZDRT-UHFFFAOYSA-N	14673.9
InChI=1S/C23H26O6/c1-10(2)12-9-13-15(17(26)14(11(3)24)16(12)25)23-8-6-7-22(4,5)20(23)18(27)19(13)29-21(23)28/h9-10,19-20,25H,6-8H2,1-5H3	ZWMNXVIUPFQWFJ-UHFFFAOYSA-N	24090.8
InChI=1S/C17H12N2O/c1-2-3-11-18-15-9-7-14(8-10-15)17(20)13-16-6-4-5-12-19-16/h4-10,12H,1,13H2	UXDXRTQXNGMZEO-UHFFFAOYSA-N	7313.1
InChI=1S/C15H16N2O/c1-17(2)14-8-6-12(7-9-14)15(18)11-13-5-3-4-10-16-13/h3-10H,11H2,1-2H3	BANQOEJKKRVNSW-UHFFFAOYSA-N	4922.8
InChI=1S/C13H12N2O/c14-11-6-4-10(5-7-11)13(16)9-12-3-1-2-8-15-12/h1-8H,9,14H2	UEADKLNFMQYUGU-UHFFFAOYSA-N	2852.2
InChI=1S/C14H13NO/c1-11-5-7-12(8-6-11)14(16)10-13-4-2-3-9-15-13/h2-9H,10H2,1H3	GSDQHQGFZHVAPE-UHFFFAOYSA-N	3984.7
InChI=1S/C14H13NO/c1-11-5-4-6-12(9-11)14(16)10-13-7-2-3-8-15-13/h2-9H,10H2,1H3	BSAOCMFXHXZAFJ-UHFFFAOYSA-N	3757.3
InChI=1S/C13H11NO/c15-13(11-6-2-1-3-7-11)10-12-8-4-5-9-14-12/h1-9H,10H2	CMOXTMGJZNCXEI-UHFFFAOYSA-N	3047.8
InChI=1S/C13H10FNO/c14-11-6-4-10(5-7-11)13(16)9-12-3-1-2-8-15-12/h1-8H,9H2	HSXYDJFTGOBXIG-UHFFFAOYSA-N	3697.3
InChI=1S/C13H10BrNO/c14-11-6-4-10(5-7-11)13(16)9-12-3-1-2-8-15-12/h1-8H,9H2	XEBXAVNJDPUBTP-UHFFFAOYSA-N	4109.3
InChI=1S/C13H10ClNO/c14-11-6-4-10(5-7-11)13(16)9-12-3-1-2-8-15-12/h1-8H,9H2	KXCOOLQUDZYTGG-UHFFFAOYSA-N	4351.3
InChI=1S/C13H10FNO/c14-11-5-3-4-10(8-11)13(16)9-12-6-1-2-7-15-12/h1-8H,9H2	NRKOUVBFIJOGLN-UHFFFAOYSA-N	2955.5
InChI=1S/C13H10BrNO/c14-11-5-3-4-10(8-11)13(16)9-12-6-1-2-7-15-12/h1-8H,9H2	PJWYHDVLXBNXQV-UHFFFAOYSA-N	3225.3
InChI=1S/C14H10F3NO/c15-14(16,17)11-6-4-10(5-7-11)13(19)9-12-3-1-2-8-18-12/h1-8H,9H2	LJPRPXLLPLLUEF-UHFFFAOYSA-N	5354.5
InChI=1S/C13H10N2O3/c16-13(9-11-3-1-2-8-14-11)10-4-6-12(7-5-10)15(17)18/h1-8H,9H2	JTLRCYLNTKZGRG-UHFFFAOYSA-N	3300
InChI=1S/C17H12N2O/c1-2-3-11-18-15-9-7-14(8-10-15)17(20)13-16-6-4-5-12-19-16/h4-10,12-13,20H,1H2/b17-13-	WRMFXGMUOWQJNU-LGMDPLHJSA-N	15935.9
InChI=1S/C14H14N2O/c1-15-12-7-5-11(6-8-12)14(17)10-13-4-2-3-9-16-13/h2-10,15,17H,1H3/b14-10-	VGNIHJIYCBSTPP-UVTDQMKNSA-N	3361.8
InChI=1S/C13H12N2O/c14-11-6-4-10(5-7-11)13(16)9-12-3-1-2-8-15-12/h1-9,16H,14H2/b13-9-	SWSMPGKYQHLXOI-LCYFTJDESA-N	2511.7
InChI=1S/C14H13NO2/c1-17-13-7-5-11(6-8-13)14(16)10-12-4-2-3-9-15-12/h2-10,16H,1H3/b14-10-	HKOYAQQXTGVGIB-UVTDQMKNSA-N	2728.4
InChI=1S/C14H13NO/c1-11-5-7-12(8-6-11)14(16)10-13-4-2-3-9-15-13/h2-10,16H,1H3/b14-10-	WZZCOIFIFQHKEI-UVTDQMKNSA-N	2373.7
InChI=1S/C14H13NO/c1-11-5-4-6-12(9-11)14(16)10-13-7-2-3-8-15-13/h2-10,16H,1H3/b14-10-	ZKMFCPPHKLKKNP-UVTDQMKNSA-N	2782.2
ZKMFCPPHKLKKNP-UVTDQMKNSA-N	ZKMFCPPHKLKKNP-UVTDQMKNSA-N	2782.2
InChI=1S/C13H10FNO/c14-11-6-4-10(5-7-11)13(16)9-12-3-1-2-8-15-12/h1-9,16H/b13-9-	QPHCWIKJAGMHMS-LCYFTJDESA-N	2185.3
InChI=1S/C13H10BrNO/c14-11-6-4-10(5-7-11)13(16)9-12-3-1-2-8-15-12/h1-9,16H/b13-9-	NKIKWEQXICKSKM-LCYFTJDESA-N	2604.2
InChI=1S/C13H10ClNO/c14-11-6-4-10(5-7-11)13(16)9-12-3-1-2-8-15-12/h1-9,16H/b13-9-	SVSUVYGJTIGZBD-LCYFTJDESA-N	2756.7
InChI=1S/C13H10FNO/c14-11-5-3-4-10(8-11)13(16)9-12-6-1-2-7-15-12/h1-9,16H/b13-9-	MIBKIACLCZQGKZ-LCYFTJDESA-N	2568.7
InChI=1S/C13H10BrNO/c14-11-5-3-4-10(8-11)13(16)9-12-6-1-2-7-15-12/h1-9,16H/b13-9-	NLGKWYDGUXBUIY-LCYFTJDESA-N	2565
InChI=1S/C14H10F3NO/c15-14(16,17)11-6-4-10(5-7-11)13(19)9-12-3-1-2-8-18-12/h1-9,19H/b13-9-	XBTKYERQHVXLLG-LCYFTJDESA-N	3724.5
InChI=1S/C13H10N2O3/c16-13(9-11-3-1-2-8-14-11)10-4-6-12(7-5-10)15(17)18/h1-9,16H/b13-9-	IGMTWDJZNDUSEH-LCYFTJDESA-N	2718.8
InChI=1S/C2H4O/c1-2-3/h2H,1H3	IKHGUXGNUITLKF-UHFFFAOYSA-N	20.3
InChI=1S/C2H5NO/c1-2(3)4/h1H3,(H2,3,4)	DLFVBJFMPXGRIB-UHFFFAOYSA-N	47.1
InChI=1S/C2H4O2/c1-2(3)4/h1H3,(H,3,4)	QTBSBXVTEAMEQO-UHFFFAOYSA-N	35.9
InChI=1S/C4H6O3/c1-3(5)7-4(2)6/h1-2H3	WFDIJRYMOXRFFG-UHFFFAOYSA-N	171.1
InChI=1S/C3H6O/c1-3(2)4/h1-2H3	CSCPPACGZOOCGX-UHFFFAOYSA-N	54
InChI=1S/C3H7NO/c1-3(2)4-5/h5H,1-2H3	PXAJQJMDEXJWFB-UHFFFAOYSA-N	104.4
InChI=1S/C2H3N/c1-2-3/h1H3	WEVYAHXRMPXWCK-UHFFFAOYSA-N	14.8
InChI=1S/C2H3ClO/c1-2(3)4/h1H3	WETWJCDKMRHUPV-UHFFFAOYSA-N	44.8
InChI=1S/C3H4O/c1-2-3-4/h2-3H,1H2	HGINCPLSRVDWNT-UHFFFAOYSA-N	44.6
InChI=1S/C3H7Br/c1-2-3-4/h2-3H2,1H3	CYNYIHKIEHGYOZ-UHFFFAOYSA-N	202
InChI=1S/C4H6O/c1-3-4(2)5/h3H,1H2,2H3	FUSUHKVFWTUUBE-UHFFFAOYSA-N	111.6
InChI=1S/C3H7Cl/c1-2-3-4/h2-3H2,1H3	SNMVRZFUUCLYTO-UHFFFAOYSA-N	82.3
InChI=1S/C6H12/c1-2-4-6-5-3-1/h1-6H2	XDTMQSROBMDMFD-UHFFFAOYSA-N	284.6
InChI=1S/C4H7NO2/c1-3(6)5-4(2)7/h1-2H3,(H,5,6,7)	ZSBDPRIWBYHIAF-UHFFFAOYSA-N	211.4
InChI=1S/C4H10O/c1-3-5-4-2/h3-4H2,1-2H3	RTZKZFJDLAIYFH-UHFFFAOYSA-N	145.6
InChI=1S/C3H6O3/c1-5-3(4)6-2/h1-2H3	IEJIGPNLZYLLBP-UHFFFAOYSA-N	112.2
InChI=1S/C5H10O2/c1-5(2)6-3-4-7-5/h3-4H2,1-2H3	SIJBDWPVNAYVGY-UHFFFAOYSA-N	360.4
InChI=1S/C2H6O4S/c1-5-7(3,4)6-2/h1-2H3	VAYGXNSJCAHWJZ-UHFFFAOYSA-N	196.7
InChI=1S/C2H6S/c1-3-2/h1-2H3	QMMFVYPAHWMCMS-UHFFFAOYSA-N	44
InChI=1S/C2H6O3S/c1-4-6(3)5-2/h1-2H3	BDUPRNVPXOHWIL-UHFFFAOYSA-N	143.9
InChI=1S/C2H6O2S/c1-5(2,3)4/h1-2H3	HHVIBTZHLRERCL-UHFFFAOYSA-N	113.5
InChI=1S/C2H6OS/c1-4(2)3/h1-2H3	IAZDPXIOMUYVGZ-UHFFFAOYSA-N	79.7
InChI=1S/C3H8N2O/c1-4-3(6)5-2/h1-2H3,(H2,4,5,6)	MGJKQDOBUOMPEZ-UHFFFAOYSA-N	174.4
InChI=1S/C2H6S/c1-2-3/h3H,2H2,1H3	DNJIEGIFACGWOD-UHFFFAOYSA-N	56.1
InChI=1S/C8H10/c1-2-8-6-4-3-5-7-8/h3-7H,2H2,1H3	YNQLUTRBYVCPMQ-UHFFFAOYSA-N	455.8
InChI=1S/C3H7NO2/c1-2-6-3(4)5/h2H2,1H3,(H2,4,5)	JOYRKODLDBILNP-UHFFFAOYSA-N	139.8
InChI=1S/C3H5NO/c1-2-4-3-5/h2H2,1H3	WUDNUHPRLBTKOJ-UHFFFAOYSA-N	77
InChI=1S/C4H4O/c1-2-4-5-3-1/h1-4H	YLQBMQCUIZJEEH-UHFFFAOYSA-N	64
InChI=1S/CH4O/c1-2/h2H,1H3	OKKJLVBELUTLKV-UHFFFAOYSA-N	9.2
InChI=1S/C3H6O2/c1-3(4)5-2/h1-2H3	KXKVLQRXCPHEJC-UHFFFAOYSA-N	84.5
InChI=1S/C4H6O2/c1-3-4(5)6-2/h3H,1H2,2H3	BAPJBEWLBFYGME-UHFFFAOYSA-N	119.3
InChI=1S/C2H3NS/c1-3-2-4/h1H3	LGDSHSYDSCRFAB-UHFFFAOYSA-N	49.9
InChI=1S/C2H3NS/c1-4-2-3/h1H3	VYHVQEYOFIYNJP-UHFFFAOYSA-N	46.4
InChI=1S/C6H5NO2/c8-7(9)6-4-2-1-3-5-6/h1-5H	LQNUZADURLCDLV-UHFFFAOYSA-N	335.7
InChI=1S/CH3NO2/c1-2(3)4/h1H3	LYGJENNIWJXYER-UHFFFAOYSA-N	31.4
InChI=1S/C2H6N2O/c1-4(2)3-5/h1-2H3	UMFJAHHVKNCGLG-UHFFFAOYSA-N	93.9
InChI=1S/C3H9N/c1-2-3-4/h2-4H2,1H3	WGYKZJWCGVVSQN-UHFFFAOYSA-N	100
InChI=1S/C5H12/c1-3-5-4-2/h3-5H2,1-2H3	OFBQJSOFQDEBGM-UHFFFAOYSA-N	185.1
InChI=1S/C5H10/c1-3-5-4-2/h3H,1,4-5H2,2H3	YWAKXRMUMFPDSH-UHFFFAOYSA-N	136.5
InChI=1S/C5H8/c1-3-5-4-2/h1H,4-5H2,2H3	IBXNCJKFFQIKKY-UHFFFAOYSA-N	106.2
InChI=1S/C6H6O/c7-6-4-2-1-3-5-6/h1-5,7H	ISWSIDIOOBJBQZ-UHFFFAOYSA-N	189.4
InChI=1S/C3H6O/c1-3-2-4-3/h3H,2H2,1H3	GOOHAUXETOMSMM-UHFFFAOYSA-N	89.3
InChI=1S/C5H5N/c1-2-4-6-5-3-1/h1-5H	JUJWROOIHBZHMG-UHFFFAOYSA-N	114.2
InChI=1S/C2H6O/c1-2-3/h3H,2H2,1H3	LFQSCWFLJHTTHZ-UHFFFAOYSA-N	36.5
InChI=1S/C7H14O/c1-6-4-2-3-5-7(6)8/h6-8H,2-5H2,1H3/t6-,7+/m0/s1	NDVWOBYBJYUSMF-NKWVEPMBSA-N	771.7
InChI=1S/C7H14O/c1-6-4-2-3-5-7(6)8/h6-8H,2-5H2,1H3/t6-,7-/m1/s1	NDVWOBYBJYUSMF-RNFRBKRXSA-N	739.3
InChI=1S/C7H14O/c1-6-3-2-4-7(8)5-6/h6-8H,2-5H2,1H3/t6-,7+/m1/s1	HTSABYAWKQAHBT-RQJHMYQMSA-N	808.4
InChI=1S/C7H14O/c1-6-3-2-4-7(8)5-6/h6-8H,2-5H2,1H3/t6-,7-/m0/s1	HTSABYAWKQAHBT-BQBZGAKWSA-N	715
InChI=1S/C7H14O/c1-6-2-4-7(8)5-3-6/h6-8H,2-5H2,1H3/t6-,7+	MQWCXKGKQLNYQG-KNVOCYPGSA-N	688.8
InChI=1S/C7H14O/c1-6-2-4-7(8)5-3-6/h6-8H,2-5H2,1H3/t6-,7-	MQWCXKGKQLNYQG-LJGSYFOKSA-N	764.8
InChI=1S/C16H14N2O5S/c1-16(2)10(15(22)23)18-13(21)9(14(18)24-16)17-11(19)7-5-3-4-6-8(7)12(17)20/h3-6,9-10,14H,1-2H3,(H,22,23)/t9-,10+,14-/m1/s1	LNVKHOIUIPPOFH-ISTVAULSSA-N	9925.9
InChI=1S/C3H8O/c1-2-3-4/h4H,2-3H2,1H3	BDERNNFJNOPAEC-UHFFFAOYSA-N	82.8
InChI=1S/C3H8O/c1-3(2)4/h3-4H,1-2H3	KFZMGEQAYNKOFK-UHFFFAOYSA-N	87.9
InChI=1S/C4H10O/c1-2-3-4-5/h5H,2-4H2,1H3	LRHPLDYGYMQRHN-UHFFFAOYSA-N	159
InChI=1S/C4H10O/c1-3-4(2)5/h4-5H,3H2,1-2H3	BTANRVKWQNVYAZ-UHFFFAOYSA-N	180.1
InChI=1S/C4H10O/c1-4(2)3-5/h4-5H,3H2,1-2H3	ZXEKIIBDNHEJCQ-UHFFFAOYSA-N	182.2
InChI=1S/C4H10O/c1-4(2,3)5/h5H,1-3H3	DKGAVHZHDRPRBM-UHFFFAOYSA-N	194.3
InChI=1S/C5H12O/c1-5(2,3)4-6/h6H,4H2,1-3H3	KPSSIOMAKSHJJG-UHFFFAOYSA-N	345.4
InChI=1S/C5H12O/c1-3-5(6)4-2/h5-6H,3-4H2,1-2H3	AQIXEPGDORPWBJ-UHFFFAOYSA-N	311
InChI=1S/C5H12O/c1-4-5(2,3)6/h6H,4H2,1-3H3	MSXVEPNJUHWQHW-UHFFFAOYSA-N	392.3
InChI=1S/C6H14O/c1-5(7)6(2,3)4/h5,7H,1-4H3/t5-/m1/s1	DFOXKPDFWGNLJU-RXMQYKEDSA-N	724.6
InChI=1S/C6H12O/c7-6-4-2-1-3-5-6/h6-7H,1-5H2	HPXRVTGHNJAIIH-UHFFFAOYSA-N	477.7
InChI=1S/C3H5Cl/c1-2-3-4/h2-3H,1H3/b3-2-	OWXJKYNZGFSVRC-IHWYPQMZSA-N	61.6
InChI=1S/C3H5ClO2/c1-6-3(5)2-4/h2H2,1H3	QABLOFMHHSOFRJ-UHFFFAOYSA-N	142.2
InChI=1S/C3H5ClO/c1-3(5)2-4/h2H2,1H3	BULLHNJGPPOUOX-UHFFFAOYSA-N	97.2
InChI=1S/C3H7Cl/c1-3(2)4/h3H,1-2H3	ULYZAYCEDJDHCC-UHFFFAOYSA-N	91.2
InChI=1S/C3H5Cl/c1-2-3-4/h2H,1,3H2	OSDWBNJEKMUWAV-UHFFFAOYSA-N	61.5
InChI=1S/C3H3ClO/c1-2-3(4)5/h2H,1H2	HFBMWMNUJJDEQZ-UHFFFAOYSA-N	69.3
InChI=1S/C3H3Cl/c1-2-3-4/h1H,3H2	LJZPPWWHKPGCHS-UHFFFAOYSA-N	43
InChI=1S/C3H6ClNO/c1-5(2)3(4)6/h1-2H3	YIIMEMSDCNDGTB-UHFFFAOYSA-N	169
InChI=1S/C2H2ClN/c3-1-2-4/h1H2	RENMDAKOXSCIGH-UHFFFAOYSA-N	37.6
InChI=1S/C3H3ClO3/c4-2-1-6-3(5)7-2/h2H,1H2	OYOKPDLAMOMTEE-UHFFFAOYSA-N	211.1
InChI=1S/C6H3ClN2O4/c7-5-2-1-4(8(10)11)3-6(5)9(12)13/h1-3H	VYZAHLCBVHPDDF-UHFFFAOYSA-N	1589
InChI=1S/C6H5ClO/c7-5-1-3-6(8)4-2-5/h1-4,8H	WXNZTHHGJRFXKQ-UHFFFAOYSA-N	287.1
InChI=1S/C4H9Cl/c1-4(2,3)5/h1-3H3	NBRKLOOSMBRFMH-UHFFFAOYSA-N	179
InChI=1S/C6H4ClNO3/c7-4-1-2-6(9)5(3-4)8(10)11/h1-3,9H	NWSIFTLPLKCTSX-UHFFFAOYSA-N	873
InChI=1S/C6H5Cl/c7-6-4-2-1-3-5-6/h1-5H	MVPPADPHJFYWMZ-UHFFFAOYSA-N	188.5
InChI=1S/C6H4ClNO2/c7-5-2-1-3-6(4-5)8(9)10/h1-4H	KMAQZIILEGKYQZ-UHFFFAOYSA-N	549.5
InChI=1S/C6H5ClN2O2/c7-5-2-1-4(9(10)11)3-6(5)8/h1-3H,8H2	KWIXNFOTNVKIGM-UHFFFAOYSA-N	812.2
InChI=1S/C5H3ClO2/c6-5(7)4-2-1-3-8-4/h1-3H	OFTKFKYVSBNYEC-UHFFFAOYSA-N	206.7
InChI=1S/C4H3ClS/c5-4-1-2-6-3-4/h1-3H	QUBJDMPBDURTJT-UHFFFAOYSA-N	138.4
InChI=1S/C5H4ClNO/c6-4-1-5(8)3-7-2-4/h1-3,8H	TUIDQYRZDZRHPQ-UHFFFAOYSA-N	240.6
InChI=1S/C6H6ClNO/c7-5-2-1-4(8)3-6(5)9/h1-3,9H,8H2	JSCNCRWPXOTDDZ-UHFFFAOYSA-N	443.4
InChI=1S/C2H2Cl2/c3-1-2-4/h1-2H/b2-1-/i1+1,2+1	KFUSEUYYWQURPO-GQTGYUFJSA-N	40.2
InChI=1S/C6H4Cl2/c7-5-3-1-2-4-6(5)8/h1-4H	RFFLAFLAYFXFSW-UHFFFAOYSA-N	254.8
InChI=1S/C6H4Cl2/c7-5-2-1-3-6(8)4-5/h1-4H	ZPQOPVIELGIULI-UHFFFAOYSA-N	243.9
InChI=1S/C6H5Cl2N/c7-4-2-1-3-5(8)6(4)9/h1-3H,9H2	JDMFXJULNGEPOI-UHFFFAOYSA-N	455
InChI=1S/C6H4Cl2/c7-5-1-2-6(8)4-3-5/h1-4H	OCJBOOLMMGQPQU-UHFFFAOYSA-N	241.1
InChI=1S/C6H4Cl2O/c7-4-1-2-5(8)6(9)3-4/h1-3,9H	RANCECPPZPIPNO-UHFFFAOYSA-N	369.4
InChI=1S/C6H3Cl2NO2/c7-5-2-1-4(9(10)11)3-6(5)8/h1-3H	NTBYINQTYWZXLH-UHFFFAOYSA-N	655
InChI=1S/C6H3Cl2NO2/c7-4-1-2-6(9(10)11)5(8)3-4/h1-3H	QUIMTLZDMCNYGY-UHFFFAOYSA-N	773
InChI=1S/C6H3Cl2NO2/c7-4-2-1-3-5(6(4)8)9(10)11/h1-3H	CMVQZRLQEOAYSW-UHFFFAOYSA-N	815.6
InChI=1S/C4H2Cl2N2/c5-3-1-2-4(6)8-7-3/h1-2H	GUSWJGOYDXFJSI-UHFFFAOYSA-N	204.1
InChI=1S/C6H3Cl2NO2/c7-4-1-5(8)3-6(2-4)9(10)11/h1-3H	RNABGKOKSBUFHW-UHFFFAOYSA-N	575
InChI=1S/C4H6Cl2/c1-4(6)2-3-5/h2H,3H2,1H3/b4-2-	WLIADPFXSACYLS-RQOWECAXSA-N	171.5
InChI=1S/C4Cl2O3/c5-1-2(6)4(8)9-3(1)7	AGULWIQIYWWFBJ-UHFFFAOYSA-N	240.2
InChI=1S/C5H3Cl2N/c6-4-2-1-3-8-5(4)7/h1-3H	MAKFMOSBBNKPMS-UHFFFAOYSA-N	253.7
InChI=1S/C4H2Cl2N2/c5-3-1-4(6)8-2-7-3/h1-2H	XJPZKYIHCLDXST-UHFFFAOYSA-N	210.4
InChI=1S/C4H2Cl2N2/c5-3-1-7-2-4(6)8-3/h1-2H	LSEAAPGIZCDEEH-UHFFFAOYSA-N	205.1
InChI=1S/C4H3Cl2N3/c5-3-2(7)4(6)9-1-8-3/h1H,7H2	NIGDWBHWHVHOAD-UHFFFAOYSA-N	355.1
InChI=1S/C3H6Cl2/c1-3(2,4)5/h1-2H3	ZEOVXNVKXIPWMS-UHFFFAOYSA-N	131.9
InChI=1S/C2H4Cl2/c1-2(3)4/h2H,1H3	SCYULBFZEHDVBN-UHFFFAOYSA-N	63.2
InChI=1S/C2HCl2N/c3-2(4)1-5/h2H	STZZWJCGRKXEFF-UHFFFAOYSA-N	65.1
InChI=1S/C6H3Cl3/c7-4-1-5(8)3-6(9)2-4/h1-3H	XKEFYDZQGKAQCN-UHFFFAOYSA-N	302.8
InChI=1S/C6H3Cl3/c7-4-2-1-3-5(8)6(4)9/h1-3H	RELMFMZEBKVZJC-UHFFFAOYSA-N	349.3
InChI=1S/C6H3Cl3O/c7-3-1-4(8)6(10)5(9)2-3/h1-2,10H	LINPIYWFGCPVIE-UHFFFAOYSA-N	503.2
InChI=1S/C6H4Cl3N/c7-3-1-4(8)6(10)5(9)2-3/h1-2H,10H2	NATVSFWWYVJTAZ-UHFFFAOYSA-N	556.1
InChI=1S/C6H2Cl3NO/c7-4-1-3(10-9)2-5(8)6(4)11/h1-2H	YHUMTHWQGWPJOQ-UHFFFAOYSA-N	755.7
InChI=1S/C6H4Cl3N/c7-3-1-5(9)6(10)2-4(3)8/h1-2H,10H2	GUMCAKKKNKYFEB-UHFFFAOYSA-N	606.5
InChI=1S/C6H3Cl3/c7-4-1-2-5(8)6(9)3-4/h1-3H	PBKONEOXTCPAFI-UHFFFAOYSA-N	354.7
InChI=1S/C6H2Cl3NO2/c7-3-1-5(9)6(10(11)12)2-4(3)8/h1-2H	IBRBMZRLVYKVRF-UHFFFAOYSA-N	1328.2
InChI=1S/C6H4Cl3N/c7-3-1-2-4(10)6(9)5(3)8/h1-2H,10H2	RRJUYQOFOMFVQS-UHFFFAOYSA-N	623.3
InChI=1S/C6H2Cl3NO2/c7-3-1-4(8)6(10(11)12)5(9)2-3/h1-2H	AEBJDOTVYMITIA-UHFFFAOYSA-N	887.7
InChI=1S/C6H3Cl3O/c7-4-1-3(10)2-5(8)6(4)9/h1-2,10H	GBNHEBQXJVDXSW-UHFFFAOYSA-N	557.9
InChI=1S/C7H6Cl2/c1-5-6(8)3-2-4-7(5)9/h2-4H,1H3	DMEDNTFWIHCBRK-UHFFFAOYSA-N	585.4
InChI=1S/C7H6Cl2O/c1-10-7-5(8)3-2-4-6(7)9/h2-4H,1H3	KZLMCDNAVVJKPX-UHFFFAOYSA-N	683
InChI=1S/C7H6Cl2/c1-5-2-3-6(8)4-7(5)9/h2-4H,1H3	FUNUTBJJKQIVSY-UHFFFAOYSA-N	550.4
InChI=1S/C7H3Cl2N/c8-6-1-5(4-10)2-7(9)3-6/h1-3H	PUJSUOGJGIECFQ-UHFFFAOYSA-N	398
InChI=1S/C7H6Cl2O/c8-6-2-1-3-7(9)5(6)4-10/h1-3,10H,4H2	WKKHCCZLKYKUDN-UHFFFAOYSA-N	822.6
InChI=1S/C7H4Cl2O/c8-6-3-1-5(2-4-6)7(9)10/h1-4H	RKIDDEGICSMIJA-UHFFFAOYSA-N	636.4
InChI=1S/C7H5Cl2NO3/c1-13-7-5(8)2-4(10(11)12)3-6(7)9/h2-3H,1H3	GJYVJKPFYCKNEC-UHFFFAOYSA-N	1321.5
InChI=1S/C7H3Cl3O/c8-5-1-4(7(10)11)2-6(9)3-5/h1-3H	GGHLXLVPNZMBQR-UHFFFAOYSA-N	608.8
InChI=1S/C7H5Cl3/c8-4-5-6(9)2-1-3-7(5)10/h1-3H,4H2	LBOBESSDSGODDD-UHFFFAOYSA-N	642.5
InChI=1S/C7H3Cl3O2/c8-3-1-4(9)6(7(11)12)5(10)2-3/h1-2H,(H,11,12)	RAFFVQBMVYYTQS-UHFFFAOYSA-N	1126.7
InChI=1S/C7H5Cl3O/c1-11-7-5(9)2-4(8)3-6(7)10/h2-3H,1H3	WCVOGSZTONGSQY-UHFFFAOYSA-N	849.8
InChI=1S/C7H5Cl3/c8-7(9,10)6-4-2-1-3-5-6/h1-5H	XEMRAKSQROQPBR-UHFFFAOYSA-N	661.3
InChI=1S/C8H5Cl2N/c9-7-2-1-3-8(10)6(7)4-5-11/h1-3H,4H2	AOEJUUCUKRUCEF-UHFFFAOYSA-N	932.1
InChI=1S/C8H4Cl2N2/c9-7-8(10)12-6-4-2-1-3-5(6)11-7/h1-4H	SPSSDDOTEZKOOV-UHFFFAOYSA-N	744.5
InChI=1S/C2H2Cl2/c3-1-2-4/h1-2H/b2-1+	KFUSEUYYWQURPO-OWOJBTEDSA-N	44.2
InChI=1S/C5H8O/c6-5-3-1-2-4-5/h1-4H2	BGTOWKSIORTVQH-UHFFFAOYSA-N	209.6
InChI=1S/C5H10O/c1-2-4-6-5-3-1/h1-5H2	DHXVGJBLRPWPCS-UHFFFAOYSA-N	261
InChI=1S/C7H8O/c1-8-7-5-3-2-4-6-7/h2-6H,1H3	RDOXTESZEPMUJZ-UHFFFAOYSA-N	420.1
InChI=1S/C4H4N2/c1-2-6-4-3-5-1/h1-4H/i1D,2D,3D,4D	KYQCOXFCLRTKLS-RHQRLBAQSA-N	86.1
InChI=1S/C2H4O/c1-2-3-1/h1-2H2	IAYPIBMASNFSPL-UHFFFAOYSA-N	19.3
InChI=1S/C6H10O/c7-6-4-2-1-3-5-6/h1-5H2	JHIVVAPYMSGYDF-UHFFFAOYSA-N	400.8
InChI=1S/C3H5Cl/c1-3(2)4/h1H2,2H3	PNLQPWWBHXMFCA-UHFFFAOYSA-N	60.5
InChI=1S/C2H4S/c1-2-3-1/h1-2H2	VOVUARRWDCVURC-UHFFFAOYSA-N	31
InChI=1S/C4H9NO2/c1-4(2,3)5(6)7/h1-3H3	AIMREYQYBFBEGQ-UHFFFAOYSA-N	334.1
InChI=1S/C2H5Cl/c1-2-3/h2H2,1H3	HRYZWHHZPQKTII-UHFFFAOYSA-N	35.1
InChI=1S/C4H6O/c5-4-2-1-3-4/h1-3H2	SHQSVMDWKBRBGB-UHFFFAOYSA-N	112
InChI=1S/C6H6/c1-2-4-6-5-3-1/h1-6H	UHOVQNZJYSORNB-UHFFFAOYSA-N	101
InChI=1S/C4H7Cl/c1-4(2)3-5/h3H,1-2H3	KWISWUFGPUHDRY-UHFFFAOYSA-N	124.2
InChI=1S/C4H8O/c1-2-4-5-3-1/h1-4H2	WYURNTSHIVDZCO-UHFFFAOYSA-N	139
InChI=1S/C5H11N/c1-6-4-2-3-5-6/h2-5H2,1H3	AVFZOVWCLRSYKC-UHFFFAOYSA-N	354.9
InChI=1S/C5H6O/c6-5-3-1-2-4-5/h1,3H,2,4H2	BZKFMUIJRXWWQK-UHFFFAOYSA-N	228.8
InChI=1S/C5H9N/c1-5(2,3)4-6/h1-3H3	JAMNHZBIQDNHMM-UHFFFAOYSA-N	205.2
InChI=1S/C4H8/c1-2-4-3-1/h1-4H2	PMPVIKIVABFJJI-UHFFFAOYSA-N	76
InChI=1S/C5H7N/c1-6-4-2-3-5-6/h2-5H,1H3	OXHNLMTVIGZXSG-UHFFFAOYSA-N	156.4
InChI=1S/C2H3Cl3/c1-2(3,4)5/h1H3	UOCLXMDMGBRAIB-UHFFFAOYSA-N	94.6
InChI=1S/C3H6O/c1-2-4-3-1/h1-3H2	AHHWIHXENZJRFG-UHFFFAOYSA-N	66.4
InChI=1S/C8H11N/c1-9(2)8-6-4-3-5-7-8/h3-7H,1-2H3	JLTDJTHDQAWBAV-UHFFFAOYSA-N	800.9
InChI=1S/C5H12O/c1-5(2,3)6-4/h1-4H3	BZLVMXJERCGZMT-UHFFFAOYSA-N	320.7
InChI=1S/C4H9NO/c1-4(6)5(2)3/h1-3H3	FXHOOIRPVKKKFG-UHFFFAOYSA-N	209.5
InChI=1S/C6H5F/c7-6-4-2-1-3-5-6/h1-5H	PYLWMHQQBFSUBP-UHFFFAOYSA-N	154.9
InChI=1S/C6H13N/c1-7-5-3-2-4-6-7/h2-6H2,1H3	PAMIQIKDUOTOBW-UHFFFAOYSA-N	491.2
InChI=1S/C3H7NO/c1-4(2)3-5/h3H,1-2H3	ZMXDDKWLCZADIW-UHFFFAOYSA-N	107.3
InChI=1S/C7H8/c1-7-5-3-2-4-6-7/h2-6H,1H3	YXFVVABEGXRONW-UHFFFAOYSA-N	241.1
InChI=1S/CH2Cl2/c2-1-3/h1H2	YMWUJEATGCHHMB-UHFFFAOYSA-N	26.2
InChI=1S/C3H3Cl3O/c1-2(7)3(4,5)6/h1H3	SMZHKGXSEAGRTI-UHFFFAOYSA-N	222.8
InChI=1S/C3H6/c1-2-3-1/h1-3H2	LVZWSLJZHVFIQJ-UHFFFAOYSA-N	28.1
InChI=1S/C4H4S/c1-2-4-5-3-1/h1-4H	YTPLMLYBLZKORZ-UHFFFAOYSA-N	84.2
InChI=1S/C3H5N/c1-2-3-4/h2H2,1H3	FVSKHRXBFJPNKK-UHFFFAOYSA-N	47.9
InChI=1S/C4H6/c1-3-4-2/h1-2H3	XNMQEEKYCVKGBD-UHFFFAOYSA-N	43.7
InChI=1S/C6H10/c1-5-6(2,3)4/h1H,2-4H3	PPWNCLVNXGCGAF-UHFFFAOYSA-N	221.2
InChI=1S/C6H8O/c7-6-4-2-1-3-5-6/h2,4H,1,3,5H2	FWFSEYBSWVRWGL-UHFFFAOYSA-N	526.3
InChI=1S/C3H4ClN/c1-3(4)2-5/h3H,1H3	JNAYPRPPXRWGQO-UHFFFAOYSA-N	88.7
InChI=1S/C4H7N/c1-4(2)3-5/h4H,1-2H3	LRDFRRGEGBBSRN-UHFFFAOYSA-N	108.3
InChI=1S/C6H12/c1-5-6(2,3)4/h5H,1H2,2-4H3	PKXHXOTZMFCXSH-UHFFFAOYSA-N	299.4
InChI=1S/C4H8/c1-4(2)3/h1H2,2-3H3	VQTUBCCKSQIDNK-UHFFFAOYSA-N	73.8
InChI=1S/C4H6/c1-3-2-4(1)3/h3-4H,1-2H2	LASLVGACQUUOEB-UHFFFAOYSA-N	57.6
InChI=1S/C5H10/c1-2-4-5-3-1/h1-5H2	RGSFGYAAUTVSQA-UHFFFAOYSA-N	164.6
InChI=1S/C2H2Cl2/c1-2(3)4/h1H2	LGXVIGDEPROXKC-UHFFFAOYSA-N	44.2
InChI=1S/C8H7N/c1-2-4-8-7(3-1)5-6-9-8/h1-6,9H	SIKJAQJRHWYJAI-UHFFFAOYSA-N	383.2
InChI=1S/C5H8/c1-2-4-5-3-1/h1-2H,3-5H2	LPIQUOYDBNQMRZ-UHFFFAOYSA-N	110.1
InChI=1S/C6H10/c1-2-4-6-5-3-1/h1-2H,3-6H2	HGCIXCUEYOPUTN-UHFFFAOYSA-N	260
InChI=1S/C4H6O2/c5-4-2-1-3-6-4/h1-3H2	YEJRWHAVMIAJKC-UHFFFAOYSA-N	171.7
InChI=1S/C3H4O/c4-3-1-2-3/h1-2H2	VBBRYJMZLIYUJQ-UHFFFAOYSA-N	40.5
InChI=1S/C7H8/c1-2-7-4-3-6(1)5-7/h1-4,6-7H,5H2	SJYNFBVQFBRSIB-UHFFFAOYSA-N	274.8
InChI=1S/C2H5NO2/c1-2-3(4)5/h2H2,1H3	MCSAJNNLRCFZED-UHFFFAOYSA-N	77.1
InChI=1S/C3H3NO/c1-2-4-5-3-1/h1-3H	CTAPFRYPJLPFDF-UHFFFAOYSA-N	54.3
InChI=1S/C4H4N2/c1-2-5-4-6-3-1/h1-4H	CZPWVGJYEJSRLH-UHFFFAOYSA-N	92.4
InChI=1S/C6H4O2/c7-5-1-2-6(8)4-3-5/h1-4H	AZQWKYJCGOJGHM-UHFFFAOYSA-N	251.6
InChI=1S/C5H10/c1-4-5(2)3/h4H,1-3H3	BKOOMYPCSUNDGP-UHFFFAOYSA-N	148.4
InChI=1S/C2HCl3/c3-1-2(4)5/h1H	XSTXAVWGXDQKEL-UHFFFAOYSA-N	75.2
InChI=1S/C4H6/c1-2-4-3-1/h1-2H,3-4H2	CFBGXYDUODCMNS-UHFFFAOYSA-N	46.8
InChI=1S/C4H5NS/c1-4-2-6-3-5-4/h2-3H,1H3	QMHIMXFNBOYPND-UHFFFAOYSA-N	156.7
InChI=1S/CHCl3/c2-1(3)4/h1H	HEDRZPFGACZZDS-UHFFFAOYSA-N	48
InChI=1S/C4H4N2/c1-2-4-6-5-3-1/h1-4H	PBMFSQRYOILNGV-UHFFFAOYSA-N	94
InChI=1S/C4H2Cl2O2/c5-2-1-8-4(7)3(2)6/h1H2	ULWRZZDLLPNFEW-UHFFFAOYSA-N	358.1
InChI=1S/C4H4O/c1-3-4(2)5/h1H,2H3	XRGPFNGLRSIPSA-UHFFFAOYSA-N	65.2
InChI=1S/C3H4O/c1-2-3-4/h1,4H,3H2	TVDSBUOJIPERQY-UHFFFAOYSA-N	43.9
InChI=1S/C9H8/c1-3-9-6-4-5-8(2)7-9/h1,4-7H,2H3	RENYIDZOAFFNHC-UHFFFAOYSA-N	470.1
InChI=1S/C6H10/c1-4-5-6(2)3/h1,6H,5H2,2-3H3	OXRWICUICBZVAE-UHFFFAOYSA-N	237
InChI=1S/C6H6O3/c7-3-5-1-2-6(4-8)9-5/h1-3,8H,4H2	NOEGNKMFWQHSLB-UHFFFAOYSA-N	430.5
InChI=1S/C9H6O2/c10-8-5-6-11-9-4-2-1-3-7(8)9/h1-6H	OTAFHZMPRISVEM-UHFFFAOYSA-N	640.7
InChI=1S/C10H10O2/c1-12-8-3-4-9-7(6-8)2-5-10(9)11/h3-4,6H,2,5H2,1H3	QOPRWBRNMPANKN-UHFFFAOYSA-N	1682.9
InChI=1S/C10H14O/c1-7(2)9-5-4-8(3)10(11)6-9/h4,9H,1,5-6H2,2-3H3	ULDHMXUKGWMISQ-UHFFFAOYSA-N	1631.5
InChI=1S/C6H6O3/c7-5-2-1-4-3-8-6(5)9-4/h1-2,4,6H,3H2/t4-,6+/m0/s1	HITOXZPZGPXYHY-UJURSFKZSA-N	689
InChI=1S/C11H12O/c12-11-8-4-2-6-9-5-1-3-7-10(9)11/h1,3,5,7H,2,4,6,8H2	KWHUHTFXMNQHAA-UHFFFAOYSA-N	1555.6
InChI=1S/C8H8O3/c9-7-5-3-1-2-4-6(5)8(10)11-7/h1-2,5-6H,3-4H2	KMOUUZVZFBCRAM-UHFFFAOYSA-N	920.8
InChI=1S/C10H12/c1-2-9-7-4-5-8(6-7)10(9)3-1/h1-2,4-5,7-10H,3,6H2	HECLRDQVFMWTQS-UHFFFAOYSA-N	979
InChI=1S/C11H11NO/c1-8-3-4-9-7-10(13-2)5-6-11(9)12-8/h3-7H,1-2H3	NAGJQQFMJKMXJQ-UHFFFAOYSA-N	1815.6
InChI=1S/C15H16O/c1-9-5-4-6-12-7-13-15(10(2)8-16-13)11(3)14(9)12/h4,6-9H,5H2,1-3H3	IQVWMDXKYQHJMP-UHFFFAOYSA-N	4600.8
InChI=1S/C11H11NO3/c1-12-3-2-7-4-9-10(15-6-14-9)5-8(7)11(12)13/h4-5H,2-3,6H2,1H3	WIUVXEAALLSOQN-UHFFFAOYSA-N	3274.7
InChI=1S/C16H20O4/c1-8-7-10-11(16(4,20)12(8)17)9-5-6-14(10,2)13(18)15(9,3)19/h5-7,9-11,19-20H,1-4H3	SYNMHQWAAMUPDP-UHFFFAOYSA-N	10793.3
InChI=1S/C21H24N2O3/c1-12-16-10-23-8-7-14-13-5-3-4-6-18(13)22-20(14)19(23)9-15(16)17(11-26-12)21(24)25-2/h3-6,11-12,15-16,19,22H,7-10H2,1-2H3	GRTOGORTSDXSFK-UHFFFAOYSA-N	17438.7
InChI=1S/C15H24O/c1-10-8-11(14(2,3)4)13(16)12(9-10)15(5,6)7/h8-9,16H,1-7H3	NLZUEZXRPGMBCV-UHFFFAOYSA-N	5689.9
InChI=1S/C2H4Cl2/c3-1-2-4/h1-2H2	WSLDOOZREJYCGB-UHFFFAOYSA-N	60.7
InChI=1S/C6H14O3/c1-7-3-5-9-6-4-8-2/h3-6H2,1-2H3	SBZXBUIDTXKZTM-UHFFFAOYSA-N	533
InChI=1S/C4H10O2/c1-5-3-4-6-2/h3-4H2,1-2H3	XTHFKEDIFFGKHM-UHFFFAOYSA-N	184
InChI=1S/C3H7NO/c1-4(2)3-5/h3H,1-2H3/i1D3,2D3,3D	ZMXDDKWLCZADIW-YYWVXINBSA-N	108.9
InChI=1S/C4H8O2/c1-2-6-4-3-5-1/h1-4H2	RYHBNJHYFVUHQT-UHFFFAOYSA-N	199.1
InChI=1S/C4H8O2/c1-3-6-4(2)5/h3H2,1-2H3	XEKOWRVHYACXOJ-UHFFFAOYSA-N	167.3
InChI=1S/C4H8O/c1-3-4(2)5/h3H2,1-2H3	ZWEHNKRNPOVVGH-UHFFFAOYSA-N	120.6
InChI=1S/C2H6O2/c3-1-2-4/h3-4H,1-2H2	LYCAIKOWRPUZTN-UHFFFAOYSA-N	53
InChI=1S/C6H14/c1-3-5-6-4-2/h3-6H2,1-2H3	VLKZOEOYAKHREP-UHFFFAOYSA-N	308.9
InChI=1S/C6H15N/c1-4-7(5-2)6-3/h4-6H2,1-3H3	ZMANZCXQSJIPKH-UHFFFAOYSA-N	703.8
InChI=1S/C10H20O/c1-10(2,3)8-4-6-9(11)7-5-8/h8-9,11H,4-7H2,1-3H3/t8-,9+	CCOQPGVQAWPUPE-DTORHVGOSA-N	2137.2
InChI=1S/C6H18N3OP/c1-7(2)11(10,8(3)4)9(5)6/h1-6H3	GNOIPBMMFNIUFM-UHFFFAOYSA-N	5578.9
InChI=1S/C6H4Cl2O/c7-4-1-2-6(9)5(8)3-4/h1-3,9H	HFZWRUODUSTPEG-UHFFFAOYSA-N	374.8
InChI=1S/C7H14O/c1-6-3-2-4-7(8)5-6/h6-8H,2-5H2,1H3/t6-,7-/m1/s1	HTSABYAWKQAHBT-RNFRBKRXSA-N	839.6
InChI=1S/C5H4O2/c6-4-5-2-1-3-7-5/h1-4H	HYBBIBNJHNGZAN-UHFFFAOYSA-N	246.7
InChI=1S/C12H18O/c1-8-6-10(12(3,4)5)7-9(2)11(8)13/h6-7,13H,1-5H3	MEPYMUOZRROULQ-UHFFFAOYSA-N	2239.6
InChI=1S/C6H3ClN2O4/c7-5-3-4(8(10)11)1-2-6(5)9(12)13/h1-3H	OEZJLUBWUDVTSS-UHFFFAOYSA-N	987.8
InChI=1S/C5H4ClN/c6-5-3-1-2-4-7-5/h1-4H	OKDGRDCXVWSXDC-UHFFFAOYSA-N	180.3
InChI=1S/H2O/h1H2	XLYOFNOQVPJJNP-UHFFFAOYSA-N	1.5
InChI=1S/C14H13NO2/c1-17-13-7-5-11(6-8-13)14(16)10-12-4-2-3-9-15-12/h2-9H,10H2,1H3	YDDIGUFGIDJEEM-UHFFFAOYSA-N	2853.9
InChI=1S/C2H7ClSi/c1-4(2)3/h4H,1-2H3	YGHUUVGIRWMJGE-UHFFFAOYSA-N	105
InChI=1S/C7H12O/c8-7-4-5-1-2-6(7)3-5/h5-8H,1-4H2	ZQTYQMYDIHMKQB-UHFFFAOYSA-N	656.9
InChI=1S/C8H7ClN2/c1-6-2-4-7(5-3-6)8(9)10-11-8/h2-5H,1H3	JQJKGIDVIWRSIT-UHFFFAOYSA-N	1254.6
InChI=1S/C10H4ClNO4/c11-7-8(12(15)16)10(14)6-4-2-1-3-5(6)9(7)13/h1-4H	RCABOJSOTWKUIB-UHFFFAOYSA-N	4365.9
InChI=1S/C7H4Cl2N2/c8-6-3-1-5(2-4-6)7(9)10-11-7/h1-4H	RYYJJENVUDZMCO-UHFFFAOYSA-N	1133.5
InChI=1S/C8H7ClN2O/c1-12-7-4-2-6(3-5-7)8(9)10-11-8/h2-5H,1H3	SXAZXNYWEPKNNS-UHFFFAOYSA-N	1589.5
InChI=1S/C13H9Cl2N3O2/c1-2-20-13(19)10-11-12(15)17-8-5-7(14)3-4-9(8)18(11)6-16-10/h3-6H,2H2,1H3	SXYNVBLQJMDBJL-UHFFFAOYSA-N	6763.5
InChI=1S/C9H5Cl3N2O2S/c1-17(15,16)9-8(12)13-6-2-4(10)5(11)3-7(6)14-9/h2-3H,1H3	VBGHSULJJVTRRE-UHFFFAOYSA-N	3912.9
InChI=1S/C15H10ClNO5/c1-15(2)6-5-7-9(22-15)4-3-8-10(7)14(19)11(16)12(13(8)18)17(20)21/h3-6H,1-2H3	XYPKTISVBNMTAX-UHFFFAOYSA-N	10970.6
InChI=1S/C9H6Cl2N2O2S/c1-16(14,15)9-8(11)12-7-4-5(10)2-3-6(7)13-9/h2-4H,1H3	YBOMNVKTGXETTH-UHFFFAOYSA-N	3477.4

## Sheet: Method5
VWN_1_RPA_0.19_LYP_0.81_HFEXCH_0.35__SLATER_0.65_BECKE88_NONLOCAL_0.72_CC-PVDZ__B3LYP_6-31GSTAR_CH_CHCL3
InChI	InChIKey	CPU time (s)
Calculated Shifts
InChI=1S/C8H11BO4/c1-12-6-3-4-7(9(10)11)8(5-6)13-2/h3-5,10-11H,1-2H3	SQTUYFKNCCBFRR-UHFFFAOYSA-N	577.2
InChI=1S/C16H12N2O3/c1-21-16-8-2-12(3-9-16)10-14(11-17)13-4-6-15(7-5-13)18(19)20/h2-10H,1H3	FJBBWHCHJAMHGD-UHFFFAOYSA-N	1339.3
InChI=1S/C21H22N2O2/c24-18-10-16-19-13-9-17-21(6-7-22(17)11-12(13)5-8-25-16)14-3-1-2-4-15(14)23(18)20(19)21/h1-5,13,16-17,19-20H,6-11H2/t13-,16-,17-,19-,20-,21+/m0/s1	QMGVPVSNSZLJIA-FVWCLLPLSA-N	10682.3
InChI=1S/C15H16O6/c1-12-3-7(16)13(2)14(5-19-14)9-10(20-9)15(13,21-12)8-6(12)4-18-11(8)17/h6,8-10H,3-5H2,1-2H3/t6-,8-,9-,10+,12-,13+,14-,15+/m1/s1	FZKKQTRXBJBDQQ-BTGQROITSA-N	11078.8
InChI=1S/C21H24N2O3/c1-9-12-7-14-21(2)10(8-23(9)14)3-4-13(24)15-11-5-6-26-20(25)16(11)17(18(15)21)19(12)22/h9-10,12,14H,3-8,22H2,1-2H3/t9-,10+,12+,14+,21+/m0/s1	UOYTYFVNDNZIOW-VZDSUCBGSA-N	12214.6
InChI=1S/C15H20O6/c1-7-4-5-15(12(17)10(7)16)9-8(2)6-20-14(15,3)21-11(9)13(18)19/h4,8-9,11-12,17H,5-6H2,1-3H3,(H,18,19)	PPFPQYCZSPBJPI-UHFFFAOYSA-N	4512.3
InChI=1S/C30H50/c1-20(2)21-10-13-25-28(21,6)18-19-29(7)23-11-12-24-26(3,4)15-9-16-27(24,5)22(23)14-17-30(25,29)8/h11,20-22,24-25H,9-10,12-19H2,1-8H3	NYHSEYGDWZMIEZ-UHFFFAOYSA-N	7092
InChI=1S/C32H52O2/c1-21(2)22-10-13-26-31(7)17-14-23-24(11-12-25-28(3,4)15-9-16-29(23,25)5)30(31,6)18-19-32(22,26)20-27(33)34-8/h11,21-23,25-26H,9-10,12-20H2,1-8H3	TZWCBSAPFCXXKH-UHFFFAOYSA-N	10154.1
InChI=1S/C30H50/c1-20(2)21-10-13-25-28(21,6)18-19-29(7)23-11-12-24-26(3,4)15-9-16-27(24,5)22(23)14-17-30(25,29)8/h20-21,24-25H,9-19H2,1-8H3	FQCKEVJQPWDRQG-UHFFFAOYSA-N	6867.3
InChI=1S/C30H50O/c1-19(2)20-9-12-24-28(20,6)17-18-29(7)22-10-11-23-26(3,4)25(31)14-15-27(23,5)21(22)13-16-30(24,29)8/h19-20,23-25,31H,9-18H2,1-8H3	LUZUHPHTXSGDDD-UHFFFAOYSA-N	7658.3
InChI=1S/C32H52O2/c1-21(2)22-10-13-26-31(7)17-14-23-24(11-12-25-28(3,4)15-9-16-29(23,25)5)30(31,6)18-19-32(22,26)20-27(33)34-8/h21-22,25-26H,9-20H2,1-8H3	FGWBGPGRAOKSGS-UHFFFAOYSA-N	9626.1
InChI=1S/C30H48O3/c1-17(2)18-9-10-21-27(18,5)13-14-29(7)25-19(31)15-22-26(3,4)23(33)11-12-28(22,6)24(25)20(32)16-30(21,29)8/h17-19,21-23,31,33H,9-16H2,1-8H3	VGKDKBUHLQYHBS-UHFFFAOYSA-N	9435
InChI=1S/C30H48O3/c1-17(2)18-9-10-21-27(18,5)13-14-29(7)25-19(31)15-22-26(3,4)23(33)11-12-28(22,6)24(25)20(32)16-30(21,29)8/h17-18,20-23,32-33H,9-16H2,1-8H3	QZYBLSBBEUUBNS-UHFFFAOYSA-N	11156.2
InChI=1S/C30H46O3/c1-17(2)18-9-10-21-27(18,5)13-14-29(7)25-19(31)15-22-26(3,4)23(33)11-12-28(22,6)24(25)20(32)16-30(21,29)8/h17-18,21-23,33H,9-16H2,1-8H3	TWWFTEIDBDUQPG-UHFFFAOYSA-N	11638.9
InChI=1S/C30H50/c1-20(2)21-10-13-25-28(21,6)18-19-29(7)23-11-12-24-26(3,4)15-9-16-27(24,5)22(23)14-17-30(25,29)8/h14,20-21,23-25H,9-13,15-19H2,1-8H3	ZHDRLFGZQZCZKX-UHFFFAOYSA-N	6905.5
InChI=1S/C32H54O2/c1-21(2)22-10-13-26-31(7)17-14-23-24(11-12-25-28(3,4)15-9-16-29(23,25)5)30(31,6)18-19-32(22,26)20-27(33)34-8/h14,21-22,24-27,33H,9-13,15-20H2,1-8H3	HVEDUBGGHNPNEE-UHFFFAOYSA-N	31127.4
InChI=1S/C30H50O2/c1-18(2)19-9-12-23-28(19,6)15-16-29(7)20-10-11-22-26(3,4)24(31)13-14-27(22,5)21(20)17-25(32)30(23,29)8/h17-20,22-25,31-32H,9-16H2,1-8H3	ZWTQSIHLEYRYLZ-UHFFFAOYSA-N	8578.3
InChI=1S/C30H50O/c1-19(2)20-9-12-24-28(20,6)17-18-29(7)22-10-11-23-26(3,4)25(31)14-15-27(23,5)21(22)13-16-30(24,29)8/h10,19-21,23-25,31H,9,11-18H2,1-8H3	VLRMAVHXJLVDCY-UHFFFAOYSA-N	24231.8
InChI=1S/C13H8N2OS/c14-6-11-1-2-13(5-12(11)7-15)16-8-10-3-4-17-9-10/h1-5,9H,8H2	LEVDDNWPBMPRJQ-UHFFFAOYSA-N	1757.8
InChI=1S/C30H33ClN4O2/c1-20(2)27(34(17-7-16-32)29(36)23-12-10-21(3)11-13-23)28-33-26-18-24(31)14-15-25(26)30(37)35(28)19-22-8-5-4-6-9-22/h4-6,8-15,18,20,27H,7,16-17,19,32H2,1-3H3/t27-/m1/s1	QJZRFPJCWMNVAV-HHHXNRCGSA-N	56537.4
InChI=1S/C8H15N/c9-7-6-8-4-2-1-3-5-8/h4H,1-3,5-7,9H2	IUDMXOOVKMKODN-UHFFFAOYSA-N	333.9
InChI=1S/C7H8ClN/c1-5-3-2-4-6(8)7(5)9/h2-4H,9H2,1H3	WFNLHDJJZSJARK-UHFFFAOYSA-N	196.1
InChI=1S/C7H7ClO/c1-5-3-2-4-6(8)7(5)9/h2-4,9H,1H3	YPNZJHFXFVLXSE-UHFFFAOYSA-N	187.7
InChI=1S/C7H7ClO/c1-5-4-6(9)2-3-7(5)8/h2-4,9H,1H3	CFKMVGJGLGKFKI-UHFFFAOYSA-N	108.5
InChI=1S/C7H6ClNO2/c1-5-2-3-6(9(10)11)4-7(5)8/h2-4H,1H3	LLYXJBROWQDVMI-UHFFFAOYSA-N	322.7
InChI=1S/C7H6ClNO2/c1-5-2-3-6(8)4-7(5)9(10)11/h2-4H,1H3	SQFLFRQWPBEDHM-UHFFFAOYSA-N	339.4
InChI=1S/C6H5Cl2NO2/c7-5-2-1-4(9(10)11)3-6(5)8/h1-3,10-11H	DYHSQGNGHOXIFF-UHFFFAOYSA-N	375.1
InChI=1S/C6H3Cl4NO2/c7-2-1-3(8)5(10)6(4(2)9)11(12)13/h1,12-13H	ILDGYIMJYBUHHZ-UHFFFAOYSA-N	2234.4
InChI=1S/C18H22O2/c1-18-9-8-14-13-5-3-12(19)10-11(13)2-4-15(14)16(18)6-7-17(18)20/h3,5,10,14-16,19H,2,4,6-9H2,1H3	DNXHEGUUPJUMQT-UHFFFAOYSA-N	8072.1
InChI=1S/C12H4F8N2/c13-3-1(4(14)8(18)11(21)7(3)17)2-5(15)9(19)12(22)10(20)6(2)16/h21-22H2	FWOLORXQTIGHFX-UHFFFAOYSA-N	628.2
InChI=1S/C8H10ClN3/c9-8-10-4-3-7(11-8)12-5-1-2-6-12/h3-4H,1-2,5-6H2	OSBZWNGXKCNMHM-UHFFFAOYSA-N	469.6
InChI=1S/C8H10ClN3/c9-7-3-4-10-8(11-7)12-5-1-2-6-12/h3-4H,1-2,5-6H2	ZJLJJVGPLBMEPQ-UHFFFAOYSA-N	433
InChI=1S/C14H11N/c1-11-7-8-14(13(9-11)10-15)12-5-3-2-4-6-12/h2-9H,1H3	QMSDNBJQBPHACW-UHFFFAOYSA-N	4915.6
InChI=1S/C7H14O2/c1-3-5-7(8)9-6-4-2/h3-6H2,1-2H3	HUAZGNHGCJGYNP-UHFFFAOYSA-N	108.5
InChI=1S/C29H48O/c1-7-21(19(2)3)9-8-20(4)25-12-13-26-24-11-10-22-18-23(30)14-16-28(22,5)27(24)15-17-29(25,26)6/h18-21,24-27H,7-17H2,1-6H3	RUVUHIUYGJBLGI-UHFFFAOYSA-N	22503.8
InChI=1S/C29H46O2/c1-7-20(18(2)3)9-8-19(4)23-10-11-24-22-17-27(31)26-16-21(30)12-14-29(26,6)25(22)13-15-28(23,24)5/h16,18-20,22-25H,7-15,17H2,1-6H3	UVFOCYGYACXLAY-UHFFFAOYSA-N	12422
InChI=1S/C9H13N/c10-8-4-7-9-5-2-1-3-6-9/h1-3,5-6H,4,7-8,10H2	LYUQWQRTDLVQGA-UHFFFAOYSA-N	442.9
InChI=1S/C8H18N2/c9-5-4-8-10-6-2-1-3-7-10/h1-9H2	JMUCXULQKPWSTJ-UHFFFAOYSA-N	302.4
InChI=1S/C10H8N2O/c11-6-8-5-7-3-1-2-4-9(7)13-10(8)12/h1-4H,5,12H2	HTDJFGBZDIJBSP-UHFFFAOYSA-N	481.4
InChI=1S/C8H8O/c1-7(9)8-5-3-2-4-6-8/h2-6H,1H3	KWOLFJPFCHCOCG-UHFFFAOYSA-N	184.8
InChI=1S/C9H10O2/c1-7(10)8-3-5-9(11-2)6-4-8/h3-6H,1-2H3	NTPLXRHDUXRPNE-UHFFFAOYSA-N	321.6
InChI=1S/C8H7NO3/c1-6(10)7-2-4-8(5-3-7)9(11)12/h2-5H,1H3	YQYGPGKTNQNXMH-UHFFFAOYSA-N	356.4
InChI=1S/C20H24N2O/c1-15(2)13-17-5-9-19(10-6-17)16(3)22-21-14-18-7-11-20(23-4)12-8-18/h5-12,14-15H,13H2,1-4H3/b21-14+,22-16+	YARYSQXWADUMEA-KTWAZNHYSA-N	6310.4
InChI=1S/C10H12O3/c1-13-10-7-8(3-2-6-11)4-5-9(10)12/h2-5,7,11-12H,6H2,1H3/b3-2+	JMFRWRFFLBVWSI-NSCUHMNNSA-N	413.2
InChI=1S/C20H22O6/c1-25-17-11-13(5-3-7-21)9-15(19(17)23)16-10-14(6-4-8-22)12-18(26-2)20(16)24/h3-6,9-12,21-24H,7-8H2,1-2H3/b5-3+,6-4+	LNPUFGIAJJTBEI-GGWOSOGESA-N	2976.7
InChI=1S/C20H22O6/c1-23-17-7-11(3-5-15(17)21)19-13-9-26-20(14(13)10-25-19)12-4-6-16(22)18(8-12)24-2/h3-8,13-14,19-22H,9-10H2,1-2H3	HGXBRUKMWQGOIE-UHFFFAOYSA-N	3199.5
InChI=1S/C20H22O6/c1-24-17-10-13(5-6-16(17)23)19-15(11-22)14-8-12(4-3-7-21)9-18(25-2)20(14)26-19/h3-6,8-10,15,19,21-23H,7,11H2,1-2H3/b4-3+	KUSXBOZNRPQEON-ONEGZZNKSA-N	4494.5
InChI=1S/C20H24O7/c1-25-17-11-14(6-7-15(17)23)20(24)19(12-22)27-16-8-5-13(4-3-9-21)10-18(16)26-2/h3-8,10-11,19-24H,9,12H2,1-2H3/b4-3-	FYEZJIXULOZDRT-ARJAWSKDSA-N	7835.5
InChI=1S/C20H24O7/c1-25-17-11-14(6-7-15(17)23)20(24)19(12-22)27-16-8-5-13(4-3-9-21)10-18(16)26-2/h3-8,10-11,19-24H,9,12H2,1-2H3	FYEZJIXULOZDRT-UHFFFAOYSA-N	4376.4
InChI=1S/C23H26O6/c1-10(2)12-9-13-15(17(26)14(11(3)24)16(12)25)23-8-6-7-22(4,5)20(23)18(27)19(13)29-21(23)28/h9-10,19-20,25H,6-8H2,1-5H3	ZWMNXVIUPFQWFJ-UHFFFAOYSA-N	6361.2
InChI=1S/C17H12N2O/c1-2-3-11-18-15-9-7-14(8-10-15)17(20)13-16-6-4-5-12-19-16/h4-10,12H,1,13H2	UXDXRTQXNGMZEO-UHFFFAOYSA-N	22363.4
InChI=1S/C15H16N2O/c1-17(2)14-8-6-12(7-9-14)15(18)11-13-5-3-4-10-16-13/h3-10H,11H2,1-2H3	BANQOEJKKRVNSW-UHFFFAOYSA-N	2056.3
InChI=1S/C13H12N2O/c14-11-6-4-10(5-7-11)13(16)9-12-3-1-2-8-15-12/h1-8H,9,14H2	UEADKLNFMQYUGU-UHFFFAOYSA-N	1050.1
InChI=1S/C14H13NO/c1-11-5-7-12(8-6-11)14(16)10-13-4-2-3-9-15-13/h2-9H,10H2,1H3	GSDQHQGFZHVAPE-UHFFFAOYSA-N	1157.8
InChI=1S/C14H13NO/c1-11-5-4-6-12(9-11)14(16)10-13-7-2-3-8-15-13/h2-9H,10H2,1H3	BSAOCMFXHXZAFJ-UHFFFAOYSA-N	1082.3
InChI=1S/C13H11NO/c15-13(11-6-2-1-3-7-11)10-12-8-4-5-9-14-12/h1-9H,10H2	CMOXTMGJZNCXEI-UHFFFAOYSA-N	866.5
InChI=1S/C13H10FNO/c14-11-6-4-10(5-7-11)13(16)9-12-3-1-2-8-15-12/h1-8H,9H2	HSXYDJFTGOBXIG-UHFFFAOYSA-N	1404.2
InChI=1S/C13H10BrNO/c14-11-6-4-10(5-7-11)13(16)9-12-3-1-2-8-15-12/h1-8H,9H2	XEBXAVNJDPUBTP-UHFFFAOYSA-N	1348.4
InChI=1S/C13H10ClNO/c14-11-6-4-10(5-7-11)13(16)9-12-3-1-2-8-15-12/h1-8H,9H2	KXCOOLQUDZYTGG-UHFFFAOYSA-N	1976.8
InChI=1S/C13H10FNO/c14-11-5-3-4-10(8-11)13(16)9-12-6-1-2-7-15-12/h1-8H,9H2	NRKOUVBFIJOGLN-UHFFFAOYSA-N	1416.9
InChI=1S/C13H10BrNO/c14-11-5-3-4-10(8-11)13(16)9-12-6-1-2-7-15-12/h1-8H,9H2	PJWYHDVLXBNXQV-UHFFFAOYSA-N	1331.9
InChI=1S/C14H10F3NO/c15-14(16,17)11-6-4-10(5-7-11)13(19)9-12-3-1-2-8-18-12/h1-8H,9H2	LJPRPXLLPLLUEF-UHFFFAOYSA-N	1998.3
InChI=1S/C13H10N2O3/c16-13(9-11-3-1-2-8-14-11)10-4-6-12(7-5-10)15(17)18/h1-8H,9H2	JTLRCYLNTKZGRG-UHFFFAOYSA-N	1203.1
InChI=1S/C17H12N2O/c1-2-3-11-18-15-9-7-14(8-10-15)17(20)13-16-6-4-5-12-19-16/h4-10,12-13,20H,1H2/b17-13-	WRMFXGMUOWQJNU-LGMDPLHJSA-N	12910.7
InChI=1S/C14H14N2O/c1-15-12-7-5-11(6-8-12)14(17)10-13-4-2-3-9-16-13/h2-10,15,17H,1H3/b14-10-	VGNIHJIYCBSTPP-UVTDQMKNSA-N	1155.6
InChI=1S/C13H12N2O/c14-11-6-4-10(5-7-11)13(16)9-12-3-1-2-8-15-12/h1-9,16H,14H2/b13-9-	SWSMPGKYQHLXOI-LCYFTJDESA-N	840.2
InChI=1S/C14H13NO2/c1-17-13-7-5-11(6-8-13)14(16)10-12-4-2-3-9-15-12/h2-10,16H,1H3/b14-10-	HKOYAQQXTGVGIB-UVTDQMKNSA-N	1541.4
InChI=1S/C14H13NO/c1-11-5-7-12(8-6-11)14(16)10-13-4-2-3-9-15-13/h2-10,16H,1H3/b14-10-	WZZCOIFIFQHKEI-UVTDQMKNSA-N	614.9
InChI=1S/C14H13NO/c1-11-5-4-6-12(9-11)14(16)10-13-7-2-3-8-15-13/h2-10,16H,1H3/b14-10-	ZKMFCPPHKLKKNP-UVTDQMKNSA-N	992.3
ZKMFCPPHKLKKNP-UVTDQMKNSA-N	ZKMFCPPHKLKKNP-UVTDQMKNSA-N	992.3
InChI=1S/C13H10FNO/c14-11-6-4-10(5-7-11)13(16)9-12-3-1-2-8-15-12/h1-9,16H/b13-9-	QPHCWIKJAGMHMS-LCYFTJDESA-N	753.4
InChI=1S/C13H10BrNO/c14-11-6-4-10(5-7-11)13(16)9-12-3-1-2-8-15-12/h1-9,16H/b13-9-	NKIKWEQXICKSKM-LCYFTJDESA-N	844.6
InChI=1S/C13H10ClNO/c14-11-6-4-10(5-7-11)13(16)9-12-3-1-2-8-15-12/h1-9,16H/b13-9-	SVSUVYGJTIGZBD-LCYFTJDESA-N	1125.2
InChI=1S/C13H10FNO/c14-11-5-3-4-10(8-11)13(16)9-12-6-1-2-7-15-12/h1-9,16H/b13-9-	MIBKIACLCZQGKZ-LCYFTJDESA-N	1126.9
InChI=1S/C13H10BrNO/c14-11-5-3-4-10(8-11)13(16)9-12-6-1-2-7-15-12/h1-9,16H/b13-9-	NLGKWYDGUXBUIY-LCYFTJDESA-N	883.1
InChI=1S/C14H10F3NO/c15-14(16,17)11-6-4-10(5-7-11)13(19)9-12-3-1-2-8-18-12/h1-9,19H/b13-9-	XBTKYERQHVXLLG-LCYFTJDESA-N	1610.7
InChI=1S/C13H10N2O3/c16-13(9-11-3-1-2-8-14-11)10-4-6-12(7-5-10)15(17)18/h1-9,16H/b13-9-	IGMTWDJZNDUSEH-LCYFTJDESA-N	752.3
InChI=1S/C2H4O/c1-2-3/h2H,1H3	IKHGUXGNUITLKF-UHFFFAOYSA-N	6.5
InChI=1S/C2H5NO/c1-2(3)4/h1H3,(H2,3,4)	DLFVBJFMPXGRIB-UHFFFAOYSA-N	12.5
InChI=1S/C2H4O2/c1-2(3)4/h1H3,(H,3,4)	QTBSBXVTEAMEQO-UHFFFAOYSA-N	9.4
InChI=1S/C4H6O3/c1-3(5)7-4(2)6/h1-2H3	WFDIJRYMOXRFFG-UHFFFAOYSA-N	40.3
InChI=1S/C3H6O/c1-3(2)4/h1-2H3	CSCPPACGZOOCGX-UHFFFAOYSA-N	13.2
InChI=1S/C3H7NO/c1-3(2)4-5/h5H,1-2H3	PXAJQJMDEXJWFB-UHFFFAOYSA-N	25.1
InChI=1S/C2H3N/c1-2-3/h1H3	WEVYAHXRMPXWCK-UHFFFAOYSA-N	4.8
InChI=1S/C2H3ClO/c1-2(3)4/h1H3	WETWJCDKMRHUPV-UHFFFAOYSA-N	17
InChI=1S/C3H4O/c1-2-3-4/h2-3H,1H2	HGINCPLSRVDWNT-UHFFFAOYSA-N	10.1
InChI=1S/C3H7Br/c1-2-3-4/h2-3H2,1H3	CYNYIHKIEHGYOZ-UHFFFAOYSA-N	50.6
InChI=1S/C4H6O/c1-3-4(2)5/h3H,1H2,2H3	FUSUHKVFWTUUBE-UHFFFAOYSA-N	21.9
InChI=1S/C3H7Cl/c1-2-3-4/h2-3H2,1H3	SNMVRZFUUCLYTO-UHFFFAOYSA-N	20.5
InChI=1S/C6H12/c1-2-4-6-5-3-1/h1-6H2	XDTMQSROBMDMFD-UHFFFAOYSA-N	49.5
InChI=1S/C4H7NO2/c1-3(6)5-4(2)7/h1-2H3,(H,5,6,7)	ZSBDPRIWBYHIAF-UHFFFAOYSA-N	51.4
InChI=1S/C4H10O/c1-3-5-4-2/h3-4H2,1-2H3	RTZKZFJDLAIYFH-UHFFFAOYSA-N	27.2
InChI=1S/C3H6O3/c1-5-3(4)6-2/h1-2H3	IEJIGPNLZYLLBP-UHFFFAOYSA-N	20.7
InChI=1S/C5H10O2/c1-5(2)6-3-4-7-5/h3-4H2,1-2H3	SIJBDWPVNAYVGY-UHFFFAOYSA-N	100.7
InChI=1S/C2H6O4S/c1-5-7(3,4)6-2/h1-2H3	VAYGXNSJCAHWJZ-UHFFFAOYSA-N	41.9
InChI=1S/C2H6S/c1-3-2/h1-2H3	QMMFVYPAHWMCMS-UHFFFAOYSA-N	12.3
InChI=1S/C2H6O3S/c1-4-6(3)5-2/h1-2H3	BDUPRNVPXOHWIL-UHFFFAOYSA-N	36.6
InChI=1S/C2H6O2S/c1-5(2,3)4/h1-2H3	HHVIBTZHLRERCL-UHFFFAOYSA-N	28.1
InChI=1S/C2H6OS/c1-4(2)3/h1-2H3	IAZDPXIOMUYVGZ-UHFFFAOYSA-N	22.1
InChI=1S/C3H8N2O/c1-4-3(6)5-2/h1-2H3,(H2,4,5,6)	MGJKQDOBUOMPEZ-UHFFFAOYSA-N	38
InChI=1S/C2H6S/c1-2-3/h3H,2H2,1H3	DNJIEGIFACGWOD-UHFFFAOYSA-N	19.2
InChI=1S/C8H10/c1-2-8-6-4-3-5-7-8/h3-7H,2H2,1H3	YNQLUTRBYVCPMQ-UHFFFAOYSA-N	133
InChI=1S/C3H7NO2/c1-2-6-3(4)5/h2H2,1H3,(H2,4,5)	JOYRKODLDBILNP-UHFFFAOYSA-N	32.7
InChI=1S/C3H5NO/c1-2-4-3-5/h2H2,1H3	WUDNUHPRLBTKOJ-UHFFFAOYSA-N	22.8
InChI=1S/C4H4O/c1-2-4-5-3-1/h1-4H	YLQBMQCUIZJEEH-UHFFFAOYSA-N	13.5
InChI=1S/CH4O/c1-2/h2H,1H3	OKKJLVBELUTLKV-UHFFFAOYSA-N	3.1
InChI=1S/C3H6O2/c1-3(4)5-2/h1-2H3	KXKVLQRXCPHEJC-UHFFFAOYSA-N	18.3
InChI=1S/C4H6O2/c1-3-4(5)6-2/h3H,1H2,2H3	BAPJBEWLBFYGME-UHFFFAOYSA-N	26.2
InChI=1S/C2H3NS/c1-3-2-4/h1H3	LGDSHSYDSCRFAB-UHFFFAOYSA-N	23.8
InChI=1S/C2H3NS/c1-4-2-3/h1H3	VYHVQEYOFIYNJP-UHFFFAOYSA-N	19
InChI=1S/C6H5NO2/c8-7(9)6-4-2-1-3-5-6/h1-5H	LQNUZADURLCDLV-UHFFFAOYSA-N	76.4
InChI=1S/CH3NO2/c1-2(3)4/h1H3	LYGJENNIWJXYER-UHFFFAOYSA-N	10.1
InChI=1S/C2H6N2O/c1-4(2)3-5/h1-2H3	UMFJAHHVKNCGLG-UHFFFAOYSA-N	24.8
InChI=1S/C3H9N/c1-2-3-4/h2-4H2,1H3	WGYKZJWCGVVSQN-UHFFFAOYSA-N	26.2
InChI=1S/C5H12/c1-3-5-4-2/h3-5H2,1-2H3	OFBQJSOFQDEBGM-UHFFFAOYSA-N	28.2
InChI=1S/C5H10/c1-3-5-4-2/h3H,1,4-5H2,2H3	YWAKXRMUMFPDSH-UHFFFAOYSA-N	28.2
InChI=1S/C5H8/c1-3-5-4-2/h1H,4-5H2,2H3	IBXNCJKFFQIKKY-UHFFFAOYSA-N	24
InChI=1S/C6H6O/c7-6-4-2-1-3-5-6/h1-5,7H	ISWSIDIOOBJBQZ-UHFFFAOYSA-N	40.7
InChI=1S/C3H6O/c1-3-2-4-3/h3H,2H2,1H3	GOOHAUXETOMSMM-UHFFFAOYSA-N	22.4
InChI=1S/C5H5N/c1-2-4-6-5-3-1/h1-5H	JUJWROOIHBZHMG-UHFFFAOYSA-N	22.2
InChI=1S/C2H6O/c1-2-3/h3H,2H2,1H3	LFQSCWFLJHTTHZ-UHFFFAOYSA-N	9.6
InChI=1S/C7H14O/c1-6-4-2-3-5-7(6)8/h6-8H,2-5H2,1H3/t6-,7+/m0/s1	NDVWOBYBJYUSMF-NKWVEPMBSA-N	188.3
InChI=1S/C7H14O/c1-6-4-2-3-5-7(6)8/h6-8H,2-5H2,1H3/t6-,7-/m1/s1	NDVWOBYBJYUSMF-RNFRBKRXSA-N	174.2
InChI=1S/C7H14O/c1-6-3-2-4-7(8)5-6/h6-8H,2-5H2,1H3/t6-,7+/m1/s1	HTSABYAWKQAHBT-RQJHMYQMSA-N	256.4
InChI=1S/C7H14O/c1-6-3-2-4-7(8)5-6/h6-8H,2-5H2,1H3/t6-,7-/m0/s1	HTSABYAWKQAHBT-BQBZGAKWSA-N	150.4
InChI=1S/C7H14O/c1-6-2-4-7(8)5-3-6/h6-8H,2-5H2,1H3/t6-,7+	MQWCXKGKQLNYQG-KNVOCYPGSA-N	121.6
InChI=1S/C7H14O/c1-6-2-4-7(8)5-3-6/h6-8H,2-5H2,1H3/t6-,7-	MQWCXKGKQLNYQG-LJGSYFOKSA-N	158.8
InChI=1S/C16H14N2O5S/c1-16(2)10(15(22)23)18-13(21)9(14(18)24-16)17-11(19)7-5-3-4-6-8(7)12(17)20/h3-6,9-10,14H,1-2H3,(H,22,23)/t9-,10+,14-/m1/s1	LNVKHOIUIPPOFH-ISTVAULSSA-N	3977.6
InChI=1S/C3H8O/c1-2-3-4/h4H,2-3H2,1H3	BDERNNFJNOPAEC-UHFFFAOYSA-N	19
InChI=1S/C3H8O/c1-3(2)4/h3-4H,1-2H3	KFZMGEQAYNKOFK-UHFFFAOYSA-N	20.5
InChI=1S/C4H10O/c1-2-3-4-5/h5H,2-4H2,1H3	LRHPLDYGYMQRHN-UHFFFAOYSA-N	33.9
InChI=1S/C4H10O/c1-3-4(2)5/h4-5H,3H2,1-2H3	BTANRVKWQNVYAZ-UHFFFAOYSA-N	45.7
InChI=1S/C4H10O/c1-4(2)3-5/h4-5H,3H2,1-2H3	ZXEKIIBDNHEJCQ-UHFFFAOYSA-N	45.5
InChI=1S/C4H10O/c1-4(2,3)5/h5H,1-3H3	DKGAVHZHDRPRBM-UHFFFAOYSA-N	55
InChI=1S/C5H12O/c1-5(2,3)4-6/h6H,4H2,1-3H3	KPSSIOMAKSHJJG-UHFFFAOYSA-N	77.7
InChI=1S/C5H12O/c1-3-5(6)4-2/h5-6H,3-4H2,1-2H3	AQIXEPGDORPWBJ-UHFFFAOYSA-N	60.7
InChI=1S/C5H12O/c1-4-5(2,3)6/h6H,4H2,1-3H3	MSXVEPNJUHWQHW-UHFFFAOYSA-N	130.1
InChI=1S/C6H14O/c1-5(7)6(2,3)4/h5,7H,1-4H3/t5-/m1/s1	DFOXKPDFWGNLJU-RXMQYKEDSA-N	137.8
InChI=1S/C6H12O/c7-6-4-2-1-3-5-6/h6-7H,1-5H2	HPXRVTGHNJAIIH-UHFFFAOYSA-N	88.6
InChI=1S/C3H5Cl/c1-2-3-4/h2-3H,1H3/b3-2-	OWXJKYNZGFSVRC-IHWYPQMZSA-N	17.9
InChI=1S/C3H5ClO2/c1-6-3(5)2-4/h2H2,1H3	QABLOFMHHSOFRJ-UHFFFAOYSA-N	39.1
InChI=1S/C3H5ClO/c1-3(5)2-4/h2H2,1H3	BULLHNJGPPOUOX-UHFFFAOYSA-N	27.5
InChI=1S/C3H7Cl/c1-3(2)4/h3H,1-2H3	ULYZAYCEDJDHCC-UHFFFAOYSA-N	23
InChI=1S/C3H5Cl/c1-2-3-4/h2H,1,3H2	OSDWBNJEKMUWAV-UHFFFAOYSA-N	17.2
InChI=1S/C3H3ClO/c1-2-3(4)5/h2H,1H2	HFBMWMNUJJDEQZ-UHFFFAOYSA-N	24.9
InChI=1S/C3H3Cl/c1-2-3-4/h1H,3H2	LJZPPWWHKPGCHS-UHFFFAOYSA-N	16.6
InChI=1S/C3H6ClNO/c1-5(2)3(4)6/h1-2H3	YIIMEMSDCNDGTB-UHFFFAOYSA-N	47.7
InChI=1S/C2H2ClN/c3-1-2-4/h1H2	RENMDAKOXSCIGH-UHFFFAOYSA-N	14.3
InChI=1S/C3H3ClO3/c4-2-1-6-3(5)7-2/h2H,1H2	OYOKPDLAMOMTEE-UHFFFAOYSA-N	92
InChI=1S/C6H3ClN2O4/c7-5-2-1-4(8(10)11)3-6(5)9(12)13/h1-3H	VYZAHLCBVHPDDF-UHFFFAOYSA-N	690.9
InChI=1S/C6H5ClO/c7-5-1-3-6(8)4-2-5/h1-4,8H	WXNZTHHGJRFXKQ-UHFFFAOYSA-N	69.3
InChI=1S/C4H9Cl/c1-4(2,3)5/h1-3H3	NBRKLOOSMBRFMH-UHFFFAOYSA-N	36.7
InChI=1S/C6H4ClNO3/c7-4-1-2-6(9)5(3-4)8(10)11/h1-3,9H	NWSIFTLPLKCTSX-UHFFFAOYSA-N	451.3
InChI=1S/C6H5Cl/c7-6-4-2-1-3-5-6/h1-5H	MVPPADPHJFYWMZ-UHFFFAOYSA-N	41.5
InChI=1S/C6H4ClNO2/c7-5-2-1-3-6(4-5)8(9)10/h1-4H	KMAQZIILEGKYQZ-UHFFFAOYSA-N	251
InChI=1S/C6H5ClN2O2/c7-5-2-1-4(9(10)11)3-6(5)8/h1-3H,8H2	KWIXNFOTNVKIGM-UHFFFAOYSA-N	368.2
InChI=1S/C5H3ClO2/c6-5(7)4-2-1-3-8-4/h1-3H	OFTKFKYVSBNYEC-UHFFFAOYSA-N	60.2
InChI=1S/C4H3ClS/c5-4-1-2-6-3-4/h1-3H	QUBJDMPBDURTJT-UHFFFAOYSA-N	42.1
InChI=1S/C5H4ClNO/c6-4-1-5(8)3-7-2-4/h1-3,8H	TUIDQYRZDZRHPQ-UHFFFAOYSA-N	63.5
InChI=1S/C6H6ClNO/c7-5-2-1-4(8)3-6(5)9/h1-3,9H,8H2	JSCNCRWPXOTDDZ-UHFFFAOYSA-N	132.6
InChI=1S/C2H2Cl2/c3-1-2-4/h1-2H/b2-1-/i1+1,2+1	KFUSEUYYWQURPO-GQTGYUFJSA-N	14.7
InChI=1S/C6H4Cl2/c7-5-3-1-2-4-6(5)8/h1-4H	RFFLAFLAYFXFSW-UHFFFAOYSA-N	55.2
InChI=1S/C6H4Cl2/c7-5-2-1-3-6(8)4-5/h1-4H	ZPQOPVIELGIULI-UHFFFAOYSA-N	53.9
InChI=1S/C6H5Cl2N/c7-4-2-1-3-5(8)6(4)9/h1-3H,9H2	JDMFXJULNGEPOI-UHFFFAOYSA-N	125.6
InChI=1S/C6H4Cl2/c7-5-1-2-6(8)4-3-5/h1-4H	OCJBOOLMMGQPQU-UHFFFAOYSA-N	49.6
InChI=1S/C6H4Cl2O/c7-4-1-2-5(8)6(9)3-4/h1-3,9H	RANCECPPZPIPNO-UHFFFAOYSA-N	92.4
InChI=1S/C6H3Cl2NO2/c7-5-2-1-4(9(10)11)3-6(5)8/h1-3H	NTBYINQTYWZXLH-UHFFFAOYSA-N	246.2
InChI=1S/C6H3Cl2NO2/c7-4-1-2-6(9(10)11)5(8)3-4/h1-3H	QUIMTLZDMCNYGY-UHFFFAOYSA-N	353.4
InChI=1S/C6H3Cl2NO2/c7-4-2-1-3-5(6(4)8)9(10)11/h1-3H	CMVQZRLQEOAYSW-UHFFFAOYSA-N	377.4
InChI=1S/C4H2Cl2N2/c5-3-1-2-4(6)8-7-3/h1-2H	GUSWJGOYDXFJSI-UHFFFAOYSA-N	52.4
InChI=1S/C6H3Cl2NO2/c7-4-1-5(8)3-6(2-4)9(10)11/h1-3H	RNABGKOKSBUFHW-UHFFFAOYSA-N	214.3
InChI=1S/C4H6Cl2/c1-4(6)2-3-5/h2H,3H2,1H3/b4-2-	WLIADPFXSACYLS-RQOWECAXSA-N	41.4
InChI=1S/C4Cl2O3/c5-1-2(6)4(8)9-3(1)7	AGULWIQIYWWFBJ-UHFFFAOYSA-N	59.6
InChI=1S/C5H3Cl2N/c6-4-2-1-3-8-5(4)7/h1-3H	MAKFMOSBBNKPMS-UHFFFAOYSA-N	68.3
InChI=1S/C4H2Cl2N2/c5-3-1-4(6)8-2-7-3/h1-2H	XJPZKYIHCLDXST-UHFFFAOYSA-N	53.5
InChI=1S/C4H2Cl2N2/c5-3-1-7-2-4(6)8-3/h1-2H	LSEAAPGIZCDEEH-UHFFFAOYSA-N	52.1
InChI=1S/C4H3Cl2N3/c5-3-2(7)4(6)9-1-8-3/h1H,7H2	NIGDWBHWHVHOAD-UHFFFAOYSA-N	100.3
InChI=1S/C3H6Cl2/c1-3(2,4)5/h1-2H3	ZEOVXNVKXIPWMS-UHFFFAOYSA-N	36.1
InChI=1S/C2H4Cl2/c1-2(3)4/h2H,1H3	SCYULBFZEHDVBN-UHFFFAOYSA-N	20.9
InChI=1S/C2HCl2N/c3-2(4)1-5/h2H	STZZWJCGRKXEFF-UHFFFAOYSA-N	24.2
InChI=1S/C6H3Cl3/c7-4-1-5(8)3-6(9)2-4/h1-3H	XKEFYDZQGKAQCN-UHFFFAOYSA-N	63.3
InChI=1S/C6H3Cl3/c7-4-2-1-3-5(8)6(4)9/h1-3H	RELMFMZEBKVZJC-UHFFFAOYSA-N	83.5
InChI=1S/C6H3Cl3O/c7-3-1-4(8)6(10)5(9)2-3/h1-2,10H	LINPIYWFGCPVIE-UHFFFAOYSA-N	165.4
InChI=1S/C6H4Cl3N/c7-3-1-4(8)6(10)5(9)2-3/h1-2H,10H2	NATVSFWWYVJTAZ-UHFFFAOYSA-N	163.6
InChI=1S/C6H2Cl3NO/c7-4-1-3(10-9)2-5(8)6(4)11/h1-2H	YHUMTHWQGWPJOQ-UHFFFAOYSA-N	320.9
InChI=1S/C6H4Cl3N/c7-3-1-5(9)6(10)2-4(3)8/h1-2H,10H2	GUMCAKKKNKYFEB-UHFFFAOYSA-N	199.6
InChI=1S/C6H3Cl3/c7-4-1-2-5(8)6(9)3-4/h1-3H	PBKONEOXTCPAFI-UHFFFAOYSA-N	86.1
InChI=1S/C6H2Cl3NO2/c7-3-1-5(9)6(10(11)12)2-4(3)8/h1-2H	IBRBMZRLVYKVRF-UHFFFAOYSA-N	796.1
InChI=1S/C6H4Cl3N/c7-3-1-2-4(10)6(9)5(3)8/h1-2H,10H2	RRJUYQOFOMFVQS-UHFFFAOYSA-N	201.6
InChI=1S/C6H2Cl3NO2/c7-3-1-4(8)6(10(11)12)5(9)2-3/h1-2H	AEBJDOTVYMITIA-UHFFFAOYSA-N	378.3
InChI=1S/C6H3Cl3O/c7-4-1-3(10)2-5(8)6(4)9/h1-2,10H	GBNHEBQXJVDXSW-UHFFFAOYSA-N	208.6
InChI=1S/C7H6Cl2/c1-5-6(8)3-2-4-7(5)9/h2-4H,1H3	DMEDNTFWIHCBRK-UHFFFAOYSA-N	232.3
InChI=1S/C7H6Cl2O/c1-10-7-5(8)3-2-4-6(7)9/h2-4H,1H3	KZLMCDNAVVJKPX-UHFFFAOYSA-N	222.7
InChI=1S/C7H6Cl2/c1-5-2-3-6(8)4-7(5)9/h2-4H,1H3	FUNUTBJJKQIVSY-UHFFFAOYSA-N	209.8
InChI=1S/C7H3Cl2N/c8-6-1-5(4-10)2-7(9)3-6/h1-3H	PUJSUOGJGIECFQ-UHFFFAOYSA-N	90.8
InChI=1S/C7H6Cl2O/c8-6-2-1-3-7(9)5(6)4-10/h1-3,10H,4H2	WKKHCCZLKYKUDN-UHFFFAOYSA-N	356.8
InChI=1S/C7H4Cl2O/c8-6-3-1-5(2-4-6)7(9)10/h1-4H	RKIDDEGICSMIJA-UHFFFAOYSA-N	261.5
InChI=1S/C7H5Cl2NO3/c1-13-7-5(8)2-4(10(11)12)3-6(7)9/h2-3H,1H3	GJYVJKPFYCKNEC-UHFFFAOYSA-N	597.8
InChI=1S/C7H3Cl3O/c8-5-1-4(7(10)11)2-6(9)3-5/h1-3H	GGHLXLVPNZMBQR-UHFFFAOYSA-N	164.8
InChI=1S/C7H5Cl3/c8-4-5-6(9)2-1-3-7(5)10/h1-3H,4H2	LBOBESSDSGODDD-UHFFFAOYSA-N	202.4
InChI=1S/C7H3Cl3O2/c8-3-1-4(9)6(7(11)12)5(10)2-3/h1-2H,(H,11,12)	RAFFVQBMVYYTQS-UHFFFAOYSA-N	217.8
InChI=1S/C7H5Cl3O/c1-11-7-5(9)2-4(8)3-6(7)10/h2-3H,1H3	WCVOGSZTONGSQY-UHFFFAOYSA-N	302.2
InChI=1S/C7H5Cl3/c8-7(9,10)6-4-2-1-3-5-6/h1-5H	XEMRAKSQROQPBR-UHFFFAOYSA-N	234.4
InChI=1S/C8H5Cl2N/c9-7-2-1-3-8(10)6(7)4-5-11/h1-3H,4H2	AOEJUUCUKRUCEF-UHFFFAOYSA-N	422.6
InChI=1S/C8H4Cl2N2/c9-7-8(10)12-6-4-2-1-3-5(6)11-7/h1-4H	SPSSDDOTEZKOOV-UHFFFAOYSA-N	151.7
InChI=1S/C2H2Cl2/c3-1-2-4/h1-2H/b2-1+	KFUSEUYYWQURPO-OWOJBTEDSA-N	15.1
InChI=1S/C5H8O/c6-5-3-1-2-4-5/h1-4H2	BGTOWKSIORTVQH-UHFFFAOYSA-N	52.3
InChI=1S/C5H10O/c1-2-4-6-5-3-1/h1-5H2	DHXVGJBLRPWPCS-UHFFFAOYSA-N	49.3
InChI=1S/C7H8O/c1-8-7-5-3-2-4-6-7/h2-6H,1H3	RDOXTESZEPMUJZ-UHFFFAOYSA-N	140.8
InChI=1S/C4H4N2/c1-2-6-4-3-5-1/h1-4H/i1D,2D,3D,4D	KYQCOXFCLRTKLS-RHQRLBAQSA-N	17
InChI=1S/C2H4O/c1-2-3-1/h1-2H2	IAYPIBMASNFSPL-UHFFFAOYSA-N	5.8
InChI=1S/C6H10O/c7-6-4-2-1-3-5-6/h1-5H2	JHIVVAPYMSGYDF-UHFFFAOYSA-N	106.7
InChI=1S/C3H5Cl/c1-3(2)4/h1H2,2H3	PNLQPWWBHXMFCA-UHFFFAOYSA-N	26.8
InChI=1S/C2H4S/c1-2-3-1/h1-2H2	VOVUARRWDCVURC-UHFFFAOYSA-N	11.7
InChI=1S/C4H9NO2/c1-4(2,3)5(6)7/h1-3H3	AIMREYQYBFBEGQ-UHFFFAOYSA-N	82
InChI=1S/C2H5Cl/c1-2-3/h2H2,1H3	HRYZWHHZPQKTII-UHFFFAOYSA-N	11.8
InChI=1S/C4H6O/c5-4-2-1-3-4/h1-3H2	SHQSVMDWKBRBGB-UHFFFAOYSA-N	41.6
InChI=1S/C6H6/c1-2-4-6-5-3-1/h1-6H	UHOVQNZJYSORNB-UHFFFAOYSA-N	17.9
InChI=1S/C4H7Cl/c1-4(2)3-5/h3H,1-2H3	KWISWUFGPUHDRY-UHFFFAOYSA-N	30.9
InChI=1S/C4H8O/c1-2-4-5-3-1/h1-4H2	WYURNTSHIVDZCO-UHFFFAOYSA-N	37.7
InChI=1S/C5H11N/c1-6-4-2-3-5-6/h2-5H2,1H3	AVFZOVWCLRSYKC-UHFFFAOYSA-N	105.4
InChI=1S/C5H6O/c6-5-3-1-2-4-5/h1,3H,2,4H2	BZKFMUIJRXWWQK-UHFFFAOYSA-N	57.8
InChI=1S/C5H9N/c1-5(2,3)4-6/h1-3H3	JAMNHZBIQDNHMM-UHFFFAOYSA-N	38.7
InChI=1S/C4H8/c1-2-4-3-1/h1-4H2	PMPVIKIVABFJJI-UHFFFAOYSA-N	16.3
InChI=1S/C5H7N/c1-6-4-2-3-5-6/h2-5H,1H3	OXHNLMTVIGZXSG-UHFFFAOYSA-N	31
InChI=1S/C2H3Cl3/c1-2(3,4)5/h1H3	UOCLXMDMGBRAIB-UHFFFAOYSA-N	27.4
InChI=1S/C3H6O/c1-2-4-3-1/h1-3H2	AHHWIHXENZJRFG-UHFFFAOYSA-N	19.2
InChI=1S/C8H11N/c1-9(2)8-6-4-3-5-7-8/h3-7H,1-2H3	JLTDJTHDQAWBAV-UHFFFAOYSA-N	280.4
InChI=1S/C5H12O/c1-5(2,3)6-4/h1-4H3	BZLVMXJERCGZMT-UHFFFAOYSA-N	62.1
InChI=1S/C4H9NO/c1-4(6)5(2)3/h1-3H3	FXHOOIRPVKKKFG-UHFFFAOYSA-N	43.7
InChI=1S/C6H5F/c7-6-4-2-1-3-5-6/h1-5H	PYLWMHQQBFSUBP-UHFFFAOYSA-N	30.2
InChI=1S/C6H13N/c1-7-5-3-2-4-6-7/h2-6H2,1H3	PAMIQIKDUOTOBW-UHFFFAOYSA-N	94.7
InChI=1S/C3H7NO/c1-4(2)3-5/h3H,1-2H3	ZMXDDKWLCZADIW-UHFFFAOYSA-N	24.7
InChI=1S/C7H8/c1-7-5-3-2-4-6-7/h2-6H,1H3	YXFVVABEGXRONW-UHFFFAOYSA-N	42.9
InChI=1S/CH2Cl2/c2-1-3/h1H2	YMWUJEATGCHHMB-UHFFFAOYSA-N	10.2
InChI=1S/C3H3Cl3O/c1-2(7)3(4,5)6/h1H3	SMZHKGXSEAGRTI-UHFFFAOYSA-N
InChI=1S/C3H6/c1-2-3-1/h1-3H2	LVZWSLJZHVFIQJ-UHFFFAOYSA-N	6
InChI=1S/C4H4S/c1-2-4-5-3-1/h1-4H	YTPLMLYBLZKORZ-UHFFFAOYSA-N	22.1
InChI=1S/C3H5N/c1-2-3-4/h2H2,1H3	FVSKHRXBFJPNKK-UHFFFAOYSA-N	13.3
InChI=1S/C4H6/c1-3-4-2/h1-2H3	XNMQEEKYCVKGBD-UHFFFAOYSA-N	9.9
InChI=1S/C6H10/c1-5-6(2,3)4/h1H,2-4H3	PPWNCLVNXGCGAF-UHFFFAOYSA-N	38.6
InChI=1S/C6H8O/c7-6-4-2-1-3-5-6/h2,4H,1,3,5H2	FWFSEYBSWVRWGL-UHFFFAOYSA-N	141.6
InChI=1S/C3H4ClN/c1-3(4)2-5/h3H,1H3	JNAYPRPPXRWGQO-UHFFFAOYSA-N	29.8
InChI=1S/C4H7N/c1-4(2)3-5/h4H,1-2H3	LRDFRRGEGBBSRN-UHFFFAOYSA-N	25.1
InChI=1S/C6H12/c1-5-6(2,3)4/h5H,1H2,2-4H3	PKXHXOTZMFCXSH-UHFFFAOYSA-N	57.1
InChI=1S/C4H8/c1-4(2)3/h1H2,2-3H3	VQTUBCCKSQIDNK-UHFFFAOYSA-N	14.6
InChI=1S/C4H6/c1-3-2-4(1)3/h3-4H,1-2H2	LASLVGACQUUOEB-UHFFFAOYSA-N	16.5
InChI=1S/C5H10/c1-2-4-5-3-1/h1-5H2	RGSFGYAAUTVSQA-UHFFFAOYSA-N	36.8
InChI=1S/C2H2Cl2/c1-2(3)4/h1H2	LGXVIGDEPROXKC-UHFFFAOYSA-N	15.2
InChI=1S/C8H7N/c1-2-4-8-7(3-1)5-6-9-8/h1-6,9H	SIKJAQJRHWYJAI-UHFFFAOYSA-N	75.6
InChI=1S/C5H8/c1-2-4-5-3-1/h1-2H,3-5H2	LPIQUOYDBNQMRZ-UHFFFAOYSA-N	25.6
InChI=1S/C6H10/c1-2-4-6-5-3-1/h1-2H,3-6H2	HGCIXCUEYOPUTN-UHFFFAOYSA-N	72.2
InChI=1S/C4H6O2/c5-4-2-1-3-6-4/h1-3H2	YEJRWHAVMIAJKC-UHFFFAOYSA-N	54.3
InChI=1S/C3H4O/c4-3-1-2-3/h1-2H2	VBBRYJMZLIYUJQ-UHFFFAOYSA-N	14.2
InChI=1S/C7H8/c1-2-7-4-3-6(1)5-7/h1-4,6-7H,5H2	SJYNFBVQFBRSIB-UHFFFAOYSA-N	52.7
InChI=1S/C2H5NO2/c1-2-3(4)5/h2H2,1H3	MCSAJNNLRCFZED-UHFFFAOYSA-N	19.9
InChI=1S/C3H3NO/c1-2-4-5-3-1/h1-3H	CTAPFRYPJLPFDF-UHFFFAOYSA-N	15.5
InChI=1S/C4H4N2/c1-2-5-4-6-3-1/h1-4H	CZPWVGJYEJSRLH-UHFFFAOYSA-N	21
InChI=1S/C6H4O2/c7-5-1-2-6(8)4-3-5/h1-4H	AZQWKYJCGOJGHM-UHFFFAOYSA-N	39.4
InChI=1S/C5H10/c1-4-5(2)3/h4H,1-3H3	BKOOMYPCSUNDGP-UHFFFAOYSA-N	28.2
InChI=1S/C2HCl3/c3-1-2(4)5/h1H	XSTXAVWGXDQKEL-UHFFFAOYSA-N	24.6
InChI=1S/C4H6/c1-2-4-3-1/h1-2H,3-4H2	CFBGXYDUODCMNS-UHFFFAOYSA-N	11.2
InChI=1S/C4H5NS/c1-4-2-6-3-5-4/h2-3H,1H3	QMHIMXFNBOYPND-UHFFFAOYSA-N	44
InChI=1S/CHCl3/c2-1(3)4/h1H	HEDRZPFGACZZDS-UHFFFAOYSA-N	19
InChI=1S/C4H4N2/c1-2-4-6-5-3-1/h1-4H	PBMFSQRYOILNGV-UHFFFAOYSA-N	20.6
InChI=1S/C4H2Cl2O2/c5-2-1-8-4(7)3(2)6/h1H2	ULWRZZDLLPNFEW-UHFFFAOYSA-N	61.2
InChI=1S/C4H4O/c1-3-4(2)5/h1H,2H3	XRGPFNGLRSIPSA-UHFFFAOYSA-N	19.4
InChI=1S/C3H4O/c1-2-3-4/h1,4H,3H2	TVDSBUOJIPERQY-UHFFFAOYSA-N	17.4
InChI=1S/C9H8/c1-3-9-6-4-5-8(2)7-9/h1,4-7H,2H3	RENYIDZOAFFNHC-UHFFFAOYSA-N	106.8
InChI=1S/C6H10/c1-4-5-6(2)3/h1,6H,5H2,2-3H3	OXRWICUICBZVAE-UHFFFAOYSA-N	61.9
InChI=1S/C6H6O3/c7-3-5-1-2-6(4-8)9-5/h1-3,8H,4H2	NOEGNKMFWQHSLB-UHFFFAOYSA-N	171.6
InChI=1S/C9H6O2/c10-8-5-6-11-9-4-2-1-3-7(8)9/h1-6H	OTAFHZMPRISVEM-UHFFFAOYSA-N	138.8
InChI=1S/C10H10O2/c1-12-8-3-4-9-7(6-8)2-5-10(9)11/h3-4,6H,2,5H2,1H3	QOPRWBRNMPANKN-UHFFFAOYSA-N	345.8
InChI=1S/C10H14O/c1-7(2)9-5-4-8(3)10(11)6-9/h4,9H,1,5-6H2,2-3H3	ULDHMXUKGWMISQ-UHFFFAOYSA-N	544.6
InChI=1S/C6H6O3/c7-5-2-1-4-3-8-6(5)9-4/h1-2,4,6H,3H2/t4-,6+/m0/s1	HITOXZPZGPXYHY-UJURSFKZSA-N	122.4
InChI=1S/C11H12O/c12-11-8-4-2-6-9-5-1-3-7-10(9)11/h1,3,5,7H,2,4,6,8H2	KWHUHTFXMNQHAA-UHFFFAOYSA-N	397.4
InChI=1S/C8H8O3/c9-7-5-3-1-2-4-6(5)8(10)11-7/h1-2,5-6H,3-4H2	KMOUUZVZFBCRAM-UHFFFAOYSA-N	276.7
InChI=1S/C10H12/c1-2-9-7-4-5-8(6-7)10(9)3-1/h1-2,4-5,7-10H,3,6H2	HECLRDQVFMWTQS-UHFFFAOYSA-N	209.9
InChI=1S/C11H11NO/c1-8-3-4-9-7-10(13-2)5-6-11(9)12-8/h3-7H,1-2H3	NAGJQQFMJKMXJQ-UHFFFAOYSA-N	756
InChI=1S/C15H16O/c1-9-5-4-6-12-7-13-15(10(2)8-16-13)11(3)14(9)12/h4,6-9H,5H2,1-3H3	IQVWMDXKYQHJMP-UHFFFAOYSA-N	1536.1
InChI=1S/C11H11NO3/c1-12-3-2-7-4-9-10(15-6-14-9)5-8(7)11(12)13/h4-5H,2-3,6H2,1H3	WIUVXEAALLSOQN-UHFFFAOYSA-N	873.6
InChI=1S/C16H20O4/c1-8-7-10-11(16(4,20)12(8)17)9-5-6-14(10,2)13(18)15(9,3)19/h5-7,9-11,19-20H,1-4H3	SYNMHQWAAMUPDP-UHFFFAOYSA-N	3036.9
InChI=1S/C21H24N2O3/c1-12-16-10-23-8-7-14-13-5-3-4-6-18(13)22-20(14)19(23)9-15(16)17(11-26-12)21(24)25-2/h3-6,11-12,15-16,19,22H,7-10H2,1-2H3	GRTOGORTSDXSFK-UHFFFAOYSA-N	5101.3
InChI=1S/C15H24O/c1-10-8-11(14(2,3)4)13(16)12(9-10)15(5,6)7/h8-9,16H,1-7H3	NLZUEZXRPGMBCV-UHFFFAOYSA-N	1339.2
InChI=1S/C2H4Cl2/c3-1-2-4/h1-2H2	WSLDOOZREJYCGB-UHFFFAOYSA-N	18.1
InChI=1S/C6H14O3/c1-7-3-5-9-6-4-8-2/h3-6H2,1-2H3	SBZXBUIDTXKZTM-UHFFFAOYSA-N	86.3
InChI=1S/C4H10O2/c1-5-3-4-6-2/h3-4H2,1-2H3	XTHFKEDIFFGKHM-UHFFFAOYSA-N	29.3
InChI=1S/C3H7NO/c1-4(2)3-5/h3H,1-2H3/i1D3,2D3,3D	ZMXDDKWLCZADIW-YYWVXINBSA-N	25
InChI=1S/C4H8O2/c1-2-6-4-3-5-1/h1-4H2	RYHBNJHYFVUHQT-UHFFFAOYSA-N	46
InChI=1S/C4H8O2/c1-3-6-4(2)5/h3H2,1-2H3	XEKOWRVHYACXOJ-UHFFFAOYSA-N	33.8
InChI=1S/C4H8O/c1-3-4(2)5/h3H2,1-2H3	ZWEHNKRNPOVVGH-UHFFFAOYSA-N	26.7
InChI=1S/C2H6O2/c3-1-2-4/h3-4H,1-2H2	LYCAIKOWRPUZTN-UHFFFAOYSA-N	12.2
InChI=1S/C6H14/c1-3-5-6-4-2/h3-6H2,1-2H3	VLKZOEOYAKHREP-UHFFFAOYSA-N	42.2
InChI=1S/C6H15N/c1-4-7(5-2)6-3/h4-6H2,1-3H3	ZMANZCXQSJIPKH-UHFFFAOYSA-N	262.4
InChI=1S/C10H20O/c1-10(2,3)8-4-6-9(11)7-5-8/h8-9,11H,4-7H2,1-3H3/t8-,9+	CCOQPGVQAWPUPE-DTORHVGOSA-N	385.9
InChI=1S/C6H18N3OP/c1-7(2)11(10,8(3)4)9(5)6/h1-6H3	GNOIPBMMFNIUFM-UHFFFAOYSA-N	3717.6
InChI=1S/C6H4Cl2O/c7-4-1-2-6(9)5(8)3-4/h1-3,9H	HFZWRUODUSTPEG-UHFFFAOYSA-N	93
InChI=1S/C7H14O/c1-6-3-2-4-7(8)5-6/h6-8H,2-5H2,1H3/t6-,7-/m1/s1	HTSABYAWKQAHBT-RNFRBKRXSA-N	265.1
InChI=1S/C5H4O2/c6-4-5-2-1-3-7-5/h1-4H	HYBBIBNJHNGZAN-UHFFFAOYSA-N	28.4
InChI=1S/C12H18O/c1-8-6-10(12(3,4)5)7-9(2)11(8)13/h6-7,13H,1-5H3	MEPYMUOZRROULQ-UHFFFAOYSA-N	430.3
InChI=1S/C6H3ClN2O4/c7-5-3-4(8(10)11)1-2-6(5)9(12)13/h1-3H	OEZJLUBWUDVTSS-UHFFFAOYSA-N	415
InChI=1S/C5H4ClN/c6-5-3-1-2-4-7-5/h1-4H	OKDGRDCXVWSXDC-UHFFFAOYSA-N	48.1
InChI=1S/H2O/h1H2	XLYOFNOQVPJJNP-UHFFFAOYSA-N	0.8
InChI=1S/C14H13NO2/c1-17-13-7-5-11(6-8-13)14(16)10-12-4-2-3-9-15-12/h2-9H,10H2,1H3	YDDIGUFGIDJEEM-UHFFFAOYSA-N	836.7
InChI=1S/C2H7ClSi/c1-4(2)3/h4H,1-2H3	YGHUUVGIRWMJGE-UHFFFAOYSA-N	33.2
InChI=1S/C7H12O/c8-7-4-5-1-2-6(7)3-5/h5-8H,1-4H2	ZQTYQMYDIHMKQB-UHFFFAOYSA-N	147.8
InChI=1S/C8H7ClN2/c1-6-2-4-7(5-3-6)8(9)10-11-8/h2-5H,1H3	JQJKGIDVIWRSIT-UHFFFAOYSA-N	707.1
InChI=1S/C10H4ClNO4/c11-7-8(12(15)16)10(14)6-4-2-1-3-5(6)9(7)13/h1-4H	RCABOJSOTWKUIB-UHFFFAOYSA-N	3155.4
InChI=1S/C7H4Cl2N2/c8-6-3-1-5(2-4-6)7(9)10-11-7/h1-4H	RYYJJENVUDZMCO-UHFFFAOYSA-N	636.6
InChI=1S/C8H7ClN2O/c1-12-7-4-2-6(3-5-7)8(9)10-11-8/h2-5H,1H3	SXAZXNYWEPKNNS-UHFFFAOYSA-N	941.3
InChI=1S/C13H9Cl2N3O2/c1-2-20-13(19)10-11-12(15)17-8-5-7(14)3-4-9(8)18(11)6-16-10/h3-6H,2H2,1H3	SXYNVBLQJMDBJL-UHFFFAOYSA-N	4153.5
InChI=1S/C9H5Cl3N2O2S/c1-17(15,16)9-8(12)13-6-2-4(10)5(11)3-7(6)14-9/h2-3H,1H3	VBGHSULJJVTRRE-UHFFFAOYSA-N	1703
InChI=1S/C15H10ClNO5/c1-15(2)6-5-7-9(22-15)4-3-8-10(7)14(19)11(16)12(13(8)18)17(20)21/h3-6H,1-2H3	XYPKTISVBNMTAX-UHFFFAOYSA-N	6191.1
InChI=1S/C9H6Cl2N2O2S/c1-16(14,15)9-8(11)12-7-4-5(10)2-3-6(7)13-9/h2-4H,1H3	YBOMNVKTGXETTH-UHFFFAOYSA-N	1461.1

## Sheet: Method6
VWN_1_RPA_0.19_LYP_0.81_HFEXCH_0.35__SLATER_0.65_BECKE88_NONLOCAL_0.72_CC-PVTZ__B3LYP_6-31GSTAR_CH_CHCL3
InChI	InChIKey	CPU time (s)
Calculated Shifts
InChI=1S/C8H11BO4/c1-12-6-3-4-7(9(10)11)8(5-6)13-2/h3-5,10-11H,1-2H3	SQTUYFKNCCBFRR-UHFFFAOYSA-N	1633.1
InChI=1S/C16H12N2O3/c1-21-16-8-2-12(3-9-16)10-14(11-17)13-4-6-15(7-5-13)18(19)20/h2-10H,1H3	FJBBWHCHJAMHGD-UHFFFAOYSA-N	6624
InChI=1S/C21H22N2O2/c24-18-10-16-19-13-9-17-21(6-7-22(17)11-12(13)5-8-25-16)14-3-1-2-4-15(14)23(18)20(19)21/h1-5,13,16-17,19-20H,6-11H2/t13-,16-,17-,19-,20-,21+/m0/s1	QMGVPVSNSZLJIA-FVWCLLPLSA-N	22344.1
InChI=1S/C15H16O6/c1-12-3-7(16)13(2)14(5-19-14)9-10(20-9)15(13,21-12)8-6(12)4-18-11(8)17/h6,8-10H,3-5H2,1-2H3/t6-,8-,9-,10+,12-,13+,14-,15+/m1/s1	FZKKQTRXBJBDQQ-BTGQROITSA-N	16464.7
InChI=1S/C21H24N2O3/c1-9-12-7-14-21(2)10(8-23(9)14)3-4-13(24)15-11-5-6-26-20(25)16(11)17(18(15)21)19(12)22/h9-10,12,14H,3-8,22H2,1-2H3/t9-,10+,12+,14+,21+/m0/s1	UOYTYFVNDNZIOW-VZDSUCBGSA-N	28061.6
InChI=1S/C15H20O6/c1-7-4-5-15(12(17)10(7)16)9-8(2)6-20-14(15,3)21-11(9)13(18)19/h4,8-9,11-12,17H,5-6H2,1-3H3,(H,18,19)	PPFPQYCZSPBJPI-UHFFFAOYSA-N	11228.5
InChI=1S/C30H50/c1-20(2)21-10-13-25-28(21,6)18-19-29(7)23-11-12-24-26(3,4)15-9-16-27(24,5)22(23)14-17-30(25,29)8/h11,20-22,24-25H,9-10,12-19H2,1-8H3	NYHSEYGDWZMIEZ-UHFFFAOYSA-N	44570.9
InChI=1S/C32H52O2/c1-21(2)22-10-13-26-31(7)17-14-23-24(11-12-25-28(3,4)15-9-16-29(23,25)5)30(31,6)18-19-32(22,26)20-27(33)34-8/h11,21-23,25-26H,9-10,12-20H2,1-8H3	TZWCBSAPFCXXKH-UHFFFAOYSA-N	63758.5
InChI=1S/C30H50/c1-20(2)21-10-13-25-28(21,6)18-19-29(7)23-11-12-24-26(3,4)15-9-16-27(24,5)22(23)14-17-30(25,29)8/h20-21,24-25H,9-19H2,1-8H3	FQCKEVJQPWDRQG-UHFFFAOYSA-N	47874.5
InChI=1S/C30H50O/c1-19(2)20-9-12-24-28(20,6)17-18-29(7)22-10-11-23-26(3,4)25(31)14-15-27(23,5)21(22)13-16-30(24,29)8/h19-20,23-25,31H,9-18H2,1-8H3	LUZUHPHTXSGDDD-UHFFFAOYSA-N	55786.5
InChI=1S/C32H52O2/c1-21(2)22-10-13-26-31(7)17-14-23-24(11-12-25-28(3,4)15-9-16-29(23,25)5)30(31,6)18-19-32(22,26)20-27(33)34-8/h21-22,25-26H,9-20H2,1-8H3	FGWBGPGRAOKSGS-UHFFFAOYSA-N	61978.9
InChI=1S/C30H48O3/c1-17(2)18-9-10-21-27(18,5)13-14-29(7)25-19(31)15-22-26(3,4)23(33)11-12-28(22,6)24(25)20(32)16-30(21,29)8/h17-19,21-23,31,33H,9-16H2,1-8H3	VGKDKBUHLQYHBS-UHFFFAOYSA-N	54288.5
InChI=1S/C30H48O3/c1-17(2)18-9-10-21-27(18,5)13-14-29(7)25-19(31)15-22-26(3,4)23(33)11-12-28(22,6)24(25)20(32)16-30(21,29)8/h17-18,20-23,32-33H,9-16H2,1-8H3	QZYBLSBBEUUBNS-UHFFFAOYSA-N	62559
InChI=1S/C30H46O3/c1-17(2)18-9-10-21-27(18,5)13-14-29(7)25-19(31)15-22-26(3,4)23(33)11-12-28(22,6)24(25)20(32)16-30(21,29)8/h17-18,21-23,33H,9-16H2,1-8H3	TWWFTEIDBDUQPG-UHFFFAOYSA-N	54657.3
InChI=1S/C30H50/c1-20(2)21-10-13-25-28(21,6)18-19-29(7)23-11-12-24-26(3,4)15-9-16-27(24,5)22(23)14-17-30(25,29)8/h14,20-21,23-25H,9-13,15-19H2,1-8H3	ZHDRLFGZQZCZKX-UHFFFAOYSA-N	42963.5
InChI=1S/C32H54O2/c1-21(2)22-10-13-26-31(7)17-14-23-24(11-12-25-28(3,4)15-9-16-29(23,25)5)30(31,6)18-19-32(22,26)20-27(33)34-8/h14,21-22,24-27,33H,9-13,15-20H2,1-8H3	HVEDUBGGHNPNEE-UHFFFAOYSA-N	77190.1
InChI=1S/C30H50O2/c1-18(2)19-9-12-23-28(19,6)15-16-29(7)20-10-11-22-26(3,4)24(31)13-14-27(22,5)21(20)17-25(32)30(23,29)8/h17-20,22-25,31-32H,9-16H2,1-8H3	ZWTQSIHLEYRYLZ-UHFFFAOYSA-N	54367
InChI=1S/C30H50O/c1-19(2)20-9-12-24-28(20,6)17-18-29(7)22-10-11-23-26(3,4)25(31)14-15-27(23,5)21(22)13-16-30(24,29)8/h10,19-21,23-25,31H,9,11-18H2,1-8H3	VLRMAVHXJLVDCY-UHFFFAOYSA-N	65081.4
InChI=1S/C13H8N2OS/c14-6-11-1-2-13(5-12(11)7-15)16-8-10-3-4-17-9-10/h1-5,9H,8H2	LEVDDNWPBMPRJQ-UHFFFAOYSA-N	3323.2
InChI=1S/C30H33ClN4O2/c1-20(2)27(34(17-7-16-32)29(36)23-12-10-21(3)11-13-23)28-33-26-18-24(31)14-15-25(26)30(37)35(28)19-22-8-5-4-6-9-22/h4-6,8-15,18,20,27H,7,16-17,19,32H2,1-3H3/t27-/m1/s1	QJZRFPJCWMNVAV-HHHXNRCGSA-N	68185.1
InChI=1S/C8H15N/c9-7-6-8-4-2-1-3-5-8/h4H,1-3,5-7,9H2	IUDMXOOVKMKODN-UHFFFAOYSA-N	1110.7
InChI=1S/C7H8ClN/c1-5-3-2-4-6(8)7(5)9/h2-4H,9H2,1H3	WFNLHDJJZSJARK-UHFFFAOYSA-N	644
InChI=1S/C7H7ClO/c1-5-3-2-4-6(8)7(5)9/h2-4,9H,1H3	YPNZJHFXFVLXSE-UHFFFAOYSA-N	595.6
InChI=1S/C7H7ClO/c1-5-4-6(9)2-3-7(5)8/h2-4,9H,1H3	CFKMVGJGLGKFKI-UHFFFAOYSA-N	548
InChI=1S/C7H6ClNO2/c1-5-2-3-6(9(10)11)4-7(5)8/h2-4H,1H3	LLYXJBROWQDVMI-UHFFFAOYSA-N	876.3
InChI=1S/C7H6ClNO2/c1-5-2-3-6(8)4-7(5)9(10)11/h2-4H,1H3	SQFLFRQWPBEDHM-UHFFFAOYSA-N	926.8
InChI=1S/C6H5Cl2NO2/c7-5-2-1-4(9(10)11)3-6(5)8/h1-3,10-11H	DYHSQGNGHOXIFF-UHFFFAOYSA-N	1245.9
InChI=1S/C6H3Cl4NO2/c7-2-1-3(8)5(10)6(4(2)9)11(12)13/h1,12-13H	ILDGYIMJYBUHHZ-UHFFFAOYSA-N	1644.4
InChI=1S/C18H22O2/c1-18-9-8-14-13-5-3-12(19)10-11(13)2-4-15(14)16(18)6-7-17(18)20/h3,5,10,14-16,19H,2,4,6-9H2,1H3	DNXHEGUUPJUMQT-UHFFFAOYSA-N	14862.5
InChI=1S/C12H4F8N2/c13-3-1(4(14)8(18)11(21)7(3)17)2-5(15)9(19)12(22)10(20)6(2)16/h21-22H2	FWOLORXQTIGHFX-UHFFFAOYSA-N	3817.9
InChI=1S/C8H10ClN3/c9-8-10-4-3-7(11-8)12-5-1-2-6-12/h3-4H,1-2,5-6H2	OSBZWNGXKCNMHM-UHFFFAOYSA-N	1444.6
InChI=1S/C8H10ClN3/c9-7-3-4-10-8(11-7)12-5-1-2-6-12/h3-4H,1-2,5-6H2	ZJLJJVGPLBMEPQ-UHFFFAOYSA-N	1384
InChI=1S/C14H11N/c1-11-7-8-14(13(9-11)10-15)12-5-3-2-4-6-12/h2-9H,1H3	QMSDNBJQBPHACW-UHFFFAOYSA-N	788.7
InChI=1S/C7H14O2/c1-3-5-7(8)9-6-4-2/h3-6H2,1-2H3	HUAZGNHGCJGYNP-UHFFFAOYSA-N	704.9
InChI=1S/C29H48O/c1-7-21(19(2)3)9-8-20(4)25-12-13-26-24-11-10-22-18-23(30)14-16-28(22,5)27(24)15-17-29(25,26)6/h18-21,24-27H,7-17H2,1-6H3	RUVUHIUYGJBLGI-UHFFFAOYSA-N	57090.4
InChI=1S/C29H46O2/c1-7-20(18(2)3)9-8-19(4)23-10-11-24-22-17-27(31)26-16-21(30)12-14-29(26,6)25(22)13-15-28(23,24)5/h16,18-20,22-25H,7-15,17H2,1-6H3	UVFOCYGYACXLAY-UHFFFAOYSA-N	47975.2
InChI=1S/C9H13N/c10-8-4-7-9-5-2-1-3-6-9/h1-3,5-6H,4,7-8,10H2	LYUQWQRTDLVQGA-UHFFFAOYSA-N	1201.5
InChI=1S/C8H18N2/c9-5-4-8-10-6-2-1-3-7-10/h1-9H2	JMUCXULQKPWSTJ-UHFFFAOYSA-N	1566.2
InChI=1S/C10H8N2O/c11-6-8-5-7-3-1-2-4-9(7)13-10(8)12/h1-4H,5,12H2	HTDJFGBZDIJBSP-UHFFFAOYSA-N	1469
InChI=1S/C8H8O/c1-7(9)8-5-3-2-4-6-8/h2-6H,1H3	KWOLFJPFCHCOCG-UHFFFAOYSA-N	641
InChI=1S/C9H10O2/c1-7(10)8-3-5-9(11-2)6-4-8/h3-6H,1-2H3	NTPLXRHDUXRPNE-UHFFFAOYSA-N	933.3
InChI=1S/C8H7NO3/c1-6(10)7-2-4-8(5-3-7)9(11)12/h2-5H,1H3	YQYGPGKTNQNXMH-UHFFFAOYSA-N	1051.6
InChI=1S/C20H24N2O/c1-15(2)13-17-5-9-19(10-6-17)16(3)22-21-14-18-7-11-20(23-4)12-8-18/h5-12,14-15H,13H2,1-4H3/b21-14+,22-16+	YARYSQXWADUMEA-KTWAZNHYSA-N	13515.9
InChI=1S/C10H12O3/c1-13-10-7-8(3-2-6-11)4-5-9(10)12/h2-5,7,11-12H,6H2,1H3/b3-2+	JMFRWRFFLBVWSI-NSCUHMNNSA-N	1507.6
InChI=1S/C20H22O6/c1-25-17-11-13(5-3-7-21)9-15(19(17)23)16-10-14(6-4-8-22)12-18(26-2)20(16)24/h3-6,9-12,21-24H,7-8H2,1-2H3/b5-3+,6-4+	LNPUFGIAJJTBEI-GGWOSOGESA-N	11757.9
InChI=1S/C20H22O6/c1-23-17-7-11(3-5-15(17)21)19-13-9-26-20(14(13)10-25-19)12-4-6-16(22)18(8-12)24-2/h3-8,13-14,19-22H,9-10H2,1-2H3	HGXBRUKMWQGOIE-UHFFFAOYSA-N	12401.1
InChI=1S/C20H22O6/c1-24-17-10-13(5-6-16(17)23)19-15(11-22)14-8-12(4-3-7-21)9-18(25-2)20(14)26-19/h3-6,8-10,15,19,21-23H,7,11H2,1-2H3/b4-3+	KUSXBOZNRPQEON-ONEGZZNKSA-N	13817.4
InChI=1S/C20H24O7/c1-25-17-11-14(6-7-15(17)23)20(24)19(12-22)27-16-8-5-13(4-3-9-21)10-18(16)26-2/h3-8,10-11,19-24H,9,12H2,1-2H3/b4-3-	FYEZJIXULOZDRT-ARJAWSKDSA-N	18495.8
InChI=1S/C20H24O7/c1-25-17-11-14(6-7-15(17)23)20(24)19(12-22)27-16-8-5-13(4-3-9-21)10-18(16)26-2/h3-8,10-11,19-24H,9,12H2,1-2H3	FYEZJIXULOZDRT-UHFFFAOYSA-N	14939.3
InChI=1S/C23H26O6/c1-10(2)12-9-13-15(17(26)14(11(3)24)16(12)25)23-8-6-7-22(4,5)20(23)18(27)19(13)29-21(23)28/h9-10,19-20,25H,6-8H2,1-5H3	ZWMNXVIUPFQWFJ-UHFFFAOYSA-N	28958.4
InChI=1S/C17H12N2O/c1-2-3-11-18-15-9-7-14(8-10-15)17(20)13-16-6-4-5-12-19-16/h4-10,12H,1,13H2	UXDXRTQXNGMZEO-UHFFFAOYSA-N	6777.1
InChI=1S/C15H16N2O/c1-17(2)14-8-6-12(7-9-14)15(18)11-13-5-3-4-10-16-13/h3-10H,11H2,1-2H3	BANQOEJKKRVNSW-UHFFFAOYSA-N	5146.3
InChI=1S/C13H12N2O/c14-11-6-4-10(5-7-11)13(16)9-12-3-1-2-8-15-12/h1-8H,9,14H2	UEADKLNFMQYUGU-UHFFFAOYSA-N	2962.6
InChI=1S/C14H13NO/c1-11-5-7-12(8-6-11)14(16)10-13-4-2-3-9-15-13/h2-9H,10H2,1H3	GSDQHQGFZHVAPE-UHFFFAOYSA-N	4868.7
InChI=1S/C14H13NO/c1-11-5-4-6-12(9-11)14(16)10-13-7-2-3-8-15-13/h2-9H,10H2,1H3	BSAOCMFXHXZAFJ-UHFFFAOYSA-N	3184.8
InChI=1S/C13H11NO/c15-13(11-6-2-1-3-7-11)10-12-8-4-5-9-14-12/h1-9H,10H2	CMOXTMGJZNCXEI-UHFFFAOYSA-N	2530.5
InChI=1S/C13H10FNO/c14-11-6-4-10(5-7-11)13(16)9-12-3-1-2-8-15-12/h1-8H,9H2	HSXYDJFTGOBXIG-UHFFFAOYSA-N	3072.8
InChI=1S/C13H10BrNO/c14-11-6-4-10(5-7-11)13(16)9-12-3-1-2-8-15-12/h1-8H,9H2	XEBXAVNJDPUBTP-UHFFFAOYSA-N	3353.1
InChI=1S/C13H10ClNO/c14-11-6-4-10(5-7-11)13(16)9-12-3-1-2-8-15-12/h1-8H,9H2	KXCOOLQUDZYTGG-UHFFFAOYSA-N	3725.6
InChI=1S/C13H10FNO/c14-11-5-3-4-10(8-11)13(16)9-12-6-1-2-7-15-12/h1-8H,9H2	NRKOUVBFIJOGLN-UHFFFAOYSA-N	3058.6
InChI=1S/C13H10BrNO/c14-11-5-3-4-10(8-11)13(16)9-12-6-1-2-7-15-12/h1-8H,9H2	PJWYHDVLXBNXQV-UHFFFAOYSA-N	3400.3
InChI=1S/C14H10F3NO/c15-14(16,17)11-6-4-10(5-7-11)13(19)9-12-3-1-2-8-18-12/h1-8H,9H2	LJPRPXLLPLLUEF-UHFFFAOYSA-N	4423
InChI=1S/C13H10N2O3/c16-13(9-11-3-1-2-8-14-11)10-4-6-12(7-5-10)15(17)18/h1-8H,9H2	JTLRCYLNTKZGRG-UHFFFAOYSA-N	3439.5
InChI=1S/C17H12N2O/c1-2-3-11-18-15-9-7-14(8-10-15)17(20)13-16-6-4-5-12-19-16/h4-10,12-13,20H,1H2/b17-13-	WRMFXGMUOWQJNU-LGMDPLHJSA-N	16199.9
InChI=1S/C14H14N2O/c1-15-12-7-5-11(6-8-12)14(17)10-13-4-2-3-9-16-13/h2-10,15,17H,1H3/b14-10-	VGNIHJIYCBSTPP-UVTDQMKNSA-N	3472.5
InChI=1S/C13H12N2O/c14-11-6-4-10(5-7-11)13(16)9-12-3-1-2-8-15-12/h1-9,16H,14H2/b13-9-	SWSMPGKYQHLXOI-LCYFTJDESA-N	2617.5
InChI=1S/C14H13NO2/c1-17-13-7-5-11(6-8-13)14(16)10-12-4-2-3-9-15-12/h2-10,16H,1H3/b14-10-	HKOYAQQXTGVGIB-UVTDQMKNSA-N	3653.8
InChI=1S/C14H13NO/c1-11-5-7-12(8-6-11)14(16)10-13-4-2-3-9-15-13/h2-10,16H,1H3/b14-10-	WZZCOIFIFQHKEI-UVTDQMKNSA-N	2458.7
InChI=1S/C14H13NO/c1-11-5-4-6-12(9-11)14(16)10-13-7-2-3-8-15-13/h2-10,16H,1H3/b14-10-	ZKMFCPPHKLKKNP-UVTDQMKNSA-N	3807.5
ZKMFCPPHKLKKNP-UVTDQMKNSA-N	ZKMFCPPHKLKKNP-UVTDQMKNSA-N	3807.5
InChI=1S/C13H10FNO/c14-11-6-4-10(5-7-11)13(16)9-12-3-1-2-8-15-12/h1-9,16H/b13-9-	QPHCWIKJAGMHMS-LCYFTJDESA-N	2226.2
InChI=1S/C13H10BrNO/c14-11-6-4-10(5-7-11)13(16)9-12-3-1-2-8-15-12/h1-9,16H/b13-9-	NKIKWEQXICKSKM-LCYFTJDESA-N	2602.5
InChI=1S/C13H10ClNO/c14-11-6-4-10(5-7-11)13(16)9-12-3-1-2-8-15-12/h1-9,16H/b13-9-	SVSUVYGJTIGZBD-LCYFTJDESA-N	2741.4
InChI=1S/C13H10FNO/c14-11-5-3-4-10(8-11)13(16)9-12-6-1-2-7-15-12/h1-9,16H/b13-9-	MIBKIACLCZQGKZ-LCYFTJDESA-N	2625
InChI=1S/C13H10BrNO/c14-11-5-3-4-10(8-11)13(16)9-12-6-1-2-7-15-12/h1-9,16H/b13-9-	NLGKWYDGUXBUIY-LCYFTJDESA-N	3352.9
InChI=1S/C14H10F3NO/c15-14(16,17)11-6-4-10(5-7-11)13(19)9-12-3-1-2-8-18-12/h1-9,19H/b13-9-	XBTKYERQHVXLLG-LCYFTJDESA-N	3786.6
InChI=1S/C13H10N2O3/c16-13(9-11-3-1-2-8-14-11)10-4-6-12(7-5-10)15(17)18/h1-9,16H/b13-9-	IGMTWDJZNDUSEH-LCYFTJDESA-N	2794.6
InChI=1S/C2H4O/c1-2-3/h2H,1H3	IKHGUXGNUITLKF-UHFFFAOYSA-N	22.8
InChI=1S/C2H5NO/c1-2(3)4/h1H3,(H2,3,4)	DLFVBJFMPXGRIB-UHFFFAOYSA-N	54.8
InChI=1S/C2H4O2/c1-2(3)4/h1H3,(H,3,4)	QTBSBXVTEAMEQO-UHFFFAOYSA-N	39.4
InChI=1S/C4H6O3/c1-3(5)7-4(2)6/h1-2H3	WFDIJRYMOXRFFG-UHFFFAOYSA-N	200.7
InChI=1S/C3H6O/c1-3(2)4/h1-2H3	CSCPPACGZOOCGX-UHFFFAOYSA-N	70.4
InChI=1S/C3H7NO/c1-3(2)4-5/h5H,1-2H3	PXAJQJMDEXJWFB-UHFFFAOYSA-N	112.3
InChI=1S/C2H3N/c1-2-3/h1H3	WEVYAHXRMPXWCK-UHFFFAOYSA-N	17.8
InChI=1S/C2H3ClO/c1-2(3)4/h1H3	WETWJCDKMRHUPV-UHFFFAOYSA-N	54.9
InChI=1S/C3H4O/c1-2-3-4/h2-3H,1H2	HGINCPLSRVDWNT-UHFFFAOYSA-N	41.6
InChI=1S/C3H7Br/c1-2-3-4/h2-3H2,1H3	CYNYIHKIEHGYOZ-UHFFFAOYSA-N	227.8
InChI=1S/C4H6O/c1-3-4(2)5/h3H,1H2,2H3	FUSUHKVFWTUUBE-UHFFFAOYSA-N	107
InChI=1S/C3H7Cl/c1-2-3-4/h2-3H2,1H3	SNMVRZFUUCLYTO-UHFFFAOYSA-N	103
InChI=1S/C6H12/c1-2-4-6-5-3-1/h1-6H2	XDTMQSROBMDMFD-UHFFFAOYSA-N	319.3
InChI=1S/C4H7NO2/c1-3(6)5-4(2)7/h1-2H3,(H,5,6,7)	ZSBDPRIWBYHIAF-UHFFFAOYSA-N	232.2
InChI=1S/C4H10O/c1-3-5-4-2/h3-4H2,1-2H3	RTZKZFJDLAIYFH-UHFFFAOYSA-N	171
InChI=1S/C3H6O3/c1-5-3(4)6-2/h1-2H3	IEJIGPNLZYLLBP-UHFFFAOYSA-N	128.5
InChI=1S/C5H10O2/c1-5(2)6-3-4-7-5/h3-4H2,1-2H3	SIJBDWPVNAYVGY-UHFFFAOYSA-N	415.6
InChI=1S/C2H6O4S/c1-5-7(3,4)6-2/h1-2H3	VAYGXNSJCAHWJZ-UHFFFAOYSA-N	214.5
InChI=1S/C2H6S/c1-3-2/h1-2H3	QMMFVYPAHWMCMS-UHFFFAOYSA-N	57
InChI=1S/C2H6O3S/c1-4-6(3)5-2/h1-2H3	BDUPRNVPXOHWIL-UHFFFAOYSA-N	159.3
InChI=1S/C2H6O2S/c1-5(2,3)4/h1-2H3	HHVIBTZHLRERCL-UHFFFAOYSA-N	126.3
InChI=1S/C2H6OS/c1-4(2)3/h1-2H3	IAZDPXIOMUYVGZ-UHFFFAOYSA-N	89.5
InChI=1S/C3H8N2O/c1-4-3(6)5-2/h1-2H3,(H2,4,5,6)	MGJKQDOBUOMPEZ-UHFFFAOYSA-N	193.8
InChI=1S/C2H6S/c1-2-3/h3H,2H2,1H3	DNJIEGIFACGWOD-UHFFFAOYSA-N	67.6
InChI=1S/C8H10/c1-2-8-6-4-3-5-7-8/h3-7H,2H2,1H3	YNQLUTRBYVCPMQ-UHFFFAOYSA-N	491.2
InChI=1S/C3H7NO2/c1-2-6-3(4)5/h2H2,1H3,(H2,4,5)	JOYRKODLDBILNP-UHFFFAOYSA-N	159.3
InChI=1S/C3H5NO/c1-2-4-3-5/h2H2,1H3	WUDNUHPRLBTKOJ-UHFFFAOYSA-N	83.2
InChI=1S/C4H4O/c1-2-4-5-3-1/h1-4H	YLQBMQCUIZJEEH-UHFFFAOYSA-N	75.2
InChI=1S/CH4O/c1-2/h2H,1H3	OKKJLVBELUTLKV-UHFFFAOYSA-N	11.1
InChI=1S/C3H6O2/c1-3(4)5-2/h1-2H3	KXKVLQRXCPHEJC-UHFFFAOYSA-N	97.4
InChI=1S/C4H6O2/c1-3-4(5)6-2/h3H,1H2,2H3	BAPJBEWLBFYGME-UHFFFAOYSA-N	143.1
InChI=1S/C2H3NS/c1-3-2-4/h1H3	LGDSHSYDSCRFAB-UHFFFAOYSA-N	58.4
InChI=1S/C2H3NS/c1-4-2-3/h1H3	VYHVQEYOFIYNJP-UHFFFAOYSA-N	57.8
InChI=1S/C6H5NO2/c8-7(9)6-4-2-1-3-5-6/h1-5H	LQNUZADURLCDLV-UHFFFAOYSA-N	364.2
InChI=1S/CH3NO2/c1-2(3)4/h1H3	LYGJENNIWJXYER-UHFFFAOYSA-N	39.5
InChI=1S/C2H6N2O/c1-4(2)3-5/h1-2H3	UMFJAHHVKNCGLG-UHFFFAOYSA-N	112.7
InChI=1S/C3H9N/c1-2-3-4/h2-4H2,1H3	WGYKZJWCGVVSQN-UHFFFAOYSA-N	123.6
InChI=1S/C5H12/c1-3-5-4-2/h3-5H2,1-2H3	OFBQJSOFQDEBGM-UHFFFAOYSA-N	200.3
InChI=1S/C5H10/c1-3-5-4-2/h3H,1,4-5H2,2H3	YWAKXRMUMFPDSH-UHFFFAOYSA-N	154.7
InChI=1S/C5H8/c1-3-5-4-2/h1H,4-5H2,2H3	IBXNCJKFFQIKKY-UHFFFAOYSA-N	125.6
InChI=1S/C6H6O/c7-6-4-2-1-3-5-6/h1-5,7H	ISWSIDIOOBJBQZ-UHFFFAOYSA-N	222.1
InChI=1S/C3H6O/c1-3-2-4-3/h3H,2H2,1H3	GOOHAUXETOMSMM-UHFFFAOYSA-N	81.2
InChI=1S/C5H5N/c1-2-4-6-5-3-1/h1-5H	JUJWROOIHBZHMG-UHFFFAOYSA-N	134
InChI=1S/C2H6O/c1-2-3/h3H,2H2,1H3	LFQSCWFLJHTTHZ-UHFFFAOYSA-N	47.4
InChI=1S/C7H14O/c1-6-4-2-3-5-7(6)8/h6-8H,2-5H2,1H3/t6-,7+/m0/s1	NDVWOBYBJYUSMF-NKWVEPMBSA-N	873.7
InChI=1S/C7H14O/c1-6-4-2-3-5-7(6)8/h6-8H,2-5H2,1H3/t6-,7-/m1/s1	NDVWOBYBJYUSMF-RNFRBKRXSA-N	814.6
InChI=1S/C7H14O/c1-6-3-2-4-7(8)5-6/h6-8H,2-5H2,1H3/t6-,7+/m1/s1	HTSABYAWKQAHBT-RQJHMYQMSA-N	911.3
InChI=1S/C7H14O/c1-6-3-2-4-7(8)5-6/h6-8H,2-5H2,1H3/t6-,7-/m0/s1	HTSABYAWKQAHBT-BQBZGAKWSA-N	817.6
InChI=1S/C7H14O/c1-6-2-4-7(8)5-3-6/h6-8H,2-5H2,1H3/t6-,7+	MQWCXKGKQLNYQG-KNVOCYPGSA-N	791.7
InChI=1S/C7H14O/c1-6-2-4-7(8)5-3-6/h6-8H,2-5H2,1H3/t6-,7-	MQWCXKGKQLNYQG-LJGSYFOKSA-N	842
InChI=1S/C16H14N2O5S/c1-16(2)10(15(22)23)18-13(21)9(14(18)24-16)17-11(19)7-5-3-4-6-8(7)12(17)20/h3-6,9-10,14H,1-2H3,(H,22,23)/t9-,10+,14-/m1/s1	LNVKHOIUIPPOFH-ISTVAULSSA-N	10098.1
InChI=1S/C3H8O/c1-2-3-4/h4H,2-3H2,1H3	BDERNNFJNOPAEC-UHFFFAOYSA-N	100.6
InChI=1S/C3H8O/c1-3(2)4/h3-4H,1-2H3	KFZMGEQAYNKOFK-UHFFFAOYSA-N	105.6
InChI=1S/C4H10O/c1-2-3-4-5/h5H,2-4H2,1H3	LRHPLDYGYMQRHN-UHFFFAOYSA-N	184.1
InChI=1S/C4H10O/c1-3-4(2)5/h4-5H,3H2,1-2H3	BTANRVKWQNVYAZ-UHFFFAOYSA-N	207.7
InChI=1S/C4H10O/c1-4(2)3-5/h4-5H,3H2,1-2H3	ZXEKIIBDNHEJCQ-UHFFFAOYSA-N	211.3
InChI=1S/C4H10O/c1-4(2,3)5/h5H,1-3H3	DKGAVHZHDRPRBM-UHFFFAOYSA-N	224.1
InChI=1S/C5H12O/c1-5(2,3)4-6/h6H,4H2,1-3H3	KPSSIOMAKSHJJG-UHFFFAOYSA-N	394.3
InChI=1S/C5H12O/c1-3-5(6)4-2/h5-6H,3-4H2,1-2H3	AQIXEPGDORPWBJ-UHFFFAOYSA-N	353.3
InChI=1S/C5H12O/c1-4-5(2,3)6/h6H,4H2,1-3H3	MSXVEPNJUHWQHW-UHFFFAOYSA-N	450.9
InChI=1S/C6H14O/c1-5(7)6(2,3)4/h5,7H,1-4H3/t5-/m1/s1	DFOXKPDFWGNLJU-RXMQYKEDSA-N	654.7
InChI=1S/C6H12O/c7-6-4-2-1-3-5-6/h6-7H,1-5H2	HPXRVTGHNJAIIH-UHFFFAOYSA-N	511.4
InChI=1S/C3H5Cl/c1-2-3-4/h2-3H,1H3/b3-2-	OWXJKYNZGFSVRC-IHWYPQMZSA-N	74.2
InChI=1S/C3H5ClO2/c1-6-3(5)2-4/h2H2,1H3	QABLOFMHHSOFRJ-UHFFFAOYSA-N	158.1
InChI=1S/C3H5ClO/c1-3(5)2-4/h2H2,1H3	BULLHNJGPPOUOX-UHFFFAOYSA-N	116.3
InChI=1S/C3H7Cl/c1-3(2)4/h3H,1-2H3	ULYZAYCEDJDHCC-UHFFFAOYSA-N	108.3
InChI=1S/C3H5Cl/c1-2-3-4/h2H,1,3H2	OSDWBNJEKMUWAV-UHFFFAOYSA-N	72.8
InChI=1S/C3H3ClO/c1-2-3(4)5/h2H,1H2	HFBMWMNUJJDEQZ-UHFFFAOYSA-N	80.2
InChI=1S/C3H3Cl/c1-2-3-4/h1H,3H2	LJZPPWWHKPGCHS-UHFFFAOYSA-N	46.9
InChI=1S/C3H6ClNO/c1-5(2)3(4)6/h1-2H3	YIIMEMSDCNDGTB-UHFFFAOYSA-N	201.2
InChI=1S/C2H2ClN/c3-1-2-4/h1H2	RENMDAKOXSCIGH-UHFFFAOYSA-N	45.3
InChI=1S/C3H3ClO3/c4-2-1-6-3(5)7-2/h2H,1H2	OYOKPDLAMOMTEE-UHFFFAOYSA-N	228
InChI=1S/C6H3ClN2O4/c7-5-2-1-4(8(10)11)3-6(5)9(12)13/h1-3H	VYZAHLCBVHPDDF-UHFFFAOYSA-N	1327.9
InChI=1S/C6H5ClO/c7-5-1-3-6(8)4-2-5/h1-4,8H	WXNZTHHGJRFXKQ-UHFFFAOYSA-N	310.3
InChI=1S/C4H9Cl/c1-4(2,3)5/h1-3H3	NBRKLOOSMBRFMH-UHFFFAOYSA-N	211.6
InChI=1S/C6H4ClNO3/c7-4-1-2-6(9)5(3-4)8(10)11/h1-3,9H	NWSIFTLPLKCTSX-UHFFFAOYSA-N	938
InChI=1S/C6H5Cl/c7-6-4-2-1-3-5-6/h1-5H	MVPPADPHJFYWMZ-UHFFFAOYSA-N	211.3
InChI=1S/C6H4ClNO2/c7-5-2-1-3-6(4-5)8(9)10/h1-4H	KMAQZIILEGKYQZ-UHFFFAOYSA-N	597.1
InChI=1S/C6H5ClN2O2/c7-5-2-1-4(9(10)11)3-6(5)8/h1-3H,8H2	KWIXNFOTNVKIGM-UHFFFAOYSA-N	869.7
InChI=1S/C5H3ClO2/c6-5(7)4-2-1-3-8-4/h1-3H	OFTKFKYVSBNYEC-UHFFFAOYSA-N	230.1
InChI=1S/C4H3ClS/c5-4-1-2-6-3-4/h1-3H	QUBJDMPBDURTJT-UHFFFAOYSA-N	157.5
InChI=1S/C5H4ClNO/c6-4-1-5(8)3-7-2-4/h1-3,8H	TUIDQYRZDZRHPQ-UHFFFAOYSA-N	268.1
InChI=1S/C6H6ClNO/c7-5-2-1-4(8)3-6(5)9/h1-3,9H,8H2	JSCNCRWPXOTDDZ-UHFFFAOYSA-N	487.9
InChI=1S/C2H2Cl2/c3-1-2-4/h1-2H/b2-1-/i1+1,2+1	KFUSEUYYWQURPO-GQTGYUFJSA-N	49.2
InChI=1S/C6H4Cl2/c7-5-3-1-2-4-6(5)8/h1-4H	RFFLAFLAYFXFSW-UHFFFAOYSA-N	278.6
InChI=1S/C6H4Cl2/c7-5-2-1-3-6(8)4-5/h1-4H	ZPQOPVIELGIULI-UHFFFAOYSA-N	278.9
InChI=1S/C6H5Cl2N/c7-4-2-1-3-5(8)6(4)9/h1-3H,9H2	JDMFXJULNGEPOI-UHFFFAOYSA-N	487.9
InChI=1S/C6H4Cl2/c7-5-1-2-6(8)4-3-5/h1-4H	OCJBOOLMMGQPQU-UHFFFAOYSA-N	269.4
InChI=1S/C6H4Cl2O/c7-4-1-2-5(8)6(9)3-4/h1-3,9H	RANCECPPZPIPNO-UHFFFAOYSA-N	404.3
InChI=1S/C6H3Cl2NO2/c7-5-2-1-4(9(10)11)3-6(5)8/h1-3H	NTBYINQTYWZXLH-UHFFFAOYSA-N	694.3
InChI=1S/C6H3Cl2NO2/c7-4-1-2-6(9(10)11)5(8)3-4/h1-3H	QUIMTLZDMCNYGY-UHFFFAOYSA-N	827.3
InChI=1S/C6H3Cl2NO2/c7-4-2-1-3-5(6(4)8)9(10)11/h1-3H	CMVQZRLQEOAYSW-UHFFFAOYSA-N	866.3
InChI=1S/C4H2Cl2N2/c5-3-1-2-4(6)8-7-3/h1-2H	GUSWJGOYDXFJSI-UHFFFAOYSA-N	232.4
InChI=1S/C6H3Cl2NO2/c7-4-1-5(8)3-6(2-4)9(10)11/h1-3H	RNABGKOKSBUFHW-UHFFFAOYSA-N	621.9
InChI=1S/C4H6Cl2/c1-4(6)2-3-5/h2H,3H2,1H3/b4-2-	WLIADPFXSACYLS-RQOWECAXSA-N	192.9
InChI=1S/C4Cl2O3/c5-1-2(6)4(8)9-3(1)7	AGULWIQIYWWFBJ-UHFFFAOYSA-N	312.9
InChI=1S/C5H3Cl2N/c6-4-2-1-3-8-5(4)7/h1-3H	MAKFMOSBBNKPMS-UHFFFAOYSA-N	278.8
InChI=1S/C4H2Cl2N2/c5-3-1-4(6)8-2-7-3/h1-2H	XJPZKYIHCLDXST-UHFFFAOYSA-N	227.8
InChI=1S/C4H2Cl2N2/c5-3-1-7-2-4(6)8-3/h1-2H	LSEAAPGIZCDEEH-UHFFFAOYSA-N	232.1
InChI=1S/C4H3Cl2N3/c5-3-2(7)4(6)9-1-8-3/h1H,7H2	NIGDWBHWHVHOAD-UHFFFAOYSA-N	392.3
InChI=1S/C3H6Cl2/c1-3(2,4)5/h1-2H3	ZEOVXNVKXIPWMS-UHFFFAOYSA-N	155.7
InChI=1S/C2H4Cl2/c1-2(3)4/h2H,1H3	SCYULBFZEHDVBN-UHFFFAOYSA-N	79.2
InChI=1S/C2HCl2N/c3-2(4)1-5/h2H	STZZWJCGRKXEFF-UHFFFAOYSA-N	78
InChI=1S/C6H3Cl3/c7-4-1-5(8)3-6(9)2-4/h1-3H	XKEFYDZQGKAQCN-UHFFFAOYSA-N	339.5
InChI=1S/C6H3Cl3/c7-4-2-1-3-5(8)6(4)9/h1-3H	RELMFMZEBKVZJC-UHFFFAOYSA-N	367
InChI=1S/C6H3Cl3O/c7-3-1-4(8)6(10)5(9)2-3/h1-2,10H	LINPIYWFGCPVIE-UHFFFAOYSA-N	537.6
InChI=1S/C6H4Cl3N/c7-3-1-4(8)6(10)5(9)2-3/h1-2H,10H2	NATVSFWWYVJTAZ-UHFFFAOYSA-N	601.4
InChI=1S/C6H2Cl3NO/c7-4-1-3(10-9)2-5(8)6(4)11/h1-2H	YHUMTHWQGWPJOQ-UHFFFAOYSA-N	805.4
InChI=1S/C6H4Cl3N/c7-3-1-5(9)6(10)2-4(3)8/h1-2H,10H2	GUMCAKKKNKYFEB-UHFFFAOYSA-N	653.1
InChI=1S/C6H3Cl3/c7-4-1-2-5(8)6(9)3-4/h1-3H	PBKONEOXTCPAFI-UHFFFAOYSA-N	391.8
InChI=1S/C6H2Cl3NO2/c7-3-1-5(9)6(10(11)12)2-4(3)8/h1-2H	IBRBMZRLVYKVRF-UHFFFAOYSA-N	1365.1
InChI=1S/C6H4Cl3N/c7-3-1-2-4(10)6(9)5(3)8/h1-2H,10H2	RRJUYQOFOMFVQS-UHFFFAOYSA-N	668.1
InChI=1S/C6H2Cl3NO2/c7-3-1-4(8)6(10(11)12)5(9)2-3/h1-2H	AEBJDOTVYMITIA-UHFFFAOYSA-N	942.4
InChI=1S/C6H3Cl3O/c7-4-1-3(10)2-5(8)6(4)9/h1-2,10H	GBNHEBQXJVDXSW-UHFFFAOYSA-N	604.6
InChI=1S/C7H6Cl2/c1-5-6(8)3-2-4-7(5)9/h2-4H,1H3	DMEDNTFWIHCBRK-UHFFFAOYSA-N	634.3
InChI=1S/C7H6Cl2O/c1-10-7-5(8)3-2-4-6(7)9/h2-4H,1H3	KZLMCDNAVVJKPX-UHFFFAOYSA-N	728.8
InChI=1S/C7H6Cl2/c1-5-2-3-6(8)4-7(5)9/h2-4H,1H3	FUNUTBJJKQIVSY-UHFFFAOYSA-N	600.3
InChI=1S/C7H3Cl2N/c8-6-1-5(4-10)2-7(9)3-6/h1-3H	PUJSUOGJGIECFQ-UHFFFAOYSA-N	435.3
InChI=1S/C7H6Cl2O/c8-6-2-1-3-7(9)5(6)4-10/h1-3,10H,4H2	WKKHCCZLKYKUDN-UHFFFAOYSA-N	872.6
InChI=1S/C7H4Cl2O/c8-6-3-1-5(2-4-6)7(9)10/h1-4H	RKIDDEGICSMIJA-UHFFFAOYSA-N	669.1
InChI=1S/C7H5Cl2NO3/c1-13-7-5(8)2-4(10(11)12)3-6(7)9/h2-3H,1H3	GJYVJKPFYCKNEC-UHFFFAOYSA-N	1398.6
InChI=1S/C7H3Cl3O/c8-5-1-4(7(10)11)2-6(9)3-5/h1-3H	GGHLXLVPNZMBQR-UHFFFAOYSA-N	647.8
InChI=1S/C7H5Cl3/c8-4-5-6(9)2-1-3-7(5)10/h1-3H,4H2	LBOBESSDSGODDD-UHFFFAOYSA-N	701
InChI=1S/C7H3Cl3O2/c8-3-1-4(9)6(7(11)12)5(10)2-3/h1-2H,(H,11,12)	RAFFVQBMVYYTQS-UHFFFAOYSA-N	856.7
InChI=1S/C7H5Cl3O/c1-11-7-5(9)2-4(8)3-6(7)10/h2-3H,1H3	WCVOGSZTONGSQY-UHFFFAOYSA-N	899
InChI=1S/C7H5Cl3/c8-7(9,10)6-4-2-1-3-5-6/h1-5H	XEMRAKSQROQPBR-UHFFFAOYSA-N	728.5
InChI=1S/C8H5Cl2N/c9-7-2-1-3-8(10)6(7)4-5-11/h1-3H,4H2	AOEJUUCUKRUCEF-UHFFFAOYSA-N	1012.7
InChI=1S/C8H4Cl2N2/c9-7-8(10)12-6-4-2-1-3-5(6)11-7/h1-4H	SPSSDDOTEZKOOV-UHFFFAOYSA-N	775.5
InChI=1S/C2H2Cl2/c3-1-2-4/h1-2H/b2-1+	KFUSEUYYWQURPO-OWOJBTEDSA-N	49.7
InChI=1S/C5H8O/c6-5-3-1-2-4-5/h1-4H2	BGTOWKSIORTVQH-UHFFFAOYSA-N	256.6
InChI=1S/C5H10O/c1-2-4-6-5-3-1/h1-5H2	DHXVGJBLRPWPCS-UHFFFAOYSA-N	301.3
InChI=1S/C7H8O/c1-8-7-5-3-2-4-6-7/h2-6H,1H3	RDOXTESZEPMUJZ-UHFFFAOYSA-N	462.3
InChI=1S/C4H4N2/c1-2-6-4-3-5-1/h1-4H/i1D,2D,3D,4D	KYQCOXFCLRTKLS-RHQRLBAQSA-N	107.5
InChI=1S/C2H4O/c1-2-3-1/h1-2H2	IAYPIBMASNFSPL-UHFFFAOYSA-N	22.9
InChI=1S/C6H10O/c7-6-4-2-1-3-5-6/h1-5H2	JHIVVAPYMSGYDF-UHFFFAOYSA-N	462.9
InChI=1S/C3H5Cl/c1-3(2)4/h1H2,2H3	PNLQPWWBHXMFCA-UHFFFAOYSA-N	75.1
InChI=1S/C2H4S/c1-2-3-1/h1-2H2	VOVUARRWDCVURC-UHFFFAOYSA-N	38.5
InChI=1S/C4H9NO2/c1-4(2,3)5(6)7/h1-3H3	AIMREYQYBFBEGQ-UHFFFAOYSA-N	371.3
InChI=1S/C2H5Cl/c1-2-3/h2H2,1H3	HRYZWHHZPQKTII-UHFFFAOYSA-N	42.9
InChI=1S/C4H6O/c5-4-2-1-3-4/h1-3H2	SHQSVMDWKBRBGB-UHFFFAOYSA-N	137.1
InChI=1S/C6H6/c1-2-4-6-5-3-1/h1-6H	UHOVQNZJYSORNB-UHFFFAOYSA-N	119
InChI=1S/C4H7Cl/c1-4(2)3-5/h3H,1-2H3	KWISWUFGPUHDRY-UHFFFAOYSA-N	147.7
InChI=1S/C4H8O/c1-2-4-5-3-1/h1-4H2	WYURNTSHIVDZCO-UHFFFAOYSA-N	172
InChI=1S/C5H11N/c1-6-4-2-3-5-6/h2-5H2,1H3	AVFZOVWCLRSYKC-UHFFFAOYSA-N	395.3
InChI=1S/C5H6O/c6-5-3-1-2-4-5/h1,3H,2,4H2	BZKFMUIJRXWWQK-UHFFFAOYSA-N	203.5
InChI=1S/C5H9N/c1-5(2,3)4-6/h1-3H3	JAMNHZBIQDNHMM-UHFFFAOYSA-N	254
InChI=1S/C4H8/c1-2-4-3-1/h1-4H2	PMPVIKIVABFJJI-UHFFFAOYSA-N	86.9
InChI=1S/C5H7N/c1-6-4-2-3-5-6/h2-5H,1H3	OXHNLMTVIGZXSG-UHFFFAOYSA-N	181.9
InChI=1S/C2H3Cl3/c1-2(3,4)5/h1H3	UOCLXMDMGBRAIB-UHFFFAOYSA-N	115.3
InChI=1S/C3H6O/c1-2-4-3-1/h1-3H2	AHHWIHXENZJRFG-UHFFFAOYSA-N	80.5
InChI=1S/C8H11N/c1-9(2)8-6-4-3-5-7-8/h3-7H,1-2H3	JLTDJTHDQAWBAV-UHFFFAOYSA-N	852.6
InChI=1S/C5H12O/c1-5(2,3)6-4/h1-4H3	BZLVMXJERCGZMT-UHFFFAOYSA-N	368.6
InChI=1S/C4H9NO/c1-4(6)5(2)3/h1-3H3	FXHOOIRPVKKKFG-UHFFFAOYSA-N	231.7
InChI=1S/C6H5F/c7-6-4-2-1-3-5-6/h1-5H	PYLWMHQQBFSUBP-UHFFFAOYSA-N	179.1
InChI=1S/C6H13N/c1-7-5-3-2-4-6-7/h2-6H2,1H3	PAMIQIKDUOTOBW-UHFFFAOYSA-N	567.4
InChI=1S/C3H7NO/c1-4(2)3-5/h3H,1-2H3	ZMXDDKWLCZADIW-UHFFFAOYSA-N	122.9
InChI=1S/C7H8/c1-7-5-3-2-4-6-7/h2-6H,1H3	YXFVVABEGXRONW-UHFFFAOYSA-N	261.9
InChI=1S/CH2Cl2/c2-1-3/h1H2	YMWUJEATGCHHMB-UHFFFAOYSA-N	31.5
InChI=1S/C3H3Cl3O/c1-2(7)3(4,5)6/h1H3	SMZHKGXSEAGRTI-UHFFFAOYSA-N	255.2
InChI=1S/C3H6/c1-2-3-1/h1-3H2	LVZWSLJZHVFIQJ-UHFFFAOYSA-N	32.3
InChI=1S/C4H4S/c1-2-4-5-3-1/h1-4H	YTPLMLYBLZKORZ-UHFFFAOYSA-N	100.3
InChI=1S/C3H5N/c1-2-3-4/h2H2,1H3	FVSKHRXBFJPNKK-UHFFFAOYSA-N	60.2
InChI=1S/C4H6/c1-3-4-2/h1-2H3	XNMQEEKYCVKGBD-UHFFFAOYSA-N	49.8
InChI=1S/C6H10/c1-5-6(2,3)4/h1H,2-4H3	PPWNCLVNXGCGAF-UHFFFAOYSA-N	246.7
InChI=1S/C6H8O/c7-6-4-2-1-3-5-6/h2,4H,1,3,5H2	FWFSEYBSWVRWGL-UHFFFAOYSA-N	408.4
InChI=1S/C3H4ClN/c1-3(4)2-5/h3H,1H3	JNAYPRPPXRWGQO-UHFFFAOYSA-N	105.1
InChI=1S/C4H7N/c1-4(2)3-5/h4H,1-2H3	LRDFRRGEGBBSRN-UHFFFAOYSA-N	130.3
InChI=1S/C6H12/c1-5-6(2,3)4/h5H,1H2,2-4H3	PKXHXOTZMFCXSH-UHFFFAOYSA-N	331.3
InChI=1S/C4H8/c1-4(2)3/h1H2,2-3H3	VQTUBCCKSQIDNK-UHFFFAOYSA-N	83.4
InChI=1S/C4H6/c1-3-2-4(1)3/h3-4H,1-2H2	LASLVGACQUUOEB-UHFFFAOYSA-N	64.9
InChI=1S/C5H10/c1-2-4-5-3-1/h1-5H2	RGSFGYAAUTVSQA-UHFFFAOYSA-N	181.6
InChI=1S/C2H2Cl2/c1-2(3)4/h1H2	LGXVIGDEPROXKC-UHFFFAOYSA-N	49.9
InChI=1S/C8H7N/c1-2-4-8-7(3-1)5-6-9-8/h1-6,9H	SIKJAQJRHWYJAI-UHFFFAOYSA-N	439.3
InChI=1S/C5H8/c1-2-4-5-3-1/h1-2H,3-5H2	LPIQUOYDBNQMRZ-UHFFFAOYSA-N	134.4
InChI=1S/C6H10/c1-2-4-6-5-3-1/h1-2H,3-6H2	HGCIXCUEYOPUTN-UHFFFAOYSA-N	289.3
InChI=1S/C4H6O2/c5-4-2-1-3-6-4/h1-3H2	YEJRWHAVMIAJKC-UHFFFAOYSA-N	184.9
InChI=1S/C3H4O/c4-3-1-2-3/h1-2H2	VBBRYJMZLIYUJQ-UHFFFAOYSA-N	46.6
InChI=1S/C7H8/c1-2-7-4-3-6(1)5-7/h1-4,6-7H,5H2	SJYNFBVQFBRSIB-UHFFFAOYSA-N	315.7
InChI=1S/C2H5NO2/c1-2-3(4)5/h2H2,1H3	MCSAJNNLRCFZED-UHFFFAOYSA-N	94
InChI=1S/C3H3NO/c1-2-4-5-3-1/h1-3H	CTAPFRYPJLPFDF-UHFFFAOYSA-N	63.4
InChI=1S/C4H4N2/c1-2-5-4-6-3-1/h1-4H	CZPWVGJYEJSRLH-UHFFFAOYSA-N	115.6
InChI=1S/C6H4O2/c7-5-1-2-6(8)4-3-5/h1-4H	AZQWKYJCGOJGHM-UHFFFAOYSA-N	224.7
InChI=1S/C5H10/c1-4-5(2)3/h4H,1-3H3	BKOOMYPCSUNDGP-UHFFFAOYSA-N	164.3
InChI=1S/C2HCl3/c3-1-2(4)5/h1H	XSTXAVWGXDQKEL-UHFFFAOYSA-N	81.6
InChI=1S/C4H6/c1-2-4-3-1/h1-2H,3-4H2	CFBGXYDUODCMNS-UHFFFAOYSA-N	57.5
InChI=1S/C4H5NS/c1-4-2-6-3-5-4/h2-3H,1H3	QMHIMXFNBOYPND-UHFFFAOYSA-N	175.1
InChI=1S/CHCl3/c2-1(3)4/h1H	HEDRZPFGACZZDS-UHFFFAOYSA-N	57.9
InChI=1S/C4H4N2/c1-2-4-6-5-3-1/h1-4H	PBMFSQRYOILNGV-UHFFFAOYSA-N	118.7
InChI=1S/C4H2Cl2O2/c5-2-1-8-4(7)3(2)6/h1H2	ULWRZZDLLPNFEW-UHFFFAOYSA-N	248.8
InChI=1S/C4H4O/c1-3-4(2)5/h1H,2H3	XRGPFNGLRSIPSA-UHFFFAOYSA-N	81.4
InChI=1S/C3H4O/c1-2-3-4/h1,4H,3H2	TVDSBUOJIPERQY-UHFFFAOYSA-N	47.1
InChI=1S/C9H8/c1-3-9-6-4-5-8(2)7-9/h1,4-7H,2H3	RENYIDZOAFFNHC-UHFFFAOYSA-N	471
InChI=1S/C6H10/c1-4-5-6(2)3/h1,6H,5H2,2-3H3	OXRWICUICBZVAE-UHFFFAOYSA-N	262.8
InChI=1S/C6H6O3/c7-3-5-1-2-6(4-8)9-5/h1-3,8H,4H2	NOEGNKMFWQHSLB-UHFFFAOYSA-N	464.3
InChI=1S/C9H6O2/c10-8-5-6-11-9-4-2-1-3-7(8)9/h1-6H	OTAFHZMPRISVEM-UHFFFAOYSA-N	695.9
InChI=1S/C10H10O2/c1-12-8-3-4-9-7(6-8)2-5-10(9)11/h3-4,6H,2,5H2,1H3	QOPRWBRNMPANKN-UHFFFAOYSA-N	1281.8
InChI=1S/C10H14O/c1-7(2)9-5-4-8(3)10(11)6-9/h4,9H,1,5-6H2,2-3H3	ULDHMXUKGWMISQ-UHFFFAOYSA-N	1759.8
InChI=1S/C6H6O3/c7-5-2-1-4-3-8-6(5)9-4/h1-2,4,6H,3H2/t4-,6+/m0/s1	HITOXZPZGPXYHY-UJURSFKZSA-N	508.8
InChI=1S/C11H12O/c12-11-8-4-2-6-9-5-1-3-7-10(9)11/h1,3,5,7H,2,4,6,8H2	KWHUHTFXMNQHAA-UHFFFAOYSA-N	1656
InChI=1S/C8H8O3/c9-7-5-3-1-2-4-6(5)8(10)11-7/h1-2,5-6H,3-4H2	KMOUUZVZFBCRAM-UHFFFAOYSA-N	1028.2
InChI=1S/C10H12/c1-2-9-7-4-5-8(6-7)10(9)3-1/h1-2,4-5,7-10H,3,6H2	HECLRDQVFMWTQS-UHFFFAOYSA-N	1091.7
InChI=1S/C11H11NO/c1-8-3-4-9-7-10(13-2)5-6-11(9)12-8/h3-7H,1-2H3	NAGJQQFMJKMXJQ-UHFFFAOYSA-N	1903.1
InChI=1S/C15H16O/c1-9-5-4-6-12-7-13-15(10(2)8-16-13)11(3)14(9)12/h4,6-9H,5H2,1-3H3	IQVWMDXKYQHJMP-UHFFFAOYSA-N	4890.5
InChI=1S/C11H11NO3/c1-12-3-2-7-4-9-10(15-6-14-9)5-8(7)11(12)13/h4-5H,2-3,6H2,1H3	WIUVXEAALLSOQN-UHFFFAOYSA-N	2557.2
InChI=1S/C16H20O4/c1-8-7-10-11(16(4,20)12(8)17)9-5-6-14(10,2)13(18)15(9,3)19/h5-7,9-11,19-20H,1-4H3	SYNMHQWAAMUPDP-UHFFFAOYSA-N	9148.8
InChI=1S/C21H24N2O3/c1-12-16-10-23-8-7-14-13-5-3-4-6-18(13)22-20(14)19(23)9-15(16)17(11-26-12)21(24)25-2/h3-6,11-12,15-16,19,22H,7-10H2,1-2H3	GRTOGORTSDXSFK-UHFFFAOYSA-N	17688.9
InChI=1S/C15H24O/c1-10-8-11(14(2,3)4)13(16)12(9-10)15(5,6)7/h8-9,16H,1-7H3	NLZUEZXRPGMBCV-UHFFFAOYSA-N	5498.3
InChI=1S/C2H4Cl2/c3-1-2-4/h1-2H2	WSLDOOZREJYCGB-UHFFFAOYSA-N	74.7
InChI=1S/C6H14O3/c1-7-3-5-9-6-4-8-2/h3-6H2,1-2H3	SBZXBUIDTXKZTM-UHFFFAOYSA-N	617.4
InChI=1S/C4H10O2/c1-5-3-4-6-2/h3-4H2,1-2H3	XTHFKEDIFFGKHM-UHFFFAOYSA-N	217
InChI=1S/C3H7NO/c1-4(2)3-5/h3H,1-2H3/i1D3,2D3,3D	ZMXDDKWLCZADIW-YYWVXINBSA-N	121.8
InChI=1S/C4H8O2/c1-2-6-4-3-5-1/h1-4H2	RYHBNJHYFVUHQT-UHFFFAOYSA-N	233
InChI=1S/C4H8O2/c1-3-6-4(2)5/h3H2,1-2H3	XEKOWRVHYACXOJ-UHFFFAOYSA-N	191.1
InChI=1S/C4H8O/c1-3-4(2)5/h3H2,1-2H3	ZWEHNKRNPOVVGH-UHFFFAOYSA-N	147.3
InChI=1S/C2H6O2/c3-1-2-4/h3-4H,1-2H2	LYCAIKOWRPUZTN-UHFFFAOYSA-N	67.6
InChI=1S/C6H14/c1-3-5-6-4-2/h3-6H2,1-2H3	VLKZOEOYAKHREP-UHFFFAOYSA-N	313.9
InChI=1S/C6H15N/c1-4-7(5-2)6-3/h4-6H2,1-3H3	ZMANZCXQSJIPKH-UHFFFAOYSA-N	768.9
InChI=1S/C10H20O/c1-10(2,3)8-4-6-9(11)7-5-8/h8-9,11H,4-7H2,1-3H3/t8-,9+	CCOQPGVQAWPUPE-DTORHVGOSA-N	2243.9
InChI=1S/C6H18N3OP/c1-7(2)11(10,8(3)4)9(5)6/h1-6H3	GNOIPBMMFNIUFM-UHFFFAOYSA-N	5716.5
InChI=1S/C6H4Cl2O/c7-4-1-2-6(9)5(8)3-4/h1-3,9H	HFZWRUODUSTPEG-UHFFFAOYSA-N	406.4
InChI=1S/C7H14O/c1-6-3-2-4-7(8)5-6/h6-8H,2-5H2,1H3/t6-,7-/m1/s1	HTSABYAWKQAHBT-RNFRBKRXSA-N	928.4
InChI=1S/C5H4O2/c6-4-5-2-1-3-7-5/h1-4H	HYBBIBNJHNGZAN-UHFFFAOYSA-N	149.9
InChI=1S/C12H18O/c1-8-6-10(12(3,4)5)7-9(2)11(8)13/h6-7,13H,1-5H3	MEPYMUOZRROULQ-UHFFFAOYSA-N	2370.6
InChI=1S/C6H3ClN2O4/c7-5-3-4(8(10)11)1-2-6(5)9(12)13/h1-3H	OEZJLUBWUDVTSS-UHFFFAOYSA-N	1058.8
InChI=1S/C5H4ClN/c6-5-3-1-2-4-7-5/h1-4H	OKDGRDCXVWSXDC-UHFFFAOYSA-N	201.4
InChI=1S/H2O/h1H2	XLYOFNOQVPJJNP-UHFFFAOYSA-N	1.8
InChI=1S/C14H13NO2/c1-17-13-7-5-11(6-8-13)14(16)10-12-4-2-3-9-15-12/h2-9H,10H2,1H3	YDDIGUFGIDJEEM-UHFFFAOYSA-N	2945.2
InChI=1S/C2H7ClSi/c1-4(2)3/h4H,1-2H3	YGHUUVGIRWMJGE-UHFFFAOYSA-N	122.8
InChI=1S/C7H12O/c8-7-4-5-1-2-6(7)3-5/h5-8H,1-4H2	ZQTYQMYDIHMKQB-UHFFFAOYSA-N	749.5
InChI=1S/C8H7ClN2/c1-6-2-4-7(5-3-6)8(9)10-11-8/h2-5H,1H3	JQJKGIDVIWRSIT-UHFFFAOYSA-N	1323.5
InChI=1S/C10H4ClNO4/c11-7-8(12(15)16)10(14)6-4-2-1-3-5(6)9(7)13/h1-4H	RCABOJSOTWKUIB-UHFFFAOYSA-N	4402.4
InChI=1S/C7H4Cl2N2/c8-6-3-1-5(2-4-6)7(9)10-11-7/h1-4H	RYYJJENVUDZMCO-UHFFFAOYSA-N	1168.2
InChI=1S/C8H7ClN2O/c1-12-7-4-2-6(3-5-7)8(9)10-11-8/h2-5H,1H3	SXAZXNYWEPKNNS-UHFFFAOYSA-N	1667.2
InChI=1S/C13H9Cl2N3O2/c1-2-20-13(19)10-11-12(15)17-8-5-7(14)3-4-9(8)18(11)6-16-10/h3-6H,2H2,1H3	SXYNVBLQJMDBJL-UHFFFAOYSA-N	7062.2
InChI=1S/C9H5Cl3N2O2S/c1-17(15,16)9-8(12)13-6-2-4(10)5(11)3-7(6)14-9/h2-3H,1H3	VBGHSULJJVTRRE-UHFFFAOYSA-N	3194.3
InChI=1S/C15H10ClNO5/c1-15(2)6-5-7-9(22-15)4-3-8-10(7)14(19)11(16)12(13(8)18)17(20)21/h3-6H,1-2H3	XYPKTISVBNMTAX-UHFFFAOYSA-N	10986.1
InChI=1S/C9H6Cl2N2O2S/c1-16(14,15)9-8(11)12-7-4-5(10)2-3-6(7)13-9/h2-4H,1H3	YBOMNVKTGXETTH-UHFFFAOYSA-N	2848.2

## Sheet: Method7
BHLYP_CC-PVDZ__B3LYP_6-31GSTAR_CH_CHCL3
InChI	InChIKey	CPU time (s)
Calculated Shifts
InChI=1S/C8H11BO4/c1-12-6-3-4-7(9(10)11)8(5-6)13-2/h3-5,10-11H,1-2H3	SQTUYFKNCCBFRR-UHFFFAOYSA-N	583.9
InChI=1S/C16H12N2O3/c1-21-16-8-2-12(3-9-16)10-14(11-17)13-4-6-15(7-5-13)18(19)20/h2-10H,1H3	FJBBWHCHJAMHGD-UHFFFAOYSA-N	1357.4
InChI=1S/C21H22N2O2/c24-18-10-16-19-13-9-17-21(6-7-22(17)11-12(13)5-8-25-16)14-3-1-2-4-15(14)23(18)20(19)21/h1-5,13,16-17,19-20H,6-11H2/t13-,16-,17-,19-,20-,21+/m0/s1	QMGVPVSNSZLJIA-FVWCLLPLSA-N	10687.4
InChI=1S/C15H16O6/c1-12-3-7(16)13(2)14(5-19-14)9-10(20-9)15(13,21-12)8-6(12)4-18-11(8)17/h6,8-10H,3-5H2,1-2H3/t6-,8-,9-,10+,12-,13+,14-,15+/m1/s1	FZKKQTRXBJBDQQ-BTGQROITSA-N	11076
InChI=1S/C21H24N2O3/c1-9-12-7-14-21(2)10(8-23(9)14)3-4-13(24)15-11-5-6-26-20(25)16(11)17(18(15)21)19(12)22/h9-10,12,14H,3-8,22H2,1-2H3/t9-,10+,12+,14+,21+/m0/s1	UOYTYFVNDNZIOW-VZDSUCBGSA-N	12276.3
InChI=1S/C15H20O6/c1-7-4-5-15(12(17)10(7)16)9-8(2)6-20-14(15,3)21-11(9)13(18)19/h4,8-9,11-12,17H,5-6H2,1-3H3,(H,18,19)	PPFPQYCZSPBJPI-UHFFFAOYSA-N	4521.1
InChI=1S/C30H50/c1-20(2)21-10-13-25-28(21,6)18-19-29(7)23-11-12-24-26(3,4)15-9-16-27(24,5)22(23)14-17-30(25,29)8/h11,20-22,24-25H,9-10,12-19H2,1-8H3	NYHSEYGDWZMIEZ-UHFFFAOYSA-N	7119.7
InChI=1S/C32H52O2/c1-21(2)22-10-13-26-31(7)17-14-23-24(11-12-25-28(3,4)15-9-16-29(23,25)5)30(31,6)18-19-32(22,26)20-27(33)34-8/h11,21-23,25-26H,9-10,12-20H2,1-8H3	TZWCBSAPFCXXKH-UHFFFAOYSA-N	10195.1
InChI=1S/C30H50/c1-20(2)21-10-13-25-28(21,6)18-19-29(7)23-11-12-24-26(3,4)15-9-16-27(24,5)22(23)14-17-30(25,29)8/h20-21,24-25H,9-19H2,1-8H3	FQCKEVJQPWDRQG-UHFFFAOYSA-N	6834.5
InChI=1S/C30H50O/c1-19(2)20-9-12-24-28(20,6)17-18-29(7)22-10-11-23-26(3,4)25(31)14-15-27(23,5)21(22)13-16-30(24,29)8/h19-20,23-25,31H,9-18H2,1-8H3	LUZUHPHTXSGDDD-UHFFFAOYSA-N	7714.5
InChI=1S/C32H52O2/c1-21(2)22-10-13-26-31(7)17-14-23-24(11-12-25-28(3,4)15-9-16-29(23,25)5)30(31,6)18-19-32(22,26)20-27(33)34-8/h21-22,25-26H,9-20H2,1-8H3	FGWBGPGRAOKSGS-UHFFFAOYSA-N	9623.6
InChI=1S/C30H48O3/c1-17(2)18-9-10-21-27(18,5)13-14-29(7)25-19(31)15-22-26(3,4)23(33)11-12-28(22,6)24(25)20(32)16-30(21,29)8/h17-19,21-23,31,33H,9-16H2,1-8H3	VGKDKBUHLQYHBS-UHFFFAOYSA-N	9478.2
InChI=1S/C30H48O3/c1-17(2)18-9-10-21-27(18,5)13-14-29(7)25-19(31)15-22-26(3,4)23(33)11-12-28(22,6)24(25)20(32)16-30(21,29)8/h17-18,20-23,32-33H,9-16H2,1-8H3	QZYBLSBBEUUBNS-UHFFFAOYSA-N	11249
InChI=1S/C30H46O3/c1-17(2)18-9-10-21-27(18,5)13-14-29(7)25-19(31)15-22-26(3,4)23(33)11-12-28(22,6)24(25)20(32)16-30(21,29)8/h17-18,21-23,33H,9-16H2,1-8H3	TWWFTEIDBDUQPG-UHFFFAOYSA-N	11796.1
InChI=1S/C30H50/c1-20(2)21-10-13-25-28(21,6)18-19-29(7)23-11-12-24-26(3,4)15-9-16-27(24,5)22(23)14-17-30(25,29)8/h14,20-21,23-25H,9-13,15-19H2,1-8H3	ZHDRLFGZQZCZKX-UHFFFAOYSA-N	6961.6
InChI=1S/C32H54O2/c1-21(2)22-10-13-26-31(7)17-14-23-24(11-12-25-28(3,4)15-9-16-29(23,25)5)30(31,6)18-19-32(22,26)20-27(33)34-8/h14,21-22,24-27,33H,9-13,15-20H2,1-8H3	HVEDUBGGHNPNEE-UHFFFAOYSA-N	19855.7
InChI=1S/C30H50O2/c1-18(2)19-9-12-23-28(19,6)15-16-29(7)20-10-11-22-26(3,4)24(31)13-14-27(22,5)21(20)17-25(32)30(23,29)8/h17-20,22-25,31-32H,9-16H2,1-8H3	ZWTQSIHLEYRYLZ-UHFFFAOYSA-N	8670.4
InChI=1S/C30H50O/c1-19(2)20-9-12-24-28(20,6)17-18-29(7)22-10-11-23-26(3,4)25(31)14-15-27(23,5)21(22)13-16-30(24,29)8/h10,19-21,23-25,31H,9,11-18H2,1-8H3	VLRMAVHXJLVDCY-UHFFFAOYSA-N	23990.3
InChI=1S/C13H8N2OS/c14-6-11-1-2-13(5-12(11)7-15)16-8-10-3-4-17-9-10/h1-5,9H,8H2	LEVDDNWPBMPRJQ-UHFFFAOYSA-N	1728
InChI=1S/C30H33ClN4O2/c1-20(2)27(34(17-7-16-32)29(36)23-12-10-21(3)11-13-23)28-33-26-18-24(31)14-15-25(26)30(37)35(28)19-22-8-5-4-6-9-22/h4-6,8-15,18,20,27H,7,16-17,19,32H2,1-3H3/t27-/m1/s1	QJZRFPJCWMNVAV-HHHXNRCGSA-N
InChI=1S/C8H15N/c9-7-6-8-4-2-1-3-5-8/h4H,1-3,5-7,9H2	IUDMXOOVKMKODN-UHFFFAOYSA-N	337.2
InChI=1S/C7H8ClN/c1-5-3-2-4-6(8)7(5)9/h2-4H,9H2,1H3	WFNLHDJJZSJARK-UHFFFAOYSA-N	194.4
InChI=1S/C7H7ClO/c1-5-3-2-4-6(8)7(5)9/h2-4,9H,1H3	YPNZJHFXFVLXSE-UHFFFAOYSA-N	186.9
InChI=1S/C7H7ClO/c1-5-4-6(9)2-3-7(5)8/h2-4,9H,1H3	CFKMVGJGLGKFKI-UHFFFAOYSA-N	108.2
InChI=1S/C7H6ClNO2/c1-5-2-3-6(9(10)11)4-7(5)8/h2-4H,1H3	LLYXJBROWQDVMI-UHFFFAOYSA-N	326.1
InChI=1S/C7H6ClNO2/c1-5-2-3-6(8)4-7(5)9(10)11/h2-4H,1H3	SQFLFRQWPBEDHM-UHFFFAOYSA-N	346.7
InChI=1S/C6H5Cl2NO2/c7-5-2-1-4(9(10)11)3-6(5)8/h1-3,10-11H	DYHSQGNGHOXIFF-UHFFFAOYSA-N	384.8
InChI=1S/C6H3Cl4NO2/c7-2-1-3(8)5(10)6(4(2)9)11(12)13/h1,12-13H	ILDGYIMJYBUHHZ-UHFFFAOYSA-N	836
InChI=1S/C18H22O2/c1-18-9-8-14-13-5-3-12(19)10-11(13)2-4-15(14)16(18)6-7-17(18)20/h3,5,10,14-16,19H,2,4,6-9H2,1H3	DNXHEGUUPJUMQT-UHFFFAOYSA-N	4752.6
InChI=1S/C12H4F8N2/c13-3-1(4(14)8(18)11(21)7(3)17)2-5(15)9(19)12(22)10(20)6(2)16/h21-22H2	FWOLORXQTIGHFX-UHFFFAOYSA-N	633.7
InChI=1S/C8H10ClN3/c9-8-10-4-3-7(11-8)12-5-1-2-6-12/h3-4H,1-2,5-6H2	OSBZWNGXKCNMHM-UHFFFAOYSA-N	463.6
InChI=1S/C8H10ClN3/c9-7-3-4-10-8(11-7)12-5-1-2-6-12/h3-4H,1-2,5-6H2	ZJLJJVGPLBMEPQ-UHFFFAOYSA-N	421.4
InChI=1S/C14H11N/c1-11-7-8-14(13(9-11)10-15)12-5-3-2-4-6-12/h2-9H,1H3	QMSDNBJQBPHACW-UHFFFAOYSA-N	584.7
InChI=1S/C7H14O2/c1-3-5-7(8)9-6-4-2/h3-6H2,1-2H3	HUAZGNHGCJGYNP-UHFFFAOYSA-N	114.4
InChI=1S/C29H48O/c1-7-21(19(2)3)9-8-20(4)25-12-13-26-24-11-10-22-18-23(30)14-16-28(22,5)27(24)15-17-29(25,26)6/h18-21,24-27H,7-17H2,1-6H3	RUVUHIUYGJBLGI-UHFFFAOYSA-N	23191.7
InChI=1S/C29H46O2/c1-7-20(18(2)3)9-8-19(4)23-10-11-24-22-17-27(31)26-16-21(30)12-14-29(26,6)25(22)13-15-28(23,24)5/h16,18-20,22-25H,7-15,17H2,1-6H3	UVFOCYGYACXLAY-UHFFFAOYSA-N	12476.2
InChI=1S/C9H13N/c10-8-4-7-9-5-2-1-3-6-9/h1-3,5-6H,4,7-8,10H2	LYUQWQRTDLVQGA-UHFFFAOYSA-N	437.1
InChI=1S/C8H18N2/c9-5-4-8-10-6-2-1-3-7-10/h1-9H2	JMUCXULQKPWSTJ-UHFFFAOYSA-N	302.8
InChI=1S/C10H8N2O/c11-6-8-5-7-3-1-2-4-9(7)13-10(8)12/h1-4H,5,12H2	HTDJFGBZDIJBSP-UHFFFAOYSA-N	482.9
InChI=1S/C8H8O/c1-7(9)8-5-3-2-4-6-8/h2-6H,1H3	KWOLFJPFCHCOCG-UHFFFAOYSA-N	185.9
InChI=1S/C9H10O2/c1-7(10)8-3-5-9(11-2)6-4-8/h3-6H,1-2H3	NTPLXRHDUXRPNE-UHFFFAOYSA-N	333.9
InChI=1S/C8H7NO3/c1-6(10)7-2-4-8(5-3-7)9(11)12/h2-5H,1H3	YQYGPGKTNQNXMH-UHFFFAOYSA-N	356.5
InChI=1S/C20H24N2O/c1-15(2)13-17-5-9-19(10-6-17)16(3)22-21-14-18-7-11-20(23-4)12-8-18/h5-12,14-15H,13H2,1-4H3/b21-14+,22-16+	YARYSQXWADUMEA-KTWAZNHYSA-N	6321.5
InChI=1S/C10H12O3/c1-13-10-7-8(3-2-6-11)4-5-9(10)12/h2-5,7,11-12H,6H2,1H3/b3-2+	JMFRWRFFLBVWSI-NSCUHMNNSA-N	410.2
InChI=1S/C20H22O6/c1-25-17-11-13(5-3-7-21)9-15(19(17)23)16-10-14(6-4-8-22)12-18(26-2)20(16)24/h3-6,9-12,21-24H,7-8H2,1-2H3/b5-3+,6-4+	LNPUFGIAJJTBEI-GGWOSOGESA-N	3064.8
InChI=1S/C20H22O6/c1-23-17-7-11(3-5-15(17)21)19-13-9-26-20(14(13)10-25-19)12-4-6-16(22)18(8-12)24-2/h3-8,13-14,19-22H,9-10H2,1-2H3	HGXBRUKMWQGOIE-UHFFFAOYSA-N	3205.2
InChI=1S/C20H22O6/c1-24-17-10-13(5-6-16(17)23)19-15(11-22)14-8-12(4-3-7-21)9-18(25-2)20(14)26-19/h3-6,8-10,15,19,21-23H,7,11H2,1-2H3/b4-3+	KUSXBOZNRPQEON-ONEGZZNKSA-N	4234.6
InChI=1S/C20H24O7/c1-25-17-11-14(6-7-15(17)23)20(24)19(12-22)27-16-8-5-13(4-3-9-21)10-18(16)26-2/h3-8,10-11,19-24H,9,12H2,1-2H3/b4-3-	FYEZJIXULOZDRT-ARJAWSKDSA-N	7773.2
InChI=1S/C20H24O7/c1-25-17-11-14(6-7-15(17)23)20(24)19(12-22)27-16-8-5-13(4-3-9-21)10-18(16)26-2/h3-8,10-11,19-24H,9,12H2,1-2H3	FYEZJIXULOZDRT-UHFFFAOYSA-N	3861.6
InChI=1S/C23H26O6/c1-10(2)12-9-13-15(17(26)14(11(3)24)16(12)25)23-8-6-7-22(4,5)20(23)18(27)19(13)29-21(23)28/h9-10,19-20,25H,6-8H2,1-5H3	ZWMNXVIUPFQWFJ-UHFFFAOYSA-N	5754.5
InChI=1S/C17H12N2O/c1-2-3-11-18-15-9-7-14(8-10-15)17(20)13-16-6-4-5-12-19-16/h4-10,12H,1,13H2	UXDXRTQXNGMZEO-UHFFFAOYSA-N	3440.3
InChI=1S/C15H16N2O/c1-17(2)14-8-6-12(7-9-14)15(18)11-13-5-3-4-10-16-13/h3-10H,11H2,1-2H3	BANQOEJKKRVNSW-UHFFFAOYSA-N	2026.9
InChI=1S/C13H12N2O/c14-11-6-4-10(5-7-11)13(16)9-12-3-1-2-8-15-12/h1-8H,9,14H2	UEADKLNFMQYUGU-UHFFFAOYSA-N	1062.3
InChI=1S/C14H13NO/c1-11-5-7-12(8-6-11)14(16)10-13-4-2-3-9-15-13/h2-9H,10H2,1H3	GSDQHQGFZHVAPE-UHFFFAOYSA-N	1171.4
InChI=1S/C14H13NO/c1-11-5-4-6-12(9-11)14(16)10-13-7-2-3-8-15-13/h2-9H,10H2,1H3	BSAOCMFXHXZAFJ-UHFFFAOYSA-N	1092.4
InChI=1S/C13H11NO/c15-13(11-6-2-1-3-7-11)10-12-8-4-5-9-14-12/h1-9H,10H2	CMOXTMGJZNCXEI-UHFFFAOYSA-N	873.8
InChI=1S/C13H10FNO/c14-11-6-4-10(5-7-11)13(16)9-12-3-1-2-8-15-12/h1-8H,9H2	HSXYDJFTGOBXIG-UHFFFAOYSA-N	1410.9
InChI=1S/C13H10BrNO/c14-11-6-4-10(5-7-11)13(16)9-12-3-1-2-8-15-12/h1-8H,9H2	XEBXAVNJDPUBTP-UHFFFAOYSA-N	1360
InChI=1S/C13H10ClNO/c14-11-6-4-10(5-7-11)13(16)9-12-3-1-2-8-15-12/h1-8H,9H2	KXCOOLQUDZYTGG-UHFFFAOYSA-N	2007.2
InChI=1S/C13H10FNO/c14-11-5-3-4-10(8-11)13(16)9-12-6-1-2-7-15-12/h1-8H,9H2	NRKOUVBFIJOGLN-UHFFFAOYSA-N	1429.3
InChI=1S/C13H10BrNO/c14-11-5-3-4-10(8-11)13(16)9-12-6-1-2-7-15-12/h1-8H,9H2	PJWYHDVLXBNXQV-UHFFFAOYSA-N	1346.8
InChI=1S/C14H10F3NO/c15-14(16,17)11-6-4-10(5-7-11)13(19)9-12-3-1-2-8-18-12/h1-8H,9H2	LJPRPXLLPLLUEF-UHFFFAOYSA-N	2013.5
InChI=1S/C13H10N2O3/c16-13(9-11-3-1-2-8-14-11)10-4-6-12(7-5-10)15(17)18/h1-8H,9H2	JTLRCYLNTKZGRG-UHFFFAOYSA-N	1190.9
InChI=1S/C17H12N2O/c1-2-3-11-18-15-9-7-14(8-10-15)17(20)13-16-6-4-5-12-19-16/h4-10,12-13,20H,1H2/b17-13-	WRMFXGMUOWQJNU-LGMDPLHJSA-N	12070.6
InChI=1S/C14H14N2O/c1-15-12-7-5-11(6-8-12)14(17)10-13-4-2-3-9-16-13/h2-10,15,17H,1H3/b14-10-	VGNIHJIYCBSTPP-UVTDQMKNSA-N	1135.4
InChI=1S/C13H12N2O/c14-11-6-4-10(5-7-11)13(16)9-12-3-1-2-8-15-12/h1-9,16H,14H2/b13-9-	SWSMPGKYQHLXOI-LCYFTJDESA-N	852.1
InChI=1S/C14H13NO2/c1-17-13-7-5-11(6-8-13)14(16)10-12-4-2-3-9-15-12/h2-10,16H,1H3/b14-10-	HKOYAQQXTGVGIB-UVTDQMKNSA-N	1529.5
InChI=1S/C14H13NO/c1-11-5-7-12(8-6-11)14(16)10-13-4-2-3-9-15-13/h2-10,16H,1H3/b14-10-	WZZCOIFIFQHKEI-UVTDQMKNSA-N	623.4
InChI=1S/C14H13NO/c1-11-5-4-6-12(9-11)14(16)10-13-7-2-3-8-15-13/h2-10,16H,1H3/b14-10-	ZKMFCPPHKLKKNP-UVTDQMKNSA-N	993.7
ZKMFCPPHKLKKNP-UVTDQMKNSA-N	ZKMFCPPHKLKKNP-UVTDQMKNSA-N	993.7
InChI=1S/C13H10FNO/c14-11-6-4-10(5-7-11)13(16)9-12-3-1-2-8-15-12/h1-9,16H/b13-9-	QPHCWIKJAGMHMS-LCYFTJDESA-N	744.2
InChI=1S/C13H10BrNO/c14-11-6-4-10(5-7-11)13(16)9-12-3-1-2-8-15-12/h1-9,16H/b13-9-	NKIKWEQXICKSKM-LCYFTJDESA-N	860.5
InChI=1S/C13H10ClNO/c14-11-6-4-10(5-7-11)13(16)9-12-3-1-2-8-15-12/h1-9,16H/b13-9-	SVSUVYGJTIGZBD-LCYFTJDESA-N	1101.8
InChI=1S/C13H10FNO/c14-11-5-3-4-10(8-11)13(16)9-12-6-1-2-7-15-12/h1-9,16H/b13-9-	MIBKIACLCZQGKZ-LCYFTJDESA-N	1140.8
InChI=1S/C13H10BrNO/c14-11-5-3-4-10(8-11)13(16)9-12-6-1-2-7-15-12/h1-9,16H/b13-9-	NLGKWYDGUXBUIY-LCYFTJDESA-N	888.7
InChI=1S/C14H10F3NO/c15-14(16,17)11-6-4-10(5-7-11)13(19)9-12-3-1-2-8-18-12/h1-9,19H/b13-9-	XBTKYERQHVXLLG-LCYFTJDESA-N	1582.5
InChI=1S/C13H10N2O3/c16-13(9-11-3-1-2-8-14-11)10-4-6-12(7-5-10)15(17)18/h1-9,16H/b13-9-	IGMTWDJZNDUSEH-LCYFTJDESA-N	753.3
InChI=1S/C2H4O/c1-2-3/h2H,1H3	IKHGUXGNUITLKF-UHFFFAOYSA-N	6.4
InChI=1S/C2H5NO/c1-2(3)4/h1H3,(H2,3,4)	DLFVBJFMPXGRIB-UHFFFAOYSA-N	13
InChI=1S/C2H4O2/c1-2(3)4/h1H3,(H,3,4)	QTBSBXVTEAMEQO-UHFFFAOYSA-N	9.7
InChI=1S/C4H6O3/c1-3(5)7-4(2)6/h1-2H3	WFDIJRYMOXRFFG-UHFFFAOYSA-N	40.3
InChI=1S/C3H6O/c1-3(2)4/h1-2H3	CSCPPACGZOOCGX-UHFFFAOYSA-N	13.2
InChI=1S/C3H7NO/c1-3(2)4-5/h5H,1-2H3	PXAJQJMDEXJWFB-UHFFFAOYSA-N	26.2
InChI=1S/C2H3N/c1-2-3/h1H3	WEVYAHXRMPXWCK-UHFFFAOYSA-N	4.6
InChI=1S/C2H3ClO/c1-2(3)4/h1H3	WETWJCDKMRHUPV-UHFFFAOYSA-N	17
InChI=1S/C3H4O/c1-2-3-4/h2-3H,1H2	HGINCPLSRVDWNT-UHFFFAOYSA-N	10
InChI=1S/C3H7Br/c1-2-3-4/h2-3H2,1H3	CYNYIHKIEHGYOZ-UHFFFAOYSA-N	52.8
InChI=1S/C4H6O/c1-3-4(2)5/h3H,1H2,2H3	FUSUHKVFWTUUBE-UHFFFAOYSA-N	20.9
InChI=1S/C3H7Cl/c1-2-3-4/h2-3H2,1H3	SNMVRZFUUCLYTO-UHFFFAOYSA-N	20.5
InChI=1S/C6H12/c1-2-4-6-5-3-1/h1-6H2	XDTMQSROBMDMFD-UHFFFAOYSA-N	52.6
InChI=1S/C4H7NO2/c1-3(6)5-4(2)7/h1-2H3,(H,5,6,7)	ZSBDPRIWBYHIAF-UHFFFAOYSA-N	51.9
InChI=1S/C4H10O/c1-3-5-4-2/h3-4H2,1-2H3	RTZKZFJDLAIYFH-UHFFFAOYSA-N	27.2
InChI=1S/C3H6O3/c1-5-3(4)6-2/h1-2H3	IEJIGPNLZYLLBP-UHFFFAOYSA-N	29.8
InChI=1S/C5H10O2/c1-5(2)6-3-4-7-5/h3-4H2,1-2H3	SIJBDWPVNAYVGY-UHFFFAOYSA-N	99.4
InChI=1S/C2H6O4S/c1-5-7(3,4)6-2/h1-2H3	VAYGXNSJCAHWJZ-UHFFFAOYSA-N	43.7
InChI=1S/C2H6S/c1-3-2/h1-2H3	QMMFVYPAHWMCMS-UHFFFAOYSA-N	12.1
InChI=1S/C2H6O3S/c1-4-6(3)5-2/h1-2H3	BDUPRNVPXOHWIL-UHFFFAOYSA-N	36.6
InChI=1S/C2H6O2S/c1-5(2,3)4/h1-2H3	HHVIBTZHLRERCL-UHFFFAOYSA-N	28
InChI=1S/C2H6OS/c1-4(2)3/h1-2H3	IAZDPXIOMUYVGZ-UHFFFAOYSA-N	22.8
InChI=1S/C3H8N2O/c1-4-3(6)5-2/h1-2H3,(H2,4,5,6)	MGJKQDOBUOMPEZ-UHFFFAOYSA-N	38.8
InChI=1S/C2H6S/c1-2-3/h3H,2H2,1H3	DNJIEGIFACGWOD-UHFFFAOYSA-N	18.7
InChI=1S/C8H10/c1-2-8-6-4-3-5-7-8/h3-7H,2H2,1H3	YNQLUTRBYVCPMQ-UHFFFAOYSA-N	134.8
InChI=1S/C3H7NO2/c1-2-6-3(4)5/h2H2,1H3,(H2,4,5)	JOYRKODLDBILNP-UHFFFAOYSA-N	32.5
InChI=1S/C3H5NO/c1-2-4-3-5/h2H2,1H3	WUDNUHPRLBTKOJ-UHFFFAOYSA-N	24
InChI=1S/C4H4O/c1-2-4-5-3-1/h1-4H	YLQBMQCUIZJEEH-UHFFFAOYSA-N	14
InChI=1S/CH4O/c1-2/h2H,1H3	OKKJLVBELUTLKV-UHFFFAOYSA-N	2.8
InChI=1S/C3H6O2/c1-3(4)5-2/h1-2H3	KXKVLQRXCPHEJC-UHFFFAOYSA-N	19.4
InChI=1S/C4H6O2/c1-3-4(5)6-2/h3H,1H2,2H3	BAPJBEWLBFYGME-UHFFFAOYSA-N	26.4
InChI=1S/C2H3NS/c1-3-2-4/h1H3	LGDSHSYDSCRFAB-UHFFFAOYSA-N	24.2
InChI=1S/C2H3NS/c1-4-2-3/h1H3	VYHVQEYOFIYNJP-UHFFFAOYSA-N	19.5
InChI=1S/C6H5NO2/c8-7(9)6-4-2-1-3-5-6/h1-5H	LQNUZADURLCDLV-UHFFFAOYSA-N	78
InChI=1S/CH3NO2/c1-2(3)4/h1H3	LYGJENNIWJXYER-UHFFFAOYSA-N	10.1
InChI=1S/C2H6N2O/c1-4(2)3-5/h1-2H3	UMFJAHHVKNCGLG-UHFFFAOYSA-N	24.5
InChI=1S/C3H9N/c1-2-3-4/h2-4H2,1H3	WGYKZJWCGVVSQN-UHFFFAOYSA-N	26.4
InChI=1S/C5H12/c1-3-5-4-2/h3-5H2,1-2H3	OFBQJSOFQDEBGM-UHFFFAOYSA-N	29.2
InChI=1S/C5H10/c1-3-5-4-2/h3H,1,4-5H2,2H3	YWAKXRMUMFPDSH-UHFFFAOYSA-N	27.4
InChI=1S/C5H8/c1-3-5-4-2/h1H,4-5H2,2H3	IBXNCJKFFQIKKY-UHFFFAOYSA-N	23.2
InChI=1S/C6H6O/c7-6-4-2-1-3-5-6/h1-5,7H	ISWSIDIOOBJBQZ-UHFFFAOYSA-N	58.2
InChI=1S/C3H6O/c1-3-2-4-3/h3H,2H2,1H3	GOOHAUXETOMSMM-UHFFFAOYSA-N	22.1
InChI=1S/C5H5N/c1-2-4-6-5-3-1/h1-5H	JUJWROOIHBZHMG-UHFFFAOYSA-N	22.9
InChI=1S/C2H6O/c1-2-3/h3H,2H2,1H3	LFQSCWFLJHTTHZ-UHFFFAOYSA-N	9.6
InChI=1S/C7H14O/c1-6-4-2-3-5-7(6)8/h6-8H,2-5H2,1H3/t6-,7+/m0/s1	NDVWOBYBJYUSMF-NKWVEPMBSA-N	188.2
InChI=1S/C7H14O/c1-6-4-2-3-5-7(6)8/h6-8H,2-5H2,1H3/t6-,7-/m1/s1	NDVWOBYBJYUSMF-RNFRBKRXSA-N	175.2
InChI=1S/C7H14O/c1-6-3-2-4-7(8)5-6/h6-8H,2-5H2,1H3/t6-,7+/m1/s1	HTSABYAWKQAHBT-RQJHMYQMSA-N	254.5
InChI=1S/C7H14O/c1-6-3-2-4-7(8)5-6/h6-8H,2-5H2,1H3/t6-,7-/m0/s1	HTSABYAWKQAHBT-BQBZGAKWSA-N	148.4
InChI=1S/C7H14O/c1-6-2-4-7(8)5-3-6/h6-8H,2-5H2,1H3/t6-,7+	MQWCXKGKQLNYQG-KNVOCYPGSA-N	121.3
InChI=1S/C7H14O/c1-6-2-4-7(8)5-3-6/h6-8H,2-5H2,1H3/t6-,7-	MQWCXKGKQLNYQG-LJGSYFOKSA-N	157.9
InChI=1S/C16H14N2O5S/c1-16(2)10(15(22)23)18-13(21)9(14(18)24-16)17-11(19)7-5-3-4-6-8(7)12(17)20/h3-6,9-10,14H,1-2H3,(H,22,23)/t9-,10+,14-/m1/s1	LNVKHOIUIPPOFH-ISTVAULSSA-N	4067.3
InChI=1S/C3H8O/c1-2-3-4/h4H,2-3H2,1H3	BDERNNFJNOPAEC-UHFFFAOYSA-N	19
InChI=1S/C3H8O/c1-3(2)4/h3-4H,1-2H3	KFZMGEQAYNKOFK-UHFFFAOYSA-N	20.3
InChI=1S/C4H10O/c1-2-3-4-5/h5H,2-4H2,1H3	LRHPLDYGYMQRHN-UHFFFAOYSA-N	33.8
InChI=1S/C4H10O/c1-3-4(2)5/h4-5H,3H2,1-2H3	BTANRVKWQNVYAZ-UHFFFAOYSA-N	45.7
InChI=1S/C4H10O/c1-4(2)3-5/h4-5H,3H2,1-2H3	ZXEKIIBDNHEJCQ-UHFFFAOYSA-N	45.6
InChI=1S/C4H10O/c1-4(2,3)5/h5H,1-3H3	DKGAVHZHDRPRBM-UHFFFAOYSA-N	54.7
InChI=1S/C5H12O/c1-5(2,3)4-6/h6H,4H2,1-3H3	KPSSIOMAKSHJJG-UHFFFAOYSA-N	77.8
InChI=1S/C5H12O/c1-3-5(6)4-2/h5-6H,3-4H2,1-2H3	AQIXEPGDORPWBJ-UHFFFAOYSA-N	62.3
InChI=1S/C5H12O/c1-4-5(2,3)6/h6H,4H2,1-3H3	MSXVEPNJUHWQHW-UHFFFAOYSA-N	130.5
InChI=1S/C6H14O/c1-5(7)6(2,3)4/h5,7H,1-4H3/t5-/m1/s1	DFOXKPDFWGNLJU-RXMQYKEDSA-N	137.4
InChI=1S/C6H12O/c7-6-4-2-1-3-5-6/h6-7H,1-5H2	HPXRVTGHNJAIIH-UHFFFAOYSA-N	88.5
InChI=1S/C3H5Cl/c1-2-3-4/h2-3H,1H3/b3-2-	OWXJKYNZGFSVRC-IHWYPQMZSA-N	18.6
InChI=1S/C3H5ClO2/c1-6-3(5)2-4/h2H2,1H3	QABLOFMHHSOFRJ-UHFFFAOYSA-N	40.3
InChI=1S/C3H5ClO/c1-3(5)2-4/h2H2,1H3	BULLHNJGPPOUOX-UHFFFAOYSA-N	27.4
InChI=1S/C3H7Cl/c1-3(2)4/h3H,1-2H3	ULYZAYCEDJDHCC-UHFFFAOYSA-N	23.5
InChI=1S/C3H5Cl/c1-2-3-4/h2H,1,3H2	OSDWBNJEKMUWAV-UHFFFAOYSA-N	17.8
InChI=1S/C3H3ClO/c1-2-3(4)5/h2H,1H2	HFBMWMNUJJDEQZ-UHFFFAOYSA-N	25.5
InChI=1S/C3H3Cl/c1-2-3-4/h1H,3H2	LJZPPWWHKPGCHS-UHFFFAOYSA-N	17.1
InChI=1S/C3H6ClNO/c1-5(2)3(4)6/h1-2H3	YIIMEMSDCNDGTB-UHFFFAOYSA-N	47.3
InChI=1S/C2H2ClN/c3-1-2-4/h1H2	RENMDAKOXSCIGH-UHFFFAOYSA-N	14.3
InChI=1S/C3H3ClO3/c4-2-1-6-3(5)7-2/h2H,1H2	OYOKPDLAMOMTEE-UHFFFAOYSA-N	93.5
InChI=1S/C6H3ClN2O4/c7-5-2-1-4(8(10)11)3-6(5)9(12)13/h1-3H	VYZAHLCBVHPDDF-UHFFFAOYSA-N	684.2
InChI=1S/C6H5ClO/c7-5-1-3-6(8)4-2-5/h1-4,8H	WXNZTHHGJRFXKQ-UHFFFAOYSA-N	69.6
InChI=1S/C4H9Cl/c1-4(2,3)5/h1-3H3	NBRKLOOSMBRFMH-UHFFFAOYSA-N	38
InChI=1S/C6H4ClNO3/c7-4-1-2-6(9)5(3-4)8(10)11/h1-3,9H	NWSIFTLPLKCTSX-UHFFFAOYSA-N	460.4
InChI=1S/C6H5Cl/c7-6-4-2-1-3-5-6/h1-5H	MVPPADPHJFYWMZ-UHFFFAOYSA-N	43
InChI=1S/C6H4ClNO2/c7-5-2-1-3-6(4-5)8(9)10/h1-4H	KMAQZIILEGKYQZ-UHFFFAOYSA-N	250.3
InChI=1S/C6H5ClN2O2/c7-5-2-1-4(9(10)11)3-6(5)8/h1-3H,8H2	KWIXNFOTNVKIGM-UHFFFAOYSA-N	363.8
InChI=1S/C5H3ClO2/c6-5(7)4-2-1-3-8-4/h1-3H	OFTKFKYVSBNYEC-UHFFFAOYSA-N	62.2
InChI=1S/C4H3ClS/c5-4-1-2-6-3-4/h1-3H	QUBJDMPBDURTJT-UHFFFAOYSA-N	42.6
InChI=1S/C5H4ClNO/c6-4-1-5(8)3-7-2-4/h1-3,8H	TUIDQYRZDZRHPQ-UHFFFAOYSA-N	65.7
InChI=1S/C6H6ClNO/c7-5-2-1-4(8)3-6(5)9/h1-3,9H,8H2	JSCNCRWPXOTDDZ-UHFFFAOYSA-N	135.3
InChI=1S/C2H2Cl2/c3-1-2-4/h1-2H/b2-1-/i1+1,2+1	KFUSEUYYWQURPO-GQTGYUFJSA-N	14.8
InChI=1S/C6H4Cl2/c7-5-3-1-2-4-6(5)8/h1-4H	RFFLAFLAYFXFSW-UHFFFAOYSA-N	57
InChI=1S/C6H4Cl2/c7-5-2-1-3-6(8)4-5/h1-4H	ZPQOPVIELGIULI-UHFFFAOYSA-N	57.6
InChI=1S/C6H5Cl2N/c7-4-2-1-3-5(8)6(4)9/h1-3H,9H2	JDMFXJULNGEPOI-UHFFFAOYSA-N	127.9
InChI=1S/C6H4Cl2/c7-5-1-2-6(8)4-3-5/h1-4H	OCJBOOLMMGQPQU-UHFFFAOYSA-N	50.7
InChI=1S/C6H4Cl2O/c7-4-1-2-5(8)6(9)3-4/h1-3,9H	RANCECPPZPIPNO-UHFFFAOYSA-N	94.9
InChI=1S/C6H3Cl2NO2/c7-5-2-1-4(9(10)11)3-6(5)8/h1-3H	NTBYINQTYWZXLH-UHFFFAOYSA-N	248.3
InChI=1S/C6H3Cl2NO2/c7-4-1-2-6(9(10)11)5(8)3-4/h1-3H	QUIMTLZDMCNYGY-UHFFFAOYSA-N	360.3
InChI=1S/C6H3Cl2NO2/c7-4-2-1-3-5(6(4)8)9(10)11/h1-3H	CMVQZRLQEOAYSW-UHFFFAOYSA-N	387.5
InChI=1S/C4H2Cl2N2/c5-3-1-2-4(6)8-7-3/h1-2H	GUSWJGOYDXFJSI-UHFFFAOYSA-N	52.3
InChI=1S/C6H3Cl2NO2/c7-4-1-5(8)3-6(2-4)9(10)11/h1-3H	RNABGKOKSBUFHW-UHFFFAOYSA-N	218.6
InChI=1S/C4H6Cl2/c1-4(6)2-3-5/h2H,3H2,1H3/b4-2-	WLIADPFXSACYLS-RQOWECAXSA-N	42.6
InChI=1S/C4Cl2O3/c5-1-2(6)4(8)9-3(1)7	AGULWIQIYWWFBJ-UHFFFAOYSA-N	58.7
InChI=1S/C5H3Cl2N/c6-4-2-1-3-8-5(4)7/h1-3H	MAKFMOSBBNKPMS-UHFFFAOYSA-N	70.3
InChI=1S/C4H2Cl2N2/c5-3-1-4(6)8-2-7-3/h1-2H	XJPZKYIHCLDXST-UHFFFAOYSA-N	55
InChI=1S/C4H2Cl2N2/c5-3-1-7-2-4(6)8-3/h1-2H	LSEAAPGIZCDEEH-UHFFFAOYSA-N	53.9
InChI=1S/C4H3Cl2N3/c5-3-2(7)4(6)9-1-8-3/h1H,7H2	NIGDWBHWHVHOAD-UHFFFAOYSA-N	102.4
InChI=1S/C3H6Cl2/c1-3(2,4)5/h1-2H3	ZEOVXNVKXIPWMS-UHFFFAOYSA-N	37.8
InChI=1S/C2H4Cl2/c1-2(3)4/h2H,1H3	SCYULBFZEHDVBN-UHFFFAOYSA-N	21.5
InChI=1S/C2HCl2N/c3-2(4)1-5/h2H	STZZWJCGRKXEFF-UHFFFAOYSA-N	23.1
InChI=1S/C6H3Cl3/c7-4-1-5(8)3-6(9)2-4/h1-3H	XKEFYDZQGKAQCN-UHFFFAOYSA-N	66.6
InChI=1S/C6H3Cl3/c7-4-2-1-3-5(8)6(4)9/h1-3H	RELMFMZEBKVZJC-UHFFFAOYSA-N	84.6
InChI=1S/C6H3Cl3O/c7-3-1-4(8)6(10)5(9)2-3/h1-2,10H	LINPIYWFGCPVIE-UHFFFAOYSA-N	168.7
InChI=1S/C6H4Cl3N/c7-3-1-4(8)6(10)5(9)2-3/h1-2H,10H2	NATVSFWWYVJTAZ-UHFFFAOYSA-N	168.4
InChI=1S/C6H2Cl3NO/c7-4-1-3(10-9)2-5(8)6(4)11/h1-2H	YHUMTHWQGWPJOQ-UHFFFAOYSA-N	324.8
InChI=1S/C6H4Cl3N/c7-3-1-5(9)6(10)2-4(3)8/h1-2H,10H2	GUMCAKKKNKYFEB-UHFFFAOYSA-N	200.2
InChI=1S/C6H3Cl3/c7-4-1-2-5(8)6(9)3-4/h1-3H	PBKONEOXTCPAFI-UHFFFAOYSA-N	86.2
InChI=1S/C6H2Cl3NO2/c7-3-1-5(9)6(10(11)12)2-4(3)8/h1-2H	IBRBMZRLVYKVRF-UHFFFAOYSA-N	789.8
InChI=1S/C6H4Cl3N/c7-3-1-2-4(10)6(9)5(3)8/h1-2H,10H2	RRJUYQOFOMFVQS-UHFFFAOYSA-N	206.3
InChI=1S/C6H2Cl3NO2/c7-3-1-4(8)6(10(11)12)5(9)2-3/h1-2H	AEBJDOTVYMITIA-UHFFFAOYSA-N	382.2
InChI=1S/C6H3Cl3O/c7-4-1-3(10)2-5(8)6(4)9/h1-2,10H	GBNHEBQXJVDXSW-UHFFFAOYSA-N	207.6
InChI=1S/C7H6Cl2/c1-5-6(8)3-2-4-7(5)9/h2-4H,1H3	DMEDNTFWIHCBRK-UHFFFAOYSA-N	238.7
InChI=1S/C7H6Cl2O/c1-10-7-5(8)3-2-4-6(7)9/h2-4H,1H3	KZLMCDNAVVJKPX-UHFFFAOYSA-N	223
InChI=1S/C7H6Cl2/c1-5-2-3-6(8)4-7(5)9/h2-4H,1H3	FUNUTBJJKQIVSY-UHFFFAOYSA-N	216.6
InChI=1S/C7H3Cl2N/c8-6-1-5(4-10)2-7(9)3-6/h1-3H	PUJSUOGJGIECFQ-UHFFFAOYSA-N	90.8
InChI=1S/C7H6Cl2O/c8-6-2-1-3-7(9)5(6)4-10/h1-3,10H,4H2	WKKHCCZLKYKUDN-UHFFFAOYSA-N	366.2
InChI=1S/C7H4Cl2O/c8-6-3-1-5(2-4-6)7(9)10/h1-4H	RKIDDEGICSMIJA-UHFFFAOYSA-N	261.5
InChI=1S/C7H5Cl2NO3/c1-13-7-5(8)2-4(10(11)12)3-6(7)9/h2-3H,1H3	GJYVJKPFYCKNEC-UHFFFAOYSA-N	605.6
InChI=1S/C7H3Cl3O/c8-5-1-4(7(10)11)2-6(9)3-5/h1-3H	GGHLXLVPNZMBQR-UHFFFAOYSA-N	167.6
InChI=1S/C7H5Cl3/c8-4-5-6(9)2-1-3-7(5)10/h1-3H,4H2	LBOBESSDSGODDD-UHFFFAOYSA-N	202.1
InChI=1S/C7H3Cl3O2/c8-3-1-4(9)6(7(11)12)5(10)2-3/h1-2H,(H,11,12)	RAFFVQBMVYYTQS-UHFFFAOYSA-N	219.9
InChI=1S/C7H5Cl3O/c1-11-7-5(9)2-4(8)3-6(7)10/h2-3H,1H3	WCVOGSZTONGSQY-UHFFFAOYSA-N	304.4
InChI=1S/C7H5Cl3/c8-7(9,10)6-4-2-1-3-5-6/h1-5H	XEMRAKSQROQPBR-UHFFFAOYSA-N	229.9
InChI=1S/C8H5Cl2N/c9-7-2-1-3-8(10)6(7)4-5-11/h1-3H,4H2	AOEJUUCUKRUCEF-UHFFFAOYSA-N	421.2
InChI=1S/C8H4Cl2N2/c9-7-8(10)12-6-4-2-1-3-5(6)11-7/h1-4H	SPSSDDOTEZKOOV-UHFFFAOYSA-N	154.5
InChI=1S/C2H2Cl2/c3-1-2-4/h1-2H/b2-1+	KFUSEUYYWQURPO-OWOJBTEDSA-N	15.6
InChI=1S/C5H8O/c6-5-3-1-2-4-5/h1-4H2	BGTOWKSIORTVQH-UHFFFAOYSA-N	52.3
InChI=1S/C5H10O/c1-2-4-6-5-3-1/h1-5H2	DHXVGJBLRPWPCS-UHFFFAOYSA-N	49.1
InChI=1S/C7H8O/c1-8-7-5-3-2-4-6-7/h2-6H,1H3	RDOXTESZEPMUJZ-UHFFFAOYSA-N	139
InChI=1S/C4H4N2/c1-2-6-4-3-5-1/h1-4H/i1D,2D,3D,4D	KYQCOXFCLRTKLS-RHQRLBAQSA-N	17.5
InChI=1S/C2H4O/c1-2-3-1/h1-2H2	IAYPIBMASNFSPL-UHFFFAOYSA-N	5.7
InChI=1S/C6H10O/c7-6-4-2-1-3-5-6/h1-5H2	JHIVVAPYMSGYDF-UHFFFAOYSA-N	117.3
InChI=1S/C3H5Cl/c1-3(2)4/h1H2,2H3	PNLQPWWBHXMFCA-UHFFFAOYSA-N	17.8
InChI=1S/C2H4S/c1-2-3-1/h1-2H2	VOVUARRWDCVURC-UHFFFAOYSA-N	12
InChI=1S/C4H9NO2/c1-4(2,3)5(6)7/h1-3H3	AIMREYQYBFBEGQ-UHFFFAOYSA-N	80.3
InChI=1S/C2H5Cl/c1-2-3/h2H2,1H3	HRYZWHHZPQKTII-UHFFFAOYSA-N	11.6
InChI=1S/C4H6O/c5-4-2-1-3-4/h1-3H2	SHQSVMDWKBRBGB-UHFFFAOYSA-N	41.5
InChI=1S/C6H6/c1-2-4-6-5-3-1/h1-6H	UHOVQNZJYSORNB-UHFFFAOYSA-N	18.9
InChI=1S/C4H7Cl/c1-4(2)3-5/h3H,1-2H3	KWISWUFGPUHDRY-UHFFFAOYSA-N	31.6
InChI=1S/C4H8O/c1-2-4-5-3-1/h1-4H2	WYURNTSHIVDZCO-UHFFFAOYSA-N	37.8
InChI=1S/C5H11N/c1-6-4-2-3-5-6/h2-5H2,1H3	AVFZOVWCLRSYKC-UHFFFAOYSA-N	105.5
InChI=1S/C5H6O/c6-5-3-1-2-4-5/h1,3H,2,4H2	BZKFMUIJRXWWQK-UHFFFAOYSA-N	59.2
InChI=1S/C5H9N/c1-5(2,3)4-6/h1-3H3	JAMNHZBIQDNHMM-UHFFFAOYSA-N	36.4
InChI=1S/C4H8/c1-2-4-3-1/h1-4H2	PMPVIKIVABFJJI-UHFFFAOYSA-N	17
InChI=1S/C5H7N/c1-6-4-2-3-5-6/h2-5H,1H3	OXHNLMTVIGZXSG-UHFFFAOYSA-N	31.3
InChI=1S/C2H3Cl3/c1-2(3,4)5/h1H3	UOCLXMDMGBRAIB-UHFFFAOYSA-N	28.4
InChI=1S/C3H6O/c1-2-4-3-1/h1-3H2	AHHWIHXENZJRFG-UHFFFAOYSA-N	19.2
InChI=1S/C8H11N/c1-9(2)8-6-4-3-5-7-8/h3-7H,1-2H3	JLTDJTHDQAWBAV-UHFFFAOYSA-N	278.2
InChI=1S/C5H12O/c1-5(2,3)6-4/h1-4H3	BZLVMXJERCGZMT-UHFFFAOYSA-N	62.3
InChI=1S/C4H9NO/c1-4(6)5(2)3/h1-3H3	FXHOOIRPVKKKFG-UHFFFAOYSA-N	45
InChI=1S/C6H5F/c7-6-4-2-1-3-5-6/h1-5H	PYLWMHQQBFSUBP-UHFFFAOYSA-N	29
InChI=1S/C6H13N/c1-7-5-3-2-4-6-7/h2-6H2,1H3	PAMIQIKDUOTOBW-UHFFFAOYSA-N	94.1
InChI=1S/C3H7NO/c1-4(2)3-5/h3H,1-2H3	ZMXDDKWLCZADIW-UHFFFAOYSA-N	25.9
InChI=1S/C7H8/c1-7-5-3-2-4-6-7/h2-6H,1H3	YXFVVABEGXRONW-UHFFFAOYSA-N	45
InChI=1S/CH2Cl2/c2-1-3/h1H2	YMWUJEATGCHHMB-UHFFFAOYSA-N	10.2
InChI=1S/C3H3Cl3O/c1-2(7)3(4,5)6/h1H3	SMZHKGXSEAGRTI-UHFFFAOYSA-N	65.9
InChI=1S/C3H6/c1-2-3-1/h1-3H2	LVZWSLJZHVFIQJ-UHFFFAOYSA-N	6.2
InChI=1S/C4H4S/c1-2-4-5-3-1/h1-4H	YTPLMLYBLZKORZ-UHFFFAOYSA-N	23.1
InChI=1S/C3H5N/c1-2-3-4/h2H2,1H3	FVSKHRXBFJPNKK-UHFFFAOYSA-N	12.9
InChI=1S/C4H6/c1-3-4-2/h1-2H3	XNMQEEKYCVKGBD-UHFFFAOYSA-N	9.9
InChI=1S/C6H10/c1-5-6(2,3)4/h1H,2-4H3	PPWNCLVNXGCGAF-UHFFFAOYSA-N	39.2
InChI=1S/C6H8O/c7-6-4-2-1-3-5-6/h2,4H,1,3,5H2	FWFSEYBSWVRWGL-UHFFFAOYSA-N	141.9
InChI=1S/C3H4ClN/c1-3(4)2-5/h3H,1H3	JNAYPRPPXRWGQO-UHFFFAOYSA-N	28.9
InChI=1S/C4H7N/c1-4(2)3-5/h4H,1-2H3	LRDFRRGEGBBSRN-UHFFFAOYSA-N	24.3
InChI=1S/C6H12/c1-5-6(2,3)4/h5H,1H2,2-4H3	PKXHXOTZMFCXSH-UHFFFAOYSA-N	54.6
InChI=1S/C4H8/c1-4(2)3/h1H2,2-3H3	VQTUBCCKSQIDNK-UHFFFAOYSA-N	14.7
InChI=1S/C4H6/c1-3-2-4(1)3/h3-4H,1-2H2	LASLVGACQUUOEB-UHFFFAOYSA-N	16.5
InChI=1S/C5H10/c1-2-4-5-3-1/h1-5H2	RGSFGYAAUTVSQA-UHFFFAOYSA-N	38.6
InChI=1S/C2H2Cl2/c1-2(3)4/h1H2	LGXVIGDEPROXKC-UHFFFAOYSA-N	15.9
InChI=1S/C8H7N/c1-2-4-8-7(3-1)5-6-9-8/h1-6,9H	SIKJAQJRHWYJAI-UHFFFAOYSA-N	75.3
InChI=1S/C5H8/c1-2-4-5-3-1/h1-2H,3-5H2	LPIQUOYDBNQMRZ-UHFFFAOYSA-N	25.5
InChI=1S/C6H10/c1-2-4-6-5-3-1/h1-2H,3-6H2	HGCIXCUEYOPUTN-UHFFFAOYSA-N	72.6
InChI=1S/C4H6O2/c5-4-2-1-3-6-4/h1-3H2	YEJRWHAVMIAJKC-UHFFFAOYSA-N	55.1
InChI=1S/C3H4O/c4-3-1-2-3/h1-2H2	VBBRYJMZLIYUJQ-UHFFFAOYSA-N	13.9
InChI=1S/C7H8/c1-2-7-4-3-6(1)5-7/h1-4,6-7H,5H2	SJYNFBVQFBRSIB-UHFFFAOYSA-N	51.8
InChI=1S/C2H5NO2/c1-2-3(4)5/h2H2,1H3	MCSAJNNLRCFZED-UHFFFAOYSA-N	19.8
InChI=1S/C3H3NO/c1-2-4-5-3-1/h1-3H	CTAPFRYPJLPFDF-UHFFFAOYSA-N	16
InChI=1S/C4H4N2/c1-2-5-4-6-3-1/h1-4H	CZPWVGJYEJSRLH-UHFFFAOYSA-N	21.1
InChI=1S/C6H4O2/c7-5-1-2-6(8)4-3-5/h1-4H	AZQWKYJCGOJGHM-UHFFFAOYSA-N	38.7
InChI=1S/C5H10/c1-4-5(2)3/h4H,1-3H3	BKOOMYPCSUNDGP-UHFFFAOYSA-N	27.3
InChI=1S/C2HCl3/c3-1-2(4)5/h1H	XSTXAVWGXDQKEL-UHFFFAOYSA-N	25.5
InChI=1S/C4H6/c1-2-4-3-1/h1-2H,3-4H2	CFBGXYDUODCMNS-UHFFFAOYSA-N	11
InChI=1S/C4H5NS/c1-4-2-6-3-5-4/h2-3H,1H3	QMHIMXFNBOYPND-UHFFFAOYSA-N	45.5
InChI=1S/CHCl3/c2-1(3)4/h1H	HEDRZPFGACZZDS-UHFFFAOYSA-N	18.9
InChI=1S/C4H4N2/c1-2-4-6-5-3-1/h1-4H	PBMFSQRYOILNGV-UHFFFAOYSA-N	19.8
InChI=1S/C4H2Cl2O2/c5-2-1-8-4(7)3(2)6/h1H2	ULWRZZDLLPNFEW-UHFFFAOYSA-N	62.2
InChI=1S/C4H4O/c1-3-4(2)5/h1H,2H3	XRGPFNGLRSIPSA-UHFFFAOYSA-N	19.3
InChI=1S/C3H4O/c1-2-3-4/h1,4H,3H2	TVDSBUOJIPERQY-UHFFFAOYSA-N	17.6
InChI=1S/C9H8/c1-3-9-6-4-5-8(2)7-9/h1,4-7H,2H3	RENYIDZOAFFNHC-UHFFFAOYSA-N	107.7
InChI=1S/C6H10/c1-4-5-6(2)3/h1,6H,5H2,2-3H3	OXRWICUICBZVAE-UHFFFAOYSA-N	61.2
InChI=1S/C6H6O3/c7-3-5-1-2-6(4-8)9-5/h1-3,8H,4H2	NOEGNKMFWQHSLB-UHFFFAOYSA-N	172.8
InChI=1S/C9H6O2/c10-8-5-6-11-9-4-2-1-3-7(8)9/h1-6H	OTAFHZMPRISVEM-UHFFFAOYSA-N	139.5
InChI=1S/C10H10O2/c1-12-8-3-4-9-7(6-8)2-5-10(9)11/h3-4,6H,2,5H2,1H3	QOPRWBRNMPANKN-UHFFFAOYSA-N	346.7
InChI=1S/C10H14O/c1-7(2)9-5-4-8(3)10(11)6-9/h4,9H,1,5-6H2,2-3H3	ULDHMXUKGWMISQ-UHFFFAOYSA-N	545.7
InChI=1S/C6H6O3/c7-5-2-1-4-3-8-6(5)9-4/h1-2,4,6H,3H2/t4-,6+/m0/s1	HITOXZPZGPXYHY-UJURSFKZSA-N	124.3
InChI=1S/C11H12O/c12-11-8-4-2-6-9-5-1-3-7-10(9)11/h1,3,5,7H,2,4,6,8H2	KWHUHTFXMNQHAA-UHFFFAOYSA-N	389.8
InChI=1S/C8H8O3/c9-7-5-3-1-2-4-6(5)8(10)11-7/h1-2,5-6H,3-4H2	KMOUUZVZFBCRAM-UHFFFAOYSA-N	279.9
InChI=1S/C10H12/c1-2-9-7-4-5-8(6-7)10(9)3-1/h1-2,4-5,7-10H,3,6H2	HECLRDQVFMWTQS-UHFFFAOYSA-N	212.4
InChI=1S/C11H11NO/c1-8-3-4-9-7-10(13-2)5-6-11(9)12-8/h3-7H,1-2H3	NAGJQQFMJKMXJQ-UHFFFAOYSA-N	767.5
InChI=1S/C15H16O/c1-9-5-4-6-12-7-13-15(10(2)8-16-13)11(3)14(9)12/h4,6-9H,5H2,1-3H3	IQVWMDXKYQHJMP-UHFFFAOYSA-N	1539.1
InChI=1S/C11H11NO3/c1-12-3-2-7-4-9-10(15-6-14-9)5-8(7)11(12)13/h4-5H,2-3,6H2,1H3	WIUVXEAALLSOQN-UHFFFAOYSA-N	898.6
InChI=1S/C16H20O4/c1-8-7-10-11(16(4,20)12(8)17)9-5-6-14(10,2)13(18)15(9,3)19/h5-7,9-11,19-20H,1-4H3	SYNMHQWAAMUPDP-UHFFFAOYSA-N	3060.1
InChI=1S/C21H24N2O3/c1-12-16-10-23-8-7-14-13-5-3-4-6-18(13)22-20(14)19(23)9-15(16)17(11-26-12)21(24)25-2/h3-6,11-12,15-16,19,22H,7-10H2,1-2H3	GRTOGORTSDXSFK-UHFFFAOYSA-N	5088
InChI=1S/C15H24O/c1-10-8-11(14(2,3)4)13(16)12(9-10)15(5,6)7/h8-9,16H,1-7H3	NLZUEZXRPGMBCV-UHFFFAOYSA-N	1335.6
InChI=1S/C2H4Cl2/c3-1-2-4/h1-2H2	WSLDOOZREJYCGB-UHFFFAOYSA-N	18.2
InChI=1S/C6H14O3/c1-7-3-5-9-6-4-8-2/h3-6H2,1-2H3	SBZXBUIDTXKZTM-UHFFFAOYSA-N	84.4
InChI=1S/C4H10O2/c1-5-3-4-6-2/h3-4H2,1-2H3	XTHFKEDIFFGKHM-UHFFFAOYSA-N	29.2
InChI=1S/C3H7NO/c1-4(2)3-5/h3H,1-2H3/i1D3,2D3,3D	ZMXDDKWLCZADIW-YYWVXINBSA-N	25.8
InChI=1S/C4H8O2/c1-2-6-4-3-5-1/h1-4H2	RYHBNJHYFVUHQT-UHFFFAOYSA-N	45.9
InChI=1S/C4H8O2/c1-3-6-4(2)5/h3H2,1-2H3	XEKOWRVHYACXOJ-UHFFFAOYSA-N	36.1
InChI=1S/C4H8O/c1-3-4(2)5/h3H2,1-2H3	ZWEHNKRNPOVVGH-UHFFFAOYSA-N	26.6
InChI=1S/C2H6O2/c3-1-2-4/h3-4H,1-2H2	LYCAIKOWRPUZTN-UHFFFAOYSA-N	12.1
InChI=1S/C6H14/c1-3-5-6-4-2/h3-6H2,1-2H3	VLKZOEOYAKHREP-UHFFFAOYSA-N	42.9
InChI=1S/C6H15N/c1-4-7(5-2)6-3/h4-6H2,1-3H3	ZMANZCXQSJIPKH-UHFFFAOYSA-N	260.9
InChI=1S/C10H20O/c1-10(2,3)8-4-6-9(11)7-5-8/h8-9,11H,4-7H2,1-3H3/t8-,9+	CCOQPGVQAWPUPE-DTORHVGOSA-N	387.3
InChI=1S/C6H18N3OP/c1-7(2)11(10,8(3)4)9(5)6/h1-6H3	GNOIPBMMFNIUFM-UHFFFAOYSA-N	4356.6
InChI=1S/C6H4Cl2O/c7-4-1-2-6(9)5(8)3-4/h1-3,9H	HFZWRUODUSTPEG-UHFFFAOYSA-N	95.3
InChI=1S/C7H14O/c1-6-3-2-4-7(8)5-6/h6-8H,2-5H2,1H3/t6-,7-/m1/s1	HTSABYAWKQAHBT-RNFRBKRXSA-N	265
InChI=1S/C5H4O2/c6-4-5-2-1-3-7-5/h1-4H	HYBBIBNJHNGZAN-UHFFFAOYSA-N	29.6
InChI=1S/C12H18O/c1-8-6-10(12(3,4)5)7-9(2)11(8)13/h6-7,13H,1-5H3	MEPYMUOZRROULQ-UHFFFAOYSA-N	425.4
InChI=1S/C6H3ClN2O4/c7-5-3-4(8(10)11)1-2-6(5)9(12)13/h1-3H	OEZJLUBWUDVTSS-UHFFFAOYSA-N	419.6
InChI=1S/C5H4ClN/c6-5-3-1-2-4-7-5/h1-4H	OKDGRDCXVWSXDC-UHFFFAOYSA-N	49.9
InChI=1S/H2O/h1H2	XLYOFNOQVPJJNP-UHFFFAOYSA-N	0.8
InChI=1S/C14H13NO2/c1-17-13-7-5-11(6-8-13)14(16)10-12-4-2-3-9-15-12/h2-9H,10H2,1H3	YDDIGUFGIDJEEM-UHFFFAOYSA-N	845.4
InChI=1S/C2H7ClSi/c1-4(2)3/h4H,1-2H3	YGHUUVGIRWMJGE-UHFFFAOYSA-N	34.1
InChI=1S/C7H12O/c8-7-4-5-1-2-6(7)3-5/h5-8H,1-4H2	ZQTYQMYDIHMKQB-UHFFFAOYSA-N	147.8
InChI=1S/C8H7ClN2/c1-6-2-4-7(5-3-6)8(9)10-11-8/h2-5H,1H3	JQJKGIDVIWRSIT-UHFFFAOYSA-N	706.3
InChI=1S/C10H4ClNO4/c11-7-8(12(15)16)10(14)6-4-2-1-3-5(6)9(7)13/h1-4H	RCABOJSOTWKUIB-UHFFFAOYSA-N	3238.1
InChI=1S/C7H4Cl2N2/c8-6-3-1-5(2-4-6)7(9)10-11-7/h1-4H	RYYJJENVUDZMCO-UHFFFAOYSA-N	637
InChI=1S/C8H7ClN2O/c1-12-7-4-2-6(3-5-7)8(9)10-11-8/h2-5H,1H3	SXAZXNYWEPKNNS-UHFFFAOYSA-N	939.7
InChI=1S/C13H9Cl2N3O2/c1-2-20-13(19)10-11-12(15)17-8-5-7(14)3-4-9(8)18(11)6-16-10/h3-6H,2H2,1H3	SXYNVBLQJMDBJL-UHFFFAOYSA-N	4292.4
InChI=1S/C9H5Cl3N2O2S/c1-17(15,16)9-8(12)13-6-2-4(10)5(11)3-7(6)14-9/h2-3H,1H3	VBGHSULJJVTRRE-UHFFFAOYSA-N	1724.2
InChI=1S/C15H10ClNO5/c1-15(2)6-5-7-9(22-15)4-3-8-10(7)14(19)11(16)12(13(8)18)17(20)21/h3-6H,1-2H3	XYPKTISVBNMTAX-UHFFFAOYSA-N	6253.8
InChI=1S/C9H6Cl2N2O2S/c1-16(14,15)9-8(11)12-7-4-5(10)2-3-6(7)13-9/h2-4H,1H3	YBOMNVKTGXETTH-UHFFFAOYSA-N	1479.8

## Sheet: Method8
BHLYP_CC-PVTZ__B3LYP_6-31GSTAR_CH_CHCL3
InChI	InChIKey	CPU time (s)
Calculated Shifts
InChI=1S/C8H11BO4/c1-12-6-3-4-7(9(10)11)8(5-6)13-2/h3-5,10-11H,1-2H3	SQTUYFKNCCBFRR-UHFFFAOYSA-N	1654.7
InChI=1S/C16H12N2O3/c1-21-16-8-2-12(3-9-16)10-14(11-17)13-4-6-15(7-5-13)18(19)20/h2-10H,1H3	FJBBWHCHJAMHGD-UHFFFAOYSA-N	6610.6
InChI=1S/C21H22N2O2/c24-18-10-16-19-13-9-17-21(6-7-22(17)11-12(13)5-8-25-16)14-3-1-2-4-15(14)23(18)20(19)21/h1-5,13,16-17,19-20H,6-11H2/t13-,16-,17-,19-,20-,21+/m0/s1	QMGVPVSNSZLJIA-FVWCLLPLSA-N	22136.2
InChI=1S/C15H16O6/c1-12-3-7(16)13(2)14(5-19-14)9-10(20-9)15(13,21-12)8-6(12)4-18-11(8)17/h6,8-10H,3-5H2,1-2H3/t6-,8-,9-,10+,12-,13+,14-,15+/m1/s1	FZKKQTRXBJBDQQ-BTGQROITSA-N	16481.7
InChI=1S/C21H24N2O3/c1-9-12-7-14-21(2)10(8-23(9)14)3-4-13(24)15-11-5-6-26-20(25)16(11)17(18(15)21)19(12)22/h9-10,12,14H,3-8,22H2,1-2H3/t9-,10+,12+,14+,21+/m0/s1	UOYTYFVNDNZIOW-VZDSUCBGSA-N	28738.3
InChI=1S/C15H20O6/c1-7-4-5-15(12(17)10(7)16)9-8(2)6-20-14(15,3)21-11(9)13(18)19/h4,8-9,11-12,17H,5-6H2,1-3H3,(H,18,19)	PPFPQYCZSPBJPI-UHFFFAOYSA-N	11372
InChI=1S/C30H50/c1-20(2)21-10-13-25-28(21,6)18-19-29(7)23-11-12-24-26(3,4)15-9-16-27(24,5)22(23)14-17-30(25,29)8/h11,20-22,24-25H,9-10,12-19H2,1-8H3	NYHSEYGDWZMIEZ-UHFFFAOYSA-N	44634.7
InChI=1S/C32H52O2/c1-21(2)22-10-13-26-31(7)17-14-23-24(11-12-25-28(3,4)15-9-16-29(23,25)5)30(31,6)18-19-32(22,26)20-27(33)34-8/h11,21-23,25-26H,9-10,12-20H2,1-8H3	TZWCBSAPFCXXKH-UHFFFAOYSA-N	73199.3
InChI=1S/C30H50/c1-20(2)21-10-13-25-28(21,6)18-19-29(7)23-11-12-24-26(3,4)15-9-16-27(24,5)22(23)14-17-30(25,29)8/h20-21,24-25H,9-19H2,1-8H3	FQCKEVJQPWDRQG-UHFFFAOYSA-N	46600.2
InChI=1S/C30H50O/c1-19(2)20-9-12-24-28(20,6)17-18-29(7)22-10-11-23-26(3,4)25(31)14-15-27(23,5)21(22)13-16-30(24,29)8/h19-20,23-25,31H,9-18H2,1-8H3	LUZUHPHTXSGDDD-UHFFFAOYSA-N	55811.4
InChI=1S/C32H52O2/c1-21(2)22-10-13-26-31(7)17-14-23-24(11-12-25-28(3,4)15-9-16-29(23,25)5)30(31,6)18-19-32(22,26)20-27(33)34-8/h21-22,25-26H,9-20H2,1-8H3	FGWBGPGRAOKSGS-UHFFFAOYSA-N	63138
InChI=1S/C30H48O3/c1-17(2)18-9-10-21-27(18,5)13-14-29(7)25-19(31)15-22-26(3,4)23(33)11-12-28(22,6)24(25)20(32)16-30(21,29)8/h17-19,21-23,31,33H,9-16H2,1-8H3	VGKDKBUHLQYHBS-UHFFFAOYSA-N	54128.3
InChI=1S/C30H48O3/c1-17(2)18-9-10-21-27(18,5)13-14-29(7)25-19(31)15-22-26(3,4)23(33)11-12-28(22,6)24(25)20(32)16-30(21,29)8/h17-18,20-23,32-33H,9-16H2,1-8H3	QZYBLSBBEUUBNS-UHFFFAOYSA-N	62548.1
InChI=1S/C30H46O3/c1-17(2)18-9-10-21-27(18,5)13-14-29(7)25-19(31)15-22-26(3,4)23(33)11-12-28(22,6)24(25)20(32)16-30(21,29)8/h17-18,21-23,33H,9-16H2,1-8H3	TWWFTEIDBDUQPG-UHFFFAOYSA-N	53742.2
InChI=1S/C30H50/c1-20(2)21-10-13-25-28(21,6)18-19-29(7)23-11-12-24-26(3,4)15-9-16-27(24,5)22(23)14-17-30(25,29)8/h14,20-21,23-25H,9-13,15-19H2,1-8H3	ZHDRLFGZQZCZKX-UHFFFAOYSA-N	43955
InChI=1S/C32H54O2/c1-21(2)22-10-13-26-31(7)17-14-23-24(11-12-25-28(3,4)15-9-16-29(23,25)5)30(31,6)18-19-32(22,26)20-27(33)34-8/h14,21-22,24-27,33H,9-13,15-20H2,1-8H3	HVEDUBGGHNPNEE-UHFFFAOYSA-N	86470
InChI=1S/C30H50O2/c1-18(2)19-9-12-23-28(19,6)15-16-29(7)20-10-11-22-26(3,4)24(31)13-14-27(22,5)21(20)17-25(32)30(23,29)8/h17-20,22-25,31-32H,9-16H2,1-8H3	ZWTQSIHLEYRYLZ-UHFFFAOYSA-N	53120.8
InChI=1S/C30H50O/c1-19(2)20-9-12-24-28(20,6)17-18-29(7)22-10-11-23-26(3,4)25(31)14-15-27(23,5)21(22)13-16-30(24,29)8/h10,19-21,23-25,31H,9,11-18H2,1-8H3	VLRMAVHXJLVDCY-UHFFFAOYSA-N	66701.6
InChI=1S/C13H8N2OS/c14-6-11-1-2-13(5-12(11)7-15)16-8-10-3-4-17-9-10/h1-5,9H,8H2	LEVDDNWPBMPRJQ-UHFFFAOYSA-N	3363.7
InChI=1S/C30H33ClN4O2/c1-20(2)27(34(17-7-16-32)29(36)23-12-10-21(3)11-13-23)28-33-26-18-24(31)14-15-25(26)30(37)35(28)19-22-8-5-4-6-9-22/h4-6,8-15,18,20,27H,7,16-17,19,32H2,1-3H3/t27-/m1/s1	QJZRFPJCWMNVAV-HHHXNRCGSA-N
InChI=1S/C8H15N/c9-7-6-8-4-2-1-3-5-8/h4H,1-3,5-7,9H2	IUDMXOOVKMKODN-UHFFFAOYSA-N	1107.8
InChI=1S/C7H8ClN/c1-5-3-2-4-6(8)7(5)9/h2-4H,9H2,1H3	WFNLHDJJZSJARK-UHFFFAOYSA-N	667.9
InChI=1S/C7H7ClO/c1-5-3-2-4-6(8)7(5)9/h2-4,9H,1H3	YPNZJHFXFVLXSE-UHFFFAOYSA-N	593.3
InChI=1S/C7H7ClO/c1-5-4-6(9)2-3-7(5)8/h2-4,9H,1H3	CFKMVGJGLGKFKI-UHFFFAOYSA-N	537.2
InChI=1S/C7H6ClNO2/c1-5-2-3-6(9(10)11)4-7(5)8/h2-4H,1H3	LLYXJBROWQDVMI-UHFFFAOYSA-N	894.3
InChI=1S/C7H6ClNO2/c1-5-2-3-6(8)4-7(5)9(10)11/h2-4H,1H3	SQFLFRQWPBEDHM-UHFFFAOYSA-N	924.4
InChI=1S/C6H5Cl2NO2/c7-5-2-1-4(9(10)11)3-6(5)8/h1-3,10-11H	DYHSQGNGHOXIFF-UHFFFAOYSA-N	1258.2
InChI=1S/C6H3Cl4NO2/c7-2-1-3(8)5(10)6(4(2)9)11(12)13/h1,12-13H	ILDGYIMJYBUHHZ-UHFFFAOYSA-N	1679.7
InChI=1S/C18H22O2/c1-18-9-8-14-13-5-3-12(19)10-11(13)2-4-15(14)16(18)6-7-17(18)20/h3,5,10,14-16,19H,2,4,6-9H2,1H3	DNXHEGUUPJUMQT-UHFFFAOYSA-N	11465.4
InChI=1S/C12H4F8N2/c13-3-1(4(14)8(18)11(21)7(3)17)2-5(15)9(19)12(22)10(20)6(2)16/h21-22H2	FWOLORXQTIGHFX-UHFFFAOYSA-N	3152.1
InChI=1S/C8H10ClN3/c9-8-10-4-3-7(11-8)12-5-1-2-6-12/h3-4H,1-2,5-6H2	OSBZWNGXKCNMHM-UHFFFAOYSA-N	1447.4
InChI=1S/C8H10ClN3/c9-7-3-4-10-8(11-7)12-5-1-2-6-12/h3-4H,1-2,5-6H2	ZJLJJVGPLBMEPQ-UHFFFAOYSA-N	1380
InChI=1S/C14H11N/c1-11-7-8-14(13(9-11)10-15)12-5-3-2-4-6-12/h2-9H,1H3	QMSDNBJQBPHACW-UHFFFAOYSA-N	2241.5
InChI=1S/C7H14O2/c1-3-5-7(8)9-6-4-2/h3-6H2,1-2H3	HUAZGNHGCJGYNP-UHFFFAOYSA-N	734.4
InChI=1S/C29H48O/c1-7-21(19(2)3)9-8-20(4)25-12-13-26-24-11-10-22-18-23(30)14-16-28(22,5)27(24)15-17-29(25,26)6/h18-21,24-27H,7-17H2,1-6H3	RUVUHIUYGJBLGI-UHFFFAOYSA-N	58363.3
InChI=1S/C29H46O2/c1-7-20(18(2)3)9-8-19(4)23-10-11-24-22-17-27(31)26-16-21(30)12-14-29(26,6)25(22)13-15-28(23,24)5/h16,18-20,22-25H,7-15,17H2,1-6H3	UVFOCYGYACXLAY-UHFFFAOYSA-N	67705.9
InChI=1S/C9H13N/c10-8-4-7-9-5-2-1-3-6-9/h1-3,5-6H,4,7-8,10H2	LYUQWQRTDLVQGA-UHFFFAOYSA-N	1196.5
InChI=1S/C8H18N2/c9-5-4-8-10-6-2-1-3-7-10/h1-9H2	JMUCXULQKPWSTJ-UHFFFAOYSA-N	1513.6
InChI=1S/C10H8N2O/c11-6-8-5-7-3-1-2-4-9(7)13-10(8)12/h1-4H,5,12H2	HTDJFGBZDIJBSP-UHFFFAOYSA-N	1427
InChI=1S/C8H8O/c1-7(9)8-5-3-2-4-6-8/h2-6H,1H3	KWOLFJPFCHCOCG-UHFFFAOYSA-N	644.4
InChI=1S/C9H10O2/c1-7(10)8-3-5-9(11-2)6-4-8/h3-6H,1-2H3	NTPLXRHDUXRPNE-UHFFFAOYSA-N	1067.3
InChI=1S/C8H7NO3/c1-6(10)7-2-4-8(5-3-7)9(11)12/h2-5H,1H3	YQYGPGKTNQNXMH-UHFFFAOYSA-N	1071.7
InChI=1S/C20H24N2O/c1-15(2)13-17-5-9-19(10-6-17)16(3)22-21-14-18-7-11-20(23-4)12-8-18/h5-12,14-15H,13H2,1-4H3/b21-14+,22-16+	YARYSQXWADUMEA-KTWAZNHYSA-N	13358.4
InChI=1S/C10H12O3/c1-13-10-7-8(3-2-6-11)4-5-9(10)12/h2-5,7,11-12H,6H2,1H3/b3-2+	JMFRWRFFLBVWSI-NSCUHMNNSA-N	1537.6
InChI=1S/C20H22O6/c1-25-17-11-13(5-3-7-21)9-15(19(17)23)16-10-14(6-4-8-22)12-18(26-2)20(16)24/h3-6,9-12,21-24H,7-8H2,1-2H3/b5-3+,6-4+	LNPUFGIAJJTBEI-GGWOSOGESA-N	11504.4
InChI=1S/C20H22O6/c1-23-17-7-11(3-5-15(17)21)19-13-9-26-20(14(13)10-25-19)12-4-6-16(22)18(8-12)24-2/h3-8,13-14,19-22H,9-10H2,1-2H3	HGXBRUKMWQGOIE-UHFFFAOYSA-N	12377.6
InChI=1S/C20H22O6/c1-24-17-10-13(5-6-16(17)23)19-15(11-22)14-8-12(4-3-7-21)9-18(25-2)20(14)26-19/h3-6,8-10,15,19,21-23H,7,11H2,1-2H3/b4-3+	KUSXBOZNRPQEON-ONEGZZNKSA-N	13371.5
InChI=1S/C20H24O7/c1-25-17-11-14(6-7-15(17)23)20(24)19(12-22)27-16-8-5-13(4-3-9-21)10-18(16)26-2/h3-8,10-11,19-24H,9,12H2,1-2H3/b4-3-	FYEZJIXULOZDRT-ARJAWSKDSA-N	18584.3
InChI=1S/C20H24O7/c1-25-17-11-14(6-7-15(17)23)20(24)19(12-22)27-16-8-5-13(4-3-9-21)10-18(16)26-2/h3-8,10-11,19-24H,9,12H2,1-2H3	FYEZJIXULOZDRT-UHFFFAOYSA-N	14548.5
InChI=1S/C23H26O6/c1-10(2)12-9-13-15(17(26)14(11(3)24)16(12)25)23-8-6-7-22(4,5)20(23)18(27)19(13)29-21(23)28/h9-10,19-20,25H,6-8H2,1-5H3	ZWMNXVIUPFQWFJ-UHFFFAOYSA-N	23955
InChI=1S/C17H12N2O/c1-2-3-11-18-15-9-7-14(8-10-15)17(20)13-16-6-4-5-12-19-16/h4-10,12H,1,13H2	UXDXRTQXNGMZEO-UHFFFAOYSA-N	25041.8
InChI=1S/C15H16N2O/c1-17(2)14-8-6-12(7-9-14)15(18)11-13-5-3-4-10-16-13/h3-10H,11H2,1-2H3	BANQOEJKKRVNSW-UHFFFAOYSA-N	5221.2
InChI=1S/C13H12N2O/c14-11-6-4-10(5-7-11)13(16)9-12-3-1-2-8-15-12/h1-8H,9,14H2	UEADKLNFMQYUGU-UHFFFAOYSA-N	3008.3
InChI=1S/C14H13NO/c1-11-5-7-12(8-6-11)14(16)10-13-4-2-3-9-15-13/h2-9H,10H2,1H3	GSDQHQGFZHVAPE-UHFFFAOYSA-N	4956.4
InChI=1S/C14H13NO/c1-11-5-4-6-12(9-11)14(16)10-13-7-2-3-8-15-13/h2-9H,10H2,1H3	BSAOCMFXHXZAFJ-UHFFFAOYSA-N	3225
InChI=1S/C13H11NO/c15-13(11-6-2-1-3-7-11)10-12-8-4-5-9-14-12/h1-9H,10H2	CMOXTMGJZNCXEI-UHFFFAOYSA-N	2577.2
InChI=1S/C13H10FNO/c14-11-6-4-10(5-7-11)13(16)9-12-3-1-2-8-15-12/h1-8H,9H2	HSXYDJFTGOBXIG-UHFFFAOYSA-N	4555.9
InChI=1S/C13H10BrNO/c14-11-6-4-10(5-7-11)13(16)9-12-3-1-2-8-15-12/h1-8H,9H2	XEBXAVNJDPUBTP-UHFFFAOYSA-N	3449
InChI=1S/C13H10ClNO/c14-11-6-4-10(5-7-11)13(16)9-12-3-1-2-8-15-12/h1-8H,9H2	KXCOOLQUDZYTGG-UHFFFAOYSA-N	3737.1
InChI=1S/C13H10FNO/c14-11-5-3-4-10(8-11)13(16)9-12-6-1-2-7-15-12/h1-8H,9H2	NRKOUVBFIJOGLN-UHFFFAOYSA-N	3123.6
InChI=1S/C13H10BrNO/c14-11-5-3-4-10(8-11)13(16)9-12-6-1-2-7-15-12/h1-8H,9H2	PJWYHDVLXBNXQV-UHFFFAOYSA-N	3449.6
InChI=1S/C14H10F3NO/c15-14(16,17)11-6-4-10(5-7-11)13(19)9-12-3-1-2-8-18-12/h1-8H,9H2	LJPRPXLLPLLUEF-UHFFFAOYSA-N	4462.6
InChI=1S/C13H10N2O3/c16-13(9-11-3-1-2-8-14-11)10-4-6-12(7-5-10)15(17)18/h1-8H,9H2	JTLRCYLNTKZGRG-UHFFFAOYSA-N	3379.2
InChI=1S/C17H12N2O/c1-2-3-11-18-15-9-7-14(8-10-15)17(20)13-16-6-4-5-12-19-16/h4-10,12-13,20H,1H2/b17-13-	WRMFXGMUOWQJNU-LGMDPLHJSA-N	16438.5
InChI=1S/C14H14N2O/c1-15-12-7-5-11(6-8-12)14(17)10-13-4-2-3-9-16-13/h2-10,15,17H,1H3/b14-10-	VGNIHJIYCBSTPP-UVTDQMKNSA-N	3423.8
InChI=1S/C13H12N2O/c14-11-6-4-10(5-7-11)13(16)9-12-3-1-2-8-15-12/h1-9,16H,14H2/b13-9-	SWSMPGKYQHLXOI-LCYFTJDESA-N	2638.1
InChI=1S/C14H13NO2/c1-17-13-7-5-11(6-8-13)14(16)10-12-4-2-3-9-15-12/h2-10,16H,1H3/b14-10-	HKOYAQQXTGVGIB-UVTDQMKNSA-N	3623.4
InChI=1S/C14H13NO/c1-11-5-7-12(8-6-11)14(16)10-13-4-2-3-9-15-13/h2-10,16H,1H3/b14-10-	WZZCOIFIFQHKEI-UVTDQMKNSA-N	2509.1
InChI=1S/C14H13NO/c1-11-5-4-6-12(9-11)14(16)10-13-7-2-3-8-15-13/h2-10,16H,1H3/b14-10-	ZKMFCPPHKLKKNP-UVTDQMKNSA-N	2893.5
ZKMFCPPHKLKKNP-UVTDQMKNSA-N	ZKMFCPPHKLKKNP-UVTDQMKNSA-N	2893.5
InChI=1S/C13H10FNO/c14-11-6-4-10(5-7-11)13(16)9-12-3-1-2-8-15-12/h1-9,16H/b13-9-	QPHCWIKJAGMHMS-LCYFTJDESA-N	2283.1
InChI=1S/C13H10BrNO/c14-11-6-4-10(5-7-11)13(16)9-12-3-1-2-8-15-12/h1-9,16H/b13-9-	NKIKWEQXICKSKM-LCYFTJDESA-N	2630.4
InChI=1S/C13H10ClNO/c14-11-6-4-10(5-7-11)13(16)9-12-3-1-2-8-15-12/h1-9,16H/b13-9-	SVSUVYGJTIGZBD-LCYFTJDESA-N	2747.2
InChI=1S/C13H10FNO/c14-11-5-3-4-10(8-11)13(16)9-12-6-1-2-7-15-12/h1-9,16H/b13-9-	MIBKIACLCZQGKZ-LCYFTJDESA-N	2657.4
InChI=1S/C13H10BrNO/c14-11-5-3-4-10(8-11)13(16)9-12-6-1-2-7-15-12/h1-9,16H/b13-9-	NLGKWYDGUXBUIY-LCYFTJDESA-N	3308.3
InChI=1S/C14H10F3NO/c15-14(16,17)11-6-4-10(5-7-11)13(19)9-12-3-1-2-8-18-12/h1-9,19H/b13-9-	XBTKYERQHVXLLG-LCYFTJDESA-N	3805.6
InChI=1S/C13H10N2O3/c16-13(9-11-3-1-2-8-14-11)10-4-6-12(7-5-10)15(17)18/h1-9,16H/b13-9-	IGMTWDJZNDUSEH-LCYFTJDESA-N	2839.6
InChI=1S/C2H4O/c1-2-3/h2H,1H3	IKHGUXGNUITLKF-UHFFFAOYSA-N	23.8
InChI=1S/C2H5NO/c1-2(3)4/h1H3,(H2,3,4)	DLFVBJFMPXGRIB-UHFFFAOYSA-N	68.4
InChI=1S/C2H4O2/c1-2(3)4/h1H3,(H,3,4)	QTBSBXVTEAMEQO-UHFFFAOYSA-N	43.6
InChI=1S/C4H6O3/c1-3(5)7-4(2)6/h1-2H3	WFDIJRYMOXRFFG-UHFFFAOYSA-N	201.5
InChI=1S/C3H6O/c1-3(2)4/h1-2H3	CSCPPACGZOOCGX-UHFFFAOYSA-N	69.9
InChI=1S/C3H7NO/c1-3(2)4-5/h5H,1-2H3	PXAJQJMDEXJWFB-UHFFFAOYSA-N	117.6
InChI=1S/C2H3N/c1-2-3/h1H3	WEVYAHXRMPXWCK-UHFFFAOYSA-N	16.6
InChI=1S/C2H3ClO/c1-2(3)4/h1H3	WETWJCDKMRHUPV-UHFFFAOYSA-N	56.9
InChI=1S/C3H4O/c1-2-3-4/h2-3H,1H2	HGINCPLSRVDWNT-UHFFFAOYSA-N	39.8
InChI=1S/C3H7Br/c1-2-3-4/h2-3H2,1H3	CYNYIHKIEHGYOZ-UHFFFAOYSA-N	238.3
InChI=1S/C4H6O/c1-3-4(2)5/h3H,1H2,2H3	FUSUHKVFWTUUBE-UHFFFAOYSA-N	105.1
InChI=1S/C3H7Cl/c1-2-3-4/h2-3H2,1H3	SNMVRZFUUCLYTO-UHFFFAOYSA-N	109.8
InChI=1S/C6H12/c1-2-4-6-5-3-1/h1-6H2	XDTMQSROBMDMFD-UHFFFAOYSA-N	333.6
InChI=1S/C4H7NO2/c1-3(6)5-4(2)7/h1-2H3,(H,5,6,7)	ZSBDPRIWBYHIAF-UHFFFAOYSA-N	230.9
InChI=1S/C4H10O/c1-3-5-4-2/h3-4H2,1-2H3	RTZKZFJDLAIYFH-UHFFFAOYSA-N	170.2
InChI=1S/C3H6O3/c1-5-3(4)6-2/h1-2H3	IEJIGPNLZYLLBP-UHFFFAOYSA-N	136.5
InChI=1S/C5H10O2/c1-5(2)6-3-4-7-5/h3-4H2,1-2H3	SIJBDWPVNAYVGY-UHFFFAOYSA-N	416.9
InChI=1S/C2H6O4S/c1-5-7(3,4)6-2/h1-2H3	VAYGXNSJCAHWJZ-UHFFFAOYSA-N	214.7
InChI=1S/C2H6S/c1-3-2/h1-2H3	QMMFVYPAHWMCMS-UHFFFAOYSA-N	56.5
InChI=1S/C2H6O3S/c1-4-6(3)5-2/h1-2H3	BDUPRNVPXOHWIL-UHFFFAOYSA-N	163.5
InChI=1S/C2H6O2S/c1-5(2,3)4/h1-2H3	HHVIBTZHLRERCL-UHFFFAOYSA-N	125.4
InChI=1S/C2H6OS/c1-4(2)3/h1-2H3	IAZDPXIOMUYVGZ-UHFFFAOYSA-N	93.8
InChI=1S/C3H8N2O/c1-4-3(6)5-2/h1-2H3,(H2,4,5,6)	MGJKQDOBUOMPEZ-UHFFFAOYSA-N	201
InChI=1S/C2H6S/c1-2-3/h3H,2H2,1H3	DNJIEGIFACGWOD-UHFFFAOYSA-N	67.7
InChI=1S/C8H10/c1-2-8-6-4-3-5-7-8/h3-7H,2H2,1H3	YNQLUTRBYVCPMQ-UHFFFAOYSA-N	495.4
InChI=1S/C3H7NO2/c1-2-6-3(4)5/h2H2,1H3,(H2,4,5)	JOYRKODLDBILNP-UHFFFAOYSA-N	159.6
InChI=1S/C3H5NO/c1-2-4-3-5/h2H2,1H3	WUDNUHPRLBTKOJ-UHFFFAOYSA-N	89.3
InChI=1S/C4H4O/c1-2-4-5-3-1/h1-4H	YLQBMQCUIZJEEH-UHFFFAOYSA-N	79.3
InChI=1S/CH4O/c1-2/h2H,1H3	OKKJLVBELUTLKV-UHFFFAOYSA-N	11.5
InChI=1S/C3H6O2/c1-3(4)5-2/h1-2H3	KXKVLQRXCPHEJC-UHFFFAOYSA-N	105.8
InChI=1S/C4H6O2/c1-3-4(5)6-2/h3H,1H2,2H3	BAPJBEWLBFYGME-UHFFFAOYSA-N	143.9
InChI=1S/C2H3NS/c1-3-2-4/h1H3	LGDSHSYDSCRFAB-UHFFFAOYSA-N	60.8
InChI=1S/C2H3NS/c1-4-2-3/h1H3	VYHVQEYOFIYNJP-UHFFFAOYSA-N	57.7
InChI=1S/C6H5NO2/c8-7(9)6-4-2-1-3-5-6/h1-5H	LQNUZADURLCDLV-UHFFFAOYSA-N	359.9
InChI=1S/CH3NO2/c1-2(3)4/h1H3	LYGJENNIWJXYER-UHFFFAOYSA-N	39.6
InChI=1S/C2H6N2O/c1-4(2)3-5/h1-2H3	UMFJAHHVKNCGLG-UHFFFAOYSA-N	114.5
InChI=1S/C3H9N/c1-2-3-4/h2-4H2,1H3	WGYKZJWCGVVSQN-UHFFFAOYSA-N	124.4
InChI=1S/C5H12/c1-3-5-4-2/h3-5H2,1-2H3	OFBQJSOFQDEBGM-UHFFFAOYSA-N	196.4
InChI=1S/C5H10/c1-3-5-4-2/h3H,1,4-5H2,2H3	YWAKXRMUMFPDSH-UHFFFAOYSA-N	155.8
InChI=1S/C5H8/c1-3-5-4-2/h1H,4-5H2,2H3	IBXNCJKFFQIKKY-UHFFFAOYSA-N	110.7
InChI=1S/C6H6O/c7-6-4-2-1-3-5-6/h1-5,7H	ISWSIDIOOBJBQZ-UHFFFAOYSA-N	221.6
InChI=1S/C3H6O/c1-3-2-4-3/h3H,2H2,1H3	GOOHAUXETOMSMM-UHFFFAOYSA-N	79.1
InChI=1S/C5H5N/c1-2-4-6-5-3-1/h1-5H	JUJWROOIHBZHMG-UHFFFAOYSA-N	134.9
InChI=1S/C2H6O/c1-2-3/h3H,2H2,1H3	LFQSCWFLJHTTHZ-UHFFFAOYSA-N	47.4
InChI=1S/C7H14O/c1-6-4-2-3-5-7(6)8/h6-8H,2-5H2,1H3/t6-,7+/m0/s1	NDVWOBYBJYUSMF-NKWVEPMBSA-N	853.7
InChI=1S/C7H14O/c1-6-4-2-3-5-7(6)8/h6-8H,2-5H2,1H3/t6-,7-/m1/s1	NDVWOBYBJYUSMF-RNFRBKRXSA-N	821.4
InChI=1S/C7H14O/c1-6-3-2-4-7(8)5-6/h6-8H,2-5H2,1H3/t6-,7+/m1/s1	HTSABYAWKQAHBT-RQJHMYQMSA-N	886.6
InChI=1S/C7H14O/c1-6-3-2-4-7(8)5-6/h6-8H,2-5H2,1H3/t6-,7-/m0/s1	HTSABYAWKQAHBT-BQBZGAKWSA-N	801.1
InChI=1S/C7H14O/c1-6-2-4-7(8)5-3-6/h6-8H,2-5H2,1H3/t6-,7+	MQWCXKGKQLNYQG-KNVOCYPGSA-N	777.3
InChI=1S/C7H14O/c1-6-2-4-7(8)5-3-6/h6-8H,2-5H2,1H3/t6-,7-	MQWCXKGKQLNYQG-LJGSYFOKSA-N	833.6
InChI=1S/C16H14N2O5S/c1-16(2)10(15(22)23)18-13(21)9(14(18)24-16)17-11(19)7-5-3-4-6-8(7)12(17)20/h3-6,9-10,14H,1-2H3,(H,22,23)/t9-,10+,14-/m1/s1	LNVKHOIUIPPOFH-ISTVAULSSA-N	10211.2
InChI=1S/C3H8O/c1-2-3-4/h4H,2-3H2,1H3	BDERNNFJNOPAEC-UHFFFAOYSA-N	100.3
InChI=1S/C3H8O/c1-3(2)4/h3-4H,1-2H3	KFZMGEQAYNKOFK-UHFFFAOYSA-N	106.5
InChI=1S/C4H10O/c1-2-3-4-5/h5H,2-4H2,1H3	LRHPLDYGYMQRHN-UHFFFAOYSA-N	184.5
InChI=1S/C4H10O/c1-3-4(2)5/h4-5H,3H2,1-2H3	BTANRVKWQNVYAZ-UHFFFAOYSA-N	211.2
InChI=1S/C4H10O/c1-4(2)3-5/h4-5H,3H2,1-2H3	ZXEKIIBDNHEJCQ-UHFFFAOYSA-N	207.7
InChI=1S/C4H10O/c1-4(2,3)5/h5H,1-3H3	DKGAVHZHDRPRBM-UHFFFAOYSA-N	220
InChI=1S/C5H12O/c1-5(2,3)4-6/h6H,4H2,1-3H3	KPSSIOMAKSHJJG-UHFFFAOYSA-N	394.2
InChI=1S/C5H12O/c1-3-5(6)4-2/h5-6H,3-4H2,1-2H3	AQIXEPGDORPWBJ-UHFFFAOYSA-N	372.9
InChI=1S/C5H12O/c1-4-5(2,3)6/h6H,4H2,1-3H3	MSXVEPNJUHWQHW-UHFFFAOYSA-N	442.1
InChI=1S/C6H14O/c1-5(7)6(2,3)4/h5,7H,1-4H3/t5-/m1/s1	DFOXKPDFWGNLJU-RXMQYKEDSA-N	651.5
InChI=1S/C6H12O/c7-6-4-2-1-3-5-6/h6-7H,1-5H2	HPXRVTGHNJAIIH-UHFFFAOYSA-N	510.2
InChI=1S/C3H5Cl/c1-2-3-4/h2-3H,1H3/b3-2-	OWXJKYNZGFSVRC-IHWYPQMZSA-N	74.4
InChI=1S/C3H5ClO2/c1-6-3(5)2-4/h2H2,1H3	QABLOFMHHSOFRJ-UHFFFAOYSA-N	160.9
InChI=1S/C3H5ClO/c1-3(5)2-4/h2H2,1H3	BULLHNJGPPOUOX-UHFFFAOYSA-N	111.4
InChI=1S/C3H7Cl/c1-3(2)4/h3H,1-2H3	ULYZAYCEDJDHCC-UHFFFAOYSA-N	109
InChI=1S/C3H5Cl/c1-2-3-4/h2H,1,3H2	OSDWBNJEKMUWAV-UHFFFAOYSA-N	76.5
InChI=1S/C3H3ClO/c1-2-3(4)5/h2H,1H2	HFBMWMNUJJDEQZ-UHFFFAOYSA-N	84.3
InChI=1S/C3H3Cl/c1-2-3-4/h1H,3H2	LJZPPWWHKPGCHS-UHFFFAOYSA-N	48
InChI=1S/C3H6ClNO/c1-5(2)3(4)6/h1-2H3	YIIMEMSDCNDGTB-UHFFFAOYSA-N	202.8
InChI=1S/C2H2ClN/c3-1-2-4/h1H2	RENMDAKOXSCIGH-UHFFFAOYSA-N	47.4
InChI=1S/C3H3ClO3/c4-2-1-6-3(5)7-2/h2H,1H2	OYOKPDLAMOMTEE-UHFFFAOYSA-N	233.4
InChI=1S/C6H3ClN2O4/c7-5-2-1-4(8(10)11)3-6(5)9(12)13/h1-3H	VYZAHLCBVHPDDF-UHFFFAOYSA-N	1345.7
InChI=1S/C6H5ClO/c7-5-1-3-6(8)4-2-5/h1-4,8H	WXNZTHHGJRFXKQ-UHFFFAOYSA-N	300.8
InChI=1S/C4H9Cl/c1-4(2,3)5/h1-3H3	NBRKLOOSMBRFMH-UHFFFAOYSA-N	208.6
InChI=1S/C6H4ClNO3/c7-4-1-2-6(9)5(3-4)8(10)11/h1-3,9H	NWSIFTLPLKCTSX-UHFFFAOYSA-N	952
InChI=1S/C6H5Cl/c7-6-4-2-1-3-5-6/h1-5H	MVPPADPHJFYWMZ-UHFFFAOYSA-N	220.1
InChI=1S/C6H4ClNO2/c7-5-2-1-3-6(4-5)8(9)10/h1-4H	KMAQZIILEGKYQZ-UHFFFAOYSA-N	603
InChI=1S/C6H5ClN2O2/c7-5-2-1-4(9(10)11)3-6(5)8/h1-3H,8H2	KWIXNFOTNVKIGM-UHFFFAOYSA-N	893.2
InChI=1S/C5H3ClO2/c6-5(7)4-2-1-3-8-4/h1-3H	OFTKFKYVSBNYEC-UHFFFAOYSA-N	241
InChI=1S/C4H3ClS/c5-4-1-2-6-3-4/h1-3H	QUBJDMPBDURTJT-UHFFFAOYSA-N	163.2
InChI=1S/C5H4ClNO/c6-4-1-5(8)3-7-2-4/h1-3,8H	TUIDQYRZDZRHPQ-UHFFFAOYSA-N	272
InChI=1S/C6H6ClNO/c7-5-2-1-4(8)3-6(5)9/h1-3,9H,8H2	JSCNCRWPXOTDDZ-UHFFFAOYSA-N	504.7
InChI=1S/C2H2Cl2/c3-1-2-4/h1-2H/b2-1-/i1+1,2+1	KFUSEUYYWQURPO-GQTGYUFJSA-N	50.2
InChI=1S/C6H4Cl2/c7-5-3-1-2-4-6(5)8/h1-4H	RFFLAFLAYFXFSW-UHFFFAOYSA-N	291.7
InChI=1S/C6H4Cl2/c7-5-2-1-3-6(8)4-5/h1-4H	ZPQOPVIELGIULI-UHFFFAOYSA-N	295.5
InChI=1S/C6H5Cl2N/c7-4-2-1-3-5(8)6(4)9/h1-3H,9H2	JDMFXJULNGEPOI-UHFFFAOYSA-N	505.8
InChI=1S/C6H4Cl2/c7-5-1-2-6(8)4-3-5/h1-4H	OCJBOOLMMGQPQU-UHFFFAOYSA-N	278.1
InChI=1S/C6H4Cl2O/c7-4-1-2-5(8)6(9)3-4/h1-3,9H	RANCECPPZPIPNO-UHFFFAOYSA-N	412
InChI=1S/C6H3Cl2NO2/c7-5-2-1-4(9(10)11)3-6(5)8/h1-3H	NTBYINQTYWZXLH-UHFFFAOYSA-N	703.2
InChI=1S/C6H3Cl2NO2/c7-4-1-2-6(9(10)11)5(8)3-4/h1-3H	QUIMTLZDMCNYGY-UHFFFAOYSA-N	850.1
InChI=1S/C6H3Cl2NO2/c7-4-2-1-3-5(6(4)8)9(10)11/h1-3H	CMVQZRLQEOAYSW-UHFFFAOYSA-N	879.5
InChI=1S/C4H2Cl2N2/c5-3-1-2-4(6)8-7-3/h1-2H	GUSWJGOYDXFJSI-UHFFFAOYSA-N	231
InChI=1S/C6H3Cl2NO2/c7-4-1-5(8)3-6(2-4)9(10)11/h1-3H	RNABGKOKSBUFHW-UHFFFAOYSA-N	625.3
InChI=1S/C4H6Cl2/c1-4(6)2-3-5/h2H,3H2,1H3/b4-2-	WLIADPFXSACYLS-RQOWECAXSA-N	199.9
InChI=1S/C4Cl2O3/c5-1-2(6)4(8)9-3(1)7	AGULWIQIYWWFBJ-UHFFFAOYSA-N	304.7
InChI=1S/C5H3Cl2N/c6-4-2-1-3-8-5(4)7/h1-3H	MAKFMOSBBNKPMS-UHFFFAOYSA-N	288.6
InChI=1S/C4H2Cl2N2/c5-3-1-4(6)8-2-7-3/h1-2H	XJPZKYIHCLDXST-UHFFFAOYSA-N	235.1
InChI=1S/C4H2Cl2N2/c5-3-1-7-2-4(6)8-3/h1-2H	LSEAAPGIZCDEEH-UHFFFAOYSA-N	240.4
InChI=1S/C4H3Cl2N3/c5-3-2(7)4(6)9-1-8-3/h1H,7H2	NIGDWBHWHVHOAD-UHFFFAOYSA-N	394.8
InChI=1S/C3H6Cl2/c1-3(2,4)5/h1-2H3	ZEOVXNVKXIPWMS-UHFFFAOYSA-N	159.5
InChI=1S/C2H4Cl2/c1-2(3)4/h2H,1H3	SCYULBFZEHDVBN-UHFFFAOYSA-N	83.4
InChI=1S/C2HCl2N/c3-2(4)1-5/h2H	STZZWJCGRKXEFF-UHFFFAOYSA-N	74.5
InChI=1S/C6H3Cl3/c7-4-1-5(8)3-6(9)2-4/h1-3H	XKEFYDZQGKAQCN-UHFFFAOYSA-N	370.3
InChI=1S/C6H3Cl3/c7-4-2-1-3-5(8)6(4)9/h1-3H	RELMFMZEBKVZJC-UHFFFAOYSA-N	390.2
InChI=1S/C6H3Cl3O/c7-3-1-4(8)6(10)5(9)2-3/h1-2,10H	LINPIYWFGCPVIE-UHFFFAOYSA-N	557.4
InChI=1S/C6H4Cl3N/c7-3-1-4(8)6(10)5(9)2-3/h1-2H,10H2	NATVSFWWYVJTAZ-UHFFFAOYSA-N	625.1
InChI=1S/C6H2Cl3NO/c7-4-1-3(10-9)2-5(8)6(4)11/h1-2H	YHUMTHWQGWPJOQ-UHFFFAOYSA-N	815.2
InChI=1S/C6H4Cl3N/c7-3-1-5(9)6(10)2-4(3)8/h1-2H,10H2	GUMCAKKKNKYFEB-UHFFFAOYSA-N	663
InChI=1S/C6H3Cl3/c7-4-1-2-5(8)6(9)3-4/h1-3H	PBKONEOXTCPAFI-UHFFFAOYSA-N	399.4
InChI=1S/C6H2Cl3NO2/c7-3-1-5(9)6(10(11)12)2-4(3)8/h1-2H	IBRBMZRLVYKVRF-UHFFFAOYSA-N	1388.5
InChI=1S/C6H4Cl3N/c7-3-1-2-4(10)6(9)5(3)8/h1-2H,10H2	RRJUYQOFOMFVQS-UHFFFAOYSA-N	685.4
InChI=1S/C6H2Cl3NO2/c7-3-1-4(8)6(10(11)12)5(9)2-3/h1-2H	AEBJDOTVYMITIA-UHFFFAOYSA-N	934.3
InChI=1S/C6H3Cl3O/c7-4-1-3(10)2-5(8)6(4)9/h1-2,10H	GBNHEBQXJVDXSW-UHFFFAOYSA-N	594
InChI=1S/C7H6Cl2/c1-5-6(8)3-2-4-7(5)9/h2-4H,1H3	DMEDNTFWIHCBRK-UHFFFAOYSA-N	651.8
InChI=1S/C7H6Cl2O/c1-10-7-5(8)3-2-4-6(7)9/h2-4H,1H3	KZLMCDNAVVJKPX-UHFFFAOYSA-N	720.5
InChI=1S/C7H6Cl2/c1-5-2-3-6(8)4-7(5)9/h2-4H,1H3	FUNUTBJJKQIVSY-UHFFFAOYSA-N	622.8
InChI=1S/C7H3Cl2N/c8-6-1-5(4-10)2-7(9)3-6/h1-3H	PUJSUOGJGIECFQ-UHFFFAOYSA-N	446
InChI=1S/C7H6Cl2O/c8-6-2-1-3-7(9)5(6)4-10/h1-3,10H,4H2	WKKHCCZLKYKUDN-UHFFFAOYSA-N	885.4
InChI=1S/C7H4Cl2O/c8-6-3-1-5(2-4-6)7(9)10/h1-4H	RKIDDEGICSMIJA-UHFFFAOYSA-N	678
InChI=1S/C7H5Cl2NO3/c1-13-7-5(8)2-4(10(11)12)3-6(7)9/h2-3H,1H3	GJYVJKPFYCKNEC-UHFFFAOYSA-N	1366.4
InChI=1S/C7H3Cl3O/c8-5-1-4(7(10)11)2-6(9)3-5/h1-3H	GGHLXLVPNZMBQR-UHFFFAOYSA-N	674.1
InChI=1S/C7H5Cl3/c8-4-5-6(9)2-1-3-7(5)10/h1-3H,4H2	LBOBESSDSGODDD-UHFFFAOYSA-N	697.1
InChI=1S/C7H3Cl3O2/c8-3-1-4(9)6(7(11)12)5(10)2-3/h1-2H,(H,11,12)	RAFFVQBMVYYTQS-UHFFFAOYSA-N	814
InChI=1S/C7H5Cl3O/c1-11-7-5(9)2-4(8)3-6(7)10/h2-3H,1H3	WCVOGSZTONGSQY-UHFFFAOYSA-N	920.9
InChI=1S/C7H5Cl3/c8-7(9,10)6-4-2-1-3-5-6/h1-5H	XEMRAKSQROQPBR-UHFFFAOYSA-N	702.5
InChI=1S/C8H5Cl2N/c9-7-2-1-3-8(10)6(7)4-5-11/h1-3H,4H2	AOEJUUCUKRUCEF-UHFFFAOYSA-N	1010.9
InChI=1S/C8H4Cl2N2/c9-7-8(10)12-6-4-2-1-3-5(6)11-7/h1-4H	SPSSDDOTEZKOOV-UHFFFAOYSA-N	793.6
InChI=1S/C2H2Cl2/c3-1-2-4/h1-2H/b2-1+	KFUSEUYYWQURPO-OWOJBTEDSA-N	52
InChI=1S/C5H8O/c6-5-3-1-2-4-5/h1-4H2	BGTOWKSIORTVQH-UHFFFAOYSA-N	246.2
InChI=1S/C5H10O/c1-2-4-6-5-3-1/h1-5H2	DHXVGJBLRPWPCS-UHFFFAOYSA-N	299.7
InChI=1S/C7H8O/c1-8-7-5-3-2-4-6-7/h2-6H,1H3	RDOXTESZEPMUJZ-UHFFFAOYSA-N	460.6
InChI=1S/C4H4N2/c1-2-6-4-3-5-1/h1-4H/i1D,2D,3D,4D	KYQCOXFCLRTKLS-RHQRLBAQSA-N	111.6
InChI=1S/C2H4O/c1-2-3-1/h1-2H2	IAYPIBMASNFSPL-UHFFFAOYSA-N	23.4
InChI=1S/C6H10O/c7-6-4-2-1-3-5-6/h1-5H2	JHIVVAPYMSGYDF-UHFFFAOYSA-N	467.8
InChI=1S/C3H5Cl/c1-3(2)4/h1H2,2H3	PNLQPWWBHXMFCA-UHFFFAOYSA-N	77.3
InChI=1S/C2H4S/c1-2-3-1/h1-2H2	VOVUARRWDCVURC-UHFFFAOYSA-N	40.2
InChI=1S/C4H9NO2/c1-4(2,3)5(6)7/h1-3H3	AIMREYQYBFBEGQ-UHFFFAOYSA-N	371
InChI=1S/C2H5Cl/c1-2-3/h2H2,1H3	HRYZWHHZPQKTII-UHFFFAOYSA-N	42.5
InChI=1S/C4H6O/c5-4-2-1-3-4/h1-3H2	SHQSVMDWKBRBGB-UHFFFAOYSA-N	136.2
InChI=1S/C6H6/c1-2-4-6-5-3-1/h1-6H	UHOVQNZJYSORNB-UHFFFAOYSA-N	125.6
InChI=1S/C4H7Cl/c1-4(2)3-5/h3H,1-2H3	KWISWUFGPUHDRY-UHFFFAOYSA-N	157.9
InChI=1S/C4H8O/c1-2-4-5-3-1/h1-4H2	WYURNTSHIVDZCO-UHFFFAOYSA-N	167.7
InChI=1S/C5H11N/c1-6-4-2-3-5-6/h2-5H2,1H3	AVFZOVWCLRSYKC-UHFFFAOYSA-N	395.3
InChI=1S/C5H6O/c6-5-3-1-2-4-5/h1,3H,2,4H2	BZKFMUIJRXWWQK-UHFFFAOYSA-N	208
InChI=1S/C5H9N/c1-5(2,3)4-6/h1-3H3	JAMNHZBIQDNHMM-UHFFFAOYSA-N	251.6
InChI=1S/C4H8/c1-2-4-3-1/h1-4H2	PMPVIKIVABFJJI-UHFFFAOYSA-N	91.1
InChI=1S/C5H7N/c1-6-4-2-3-5-6/h2-5H,1H3	OXHNLMTVIGZXSG-UHFFFAOYSA-N	178.9
InChI=1S/C2H3Cl3/c1-2(3,4)5/h1H3	UOCLXMDMGBRAIB-UHFFFAOYSA-N	120.6
InChI=1S/C3H6O/c1-2-4-3-1/h1-3H2	AHHWIHXENZJRFG-UHFFFAOYSA-N	80.7
InChI=1S/C8H11N/c1-9(2)8-6-4-3-5-7-8/h3-7H,1-2H3	JLTDJTHDQAWBAV-UHFFFAOYSA-N	852.7
InChI=1S/C5H12O/c1-5(2,3)6-4/h1-4H3	BZLVMXJERCGZMT-UHFFFAOYSA-N	370
InChI=1S/C4H9NO/c1-4(6)5(2)3/h1-3H3	FXHOOIRPVKKKFG-UHFFFAOYSA-N	245.1
InChI=1S/C6H5F/c7-6-4-2-1-3-5-6/h1-5H	PYLWMHQQBFSUBP-UHFFFAOYSA-N	171.1
InChI=1S/C6H13N/c1-7-5-3-2-4-6-7/h2-6H2,1H3	PAMIQIKDUOTOBW-UHFFFAOYSA-N	561.5
InChI=1S/C3H7NO/c1-4(2)3-5/h3H,1-2H3	ZMXDDKWLCZADIW-UHFFFAOYSA-N	129.8
InChI=1S/C7H8/c1-7-5-3-2-4-6-7/h2-6H,1H3	YXFVVABEGXRONW-UHFFFAOYSA-N	263.9
InChI=1S/CH2Cl2/c2-1-3/h1H2	YMWUJEATGCHHMB-UHFFFAOYSA-N	31.4
InChI=1S/C3H3Cl3O/c1-2(7)3(4,5)6/h1H3	SMZHKGXSEAGRTI-UHFFFAOYSA-N	264
InChI=1S/C3H6/c1-2-3-1/h1-3H2	LVZWSLJZHVFIQJ-UHFFFAOYSA-N	34
InChI=1S/C4H4S/c1-2-4-5-3-1/h1-4H	YTPLMLYBLZKORZ-UHFFFAOYSA-N	105
InChI=1S/C3H5N/c1-2-3-4/h2H2,1H3	FVSKHRXBFJPNKK-UHFFFAOYSA-N	60.7
InChI=1S/C4H6/c1-3-4-2/h1-2H3	XNMQEEKYCVKGBD-UHFFFAOYSA-N	49.3
InChI=1S/C6H10/c1-5-6(2,3)4/h1H,2-4H3	PPWNCLVNXGCGAF-UHFFFAOYSA-N	255.7
InChI=1S/C6H8O/c7-6-4-2-1-3-5-6/h2,4H,1,3,5H2	FWFSEYBSWVRWGL-UHFFFAOYSA-N	414.6
InChI=1S/C3H4ClN/c1-3(4)2-5/h3H,1H3	JNAYPRPPXRWGQO-UHFFFAOYSA-N	102.3
InChI=1S/C4H7N/c1-4(2)3-5/h4H,1-2H3	LRDFRRGEGBBSRN-UHFFFAOYSA-N	132.2
InChI=1S/C6H12/c1-5-6(2,3)4/h5H,1H2,2-4H3	PKXHXOTZMFCXSH-UHFFFAOYSA-N	337.7
InChI=1S/C4H8/c1-4(2)3/h1H2,2-3H3	VQTUBCCKSQIDNK-UHFFFAOYSA-N	83.7
InChI=1S/C4H6/c1-3-2-4(1)3/h3-4H,1-2H2	LASLVGACQUUOEB-UHFFFAOYSA-N	63.2
InChI=1S/C5H10/c1-2-4-5-3-1/h1-5H2	RGSFGYAAUTVSQA-UHFFFAOYSA-N	192.8
InChI=1S/C2H2Cl2/c1-2(3)4/h1H2	LGXVIGDEPROXKC-UHFFFAOYSA-N	51.8
InChI=1S/C8H7N/c1-2-4-8-7(3-1)5-6-9-8/h1-6,9H	SIKJAQJRHWYJAI-UHFFFAOYSA-N	439.3
InChI=1S/C5H8/c1-2-4-5-3-1/h1-2H,3-5H2	LPIQUOYDBNQMRZ-UHFFFAOYSA-N	135.5
InChI=1S/C6H10/c1-2-4-6-5-3-1/h1-2H,3-6H2	HGCIXCUEYOPUTN-UHFFFAOYSA-N	292.4
InChI=1S/C4H6O2/c5-4-2-1-3-6-4/h1-3H2	YEJRWHAVMIAJKC-UHFFFAOYSA-N	199.5
InChI=1S/C3H4O/c4-3-1-2-3/h1-2H2	VBBRYJMZLIYUJQ-UHFFFAOYSA-N	47.2
InChI=1S/C7H8/c1-2-7-4-3-6(1)5-7/h1-4,6-7H,5H2	SJYNFBVQFBRSIB-UHFFFAOYSA-N	313.7
InChI=1S/C2H5NO2/c1-2-3(4)5/h2H2,1H3	MCSAJNNLRCFZED-UHFFFAOYSA-N	90
InChI=1S/C3H3NO/c1-2-4-5-3-1/h1-3H	CTAPFRYPJLPFDF-UHFFFAOYSA-N	66.3
InChI=1S/C4H4N2/c1-2-5-4-6-3-1/h1-4H	CZPWVGJYEJSRLH-UHFFFAOYSA-N	118.5
InChI=1S/C6H4O2/c7-5-1-2-6(8)4-3-5/h1-4H	AZQWKYJCGOJGHM-UHFFFAOYSA-N	223.6
InChI=1S/C5H10/c1-4-5(2)3/h4H,1-3H3	BKOOMYPCSUNDGP-UHFFFAOYSA-N	162.3
InChI=1S/C2HCl3/c3-1-2(4)5/h1H	XSTXAVWGXDQKEL-UHFFFAOYSA-N	87.1
InChI=1S/C4H6/c1-2-4-3-1/h1-2H,3-4H2	CFBGXYDUODCMNS-UHFFFAOYSA-N	58.1
InChI=1S/C4H5NS/c1-4-2-6-3-5-4/h2-3H,1H3	QMHIMXFNBOYPND-UHFFFAOYSA-N	181.7
InChI=1S/CHCl3/c2-1(3)4/h1H	HEDRZPFGACZZDS-UHFFFAOYSA-N	57.9
InChI=1S/C4H4N2/c1-2-4-6-5-3-1/h1-4H	PBMFSQRYOILNGV-UHFFFAOYSA-N	119.8
InChI=1S/C4H2Cl2O2/c5-2-1-8-4(7)3(2)6/h1H2	ULWRZZDLLPNFEW-UHFFFAOYSA-N	249.2
InChI=1S/C4H4O/c1-3-4(2)5/h1H,2H3	XRGPFNGLRSIPSA-UHFFFAOYSA-N	85.1
InChI=1S/C3H4O/c1-2-3-4/h1,4H,3H2	TVDSBUOJIPERQY-UHFFFAOYSA-N	47.9
InChI=1S/C9H8/c1-3-9-6-4-5-8(2)7-9/h1,4-7H,2H3	RENYIDZOAFFNHC-UHFFFAOYSA-N	479.6
InChI=1S/C6H10/c1-4-5-6(2)3/h1,6H,5H2,2-3H3	OXRWICUICBZVAE-UHFFFAOYSA-N	258.5
InChI=1S/C6H6O3/c7-3-5-1-2-6(4-8)9-5/h1-3,8H,4H2	NOEGNKMFWQHSLB-UHFFFAOYSA-N	474.3
InChI=1S/C9H6O2/c10-8-5-6-11-9-4-2-1-3-7(8)9/h1-6H	OTAFHZMPRISVEM-UHFFFAOYSA-N	701.3
InChI=1S/C10H10O2/c1-12-8-3-4-9-7(6-8)2-5-10(9)11/h3-4,6H,2,5H2,1H3	QOPRWBRNMPANKN-UHFFFAOYSA-N	1319.9
InChI=1S/C10H14O/c1-7(2)9-5-4-8(3)10(11)6-9/h4,9H,1,5-6H2,2-3H3	ULDHMXUKGWMISQ-UHFFFAOYSA-N	1789.5
InChI=1S/C6H6O3/c7-5-2-1-4-3-8-6(5)9-4/h1-2,4,6H,3H2/t4-,6+/m0/s1	HITOXZPZGPXYHY-UJURSFKZSA-N	490.3
InChI=1S/C11H12O/c12-11-8-4-2-6-9-5-1-3-7-10(9)11/h1,3,5,7H,2,4,6,8H2	KWHUHTFXMNQHAA-UHFFFAOYSA-N	1654.9
InChI=1S/C8H8O3/c9-7-5-3-1-2-4-6(5)8(10)11-7/h1-2,5-6H,3-4H2	KMOUUZVZFBCRAM-UHFFFAOYSA-N	1076.9
InChI=1S/C10H12/c1-2-9-7-4-5-8(6-7)10(9)3-1/h1-2,4-5,7-10H,3,6H2	HECLRDQVFMWTQS-UHFFFAOYSA-N	1070.4
InChI=1S/C11H11NO/c1-8-3-4-9-7-10(13-2)5-6-11(9)12-8/h3-7H,1-2H3	NAGJQQFMJKMXJQ-UHFFFAOYSA-N	1911.9
InChI=1S/C15H16O/c1-9-5-4-6-12-7-13-15(10(2)8-16-13)11(3)14(9)12/h4,6-9H,5H2,1-3H3	IQVWMDXKYQHJMP-UHFFFAOYSA-N	4694.5
InChI=1S/C11H11NO3/c1-12-3-2-7-4-9-10(15-6-14-9)5-8(7)11(12)13/h4-5H,2-3,6H2,1H3	WIUVXEAALLSOQN-UHFFFAOYSA-N	2566
InChI=1S/C16H20O4/c1-8-7-10-11(16(4,20)12(8)17)9-5-6-14(10,2)13(18)15(9,3)19/h5-7,9-11,19-20H,1-4H3	SYNMHQWAAMUPDP-UHFFFAOYSA-N	9478.2
InChI=1S/C21H24N2O3/c1-12-16-10-23-8-7-14-13-5-3-4-6-18(13)22-20(14)19(23)9-15(16)17(11-26-12)21(24)25-2/h3-6,11-12,15-16,19,22H,7-10H2,1-2H3	GRTOGORTSDXSFK-UHFFFAOYSA-N	17716.4
InChI=1S/C15H24O/c1-10-8-11(14(2,3)4)13(16)12(9-10)15(5,6)7/h8-9,16H,1-7H3	NLZUEZXRPGMBCV-UHFFFAOYSA-N	5620.6
InChI=1S/C2H4Cl2/c3-1-2-4/h1-2H2	WSLDOOZREJYCGB-UHFFFAOYSA-N	74.6
InChI=1S/C6H14O3/c1-7-3-5-9-6-4-8-2/h3-6H2,1-2H3	SBZXBUIDTXKZTM-UHFFFAOYSA-N	613.7
InChI=1S/C4H10O2/c1-5-3-4-6-2/h3-4H2,1-2H3	XTHFKEDIFFGKHM-UHFFFAOYSA-N	216.9
InChI=1S/C3H7NO/c1-4(2)3-5/h3H,1-2H3/i1D3,2D3,3D	ZMXDDKWLCZADIW-YYWVXINBSA-N	129.1
InChI=1S/C4H8O2/c1-2-6-4-3-5-1/h1-4H2	RYHBNJHYFVUHQT-UHFFFAOYSA-N	233.8
InChI=1S/C4H8O2/c1-3-6-4(2)5/h3H2,1-2H3	XEKOWRVHYACXOJ-UHFFFAOYSA-N	205.8
InChI=1S/C4H8O/c1-3-4(2)5/h3H2,1-2H3	ZWEHNKRNPOVVGH-UHFFFAOYSA-N	146.1
InChI=1S/C2H6O2/c3-1-2-4/h3-4H,1-2H2	LYCAIKOWRPUZTN-UHFFFAOYSA-N	67.3
InChI=1S/C6H14/c1-3-5-6-4-2/h3-6H2,1-2H3	VLKZOEOYAKHREP-UHFFFAOYSA-N	327.2
InChI=1S/C6H15N/c1-4-7(5-2)6-3/h4-6H2,1-3H3	ZMANZCXQSJIPKH-UHFFFAOYSA-N	771.2
InChI=1S/C10H20O/c1-10(2,3)8-4-6-9(11)7-5-8/h8-9,11H,4-7H2,1-3H3/t8-,9+	CCOQPGVQAWPUPE-DTORHVGOSA-N	2194.1
InChI=1S/C6H18N3OP/c1-7(2)11(10,8(3)4)9(5)6/h1-6H3	GNOIPBMMFNIUFM-UHFFFAOYSA-N	5828.8
InChI=1S/C6H4Cl2O/c7-4-1-2-6(9)5(8)3-4/h1-3,9H	HFZWRUODUSTPEG-UHFFFAOYSA-N	415.2
InChI=1S/C7H14O/c1-6-3-2-4-7(8)5-6/h6-8H,2-5H2,1H3/t6-,7-/m1/s1	HTSABYAWKQAHBT-RNFRBKRXSA-N	925.9
InChI=1S/C5H4O2/c6-4-5-2-1-3-7-5/h1-4H	HYBBIBNJHNGZAN-UHFFFAOYSA-N	155.9
InChI=1S/C12H18O/c1-8-6-10(12(3,4)5)7-9(2)11(8)13/h6-7,13H,1-5H3	MEPYMUOZRROULQ-UHFFFAOYSA-N	2435.3
InChI=1S/C6H3ClN2O4/c7-5-3-4(8(10)11)1-2-6(5)9(12)13/h1-3H	OEZJLUBWUDVTSS-UHFFFAOYSA-N	1072
InChI=1S/C5H4ClN/c6-5-3-1-2-4-7-5/h1-4H	OKDGRDCXVWSXDC-UHFFFAOYSA-N	207.9
InChI=1S/H2O/h1H2	XLYOFNOQVPJJNP-UHFFFAOYSA-N	1.9
InChI=1S/C14H13NO2/c1-17-13-7-5-11(6-8-13)14(16)10-12-4-2-3-9-15-12/h2-9H,10H2,1H3	YDDIGUFGIDJEEM-UHFFFAOYSA-N	3025.9
InChI=1S/C2H7ClSi/c1-4(2)3/h4H,1-2H3	YGHUUVGIRWMJGE-UHFFFAOYSA-N	126.2
InChI=1S/C7H12O/c8-7-4-5-1-2-6(7)3-5/h5-8H,1-4H2	ZQTYQMYDIHMKQB-UHFFFAOYSA-N	742.7
InChI=1S/C8H7ClN2/c1-6-2-4-7(5-3-6)8(9)10-11-8/h2-5H,1H3	JQJKGIDVIWRSIT-UHFFFAOYSA-N	1340.3
InChI=1S/C10H4ClNO4/c11-7-8(12(15)16)10(14)6-4-2-1-3-5(6)9(7)13/h1-4H	RCABOJSOTWKUIB-UHFFFAOYSA-N	4514.2
InChI=1S/C7H4Cl2N2/c8-6-3-1-5(2-4-6)7(9)10-11-7/h1-4H	RYYJJENVUDZMCO-UHFFFAOYSA-N	1161.1
InChI=1S/C8H7ClN2O/c1-12-7-4-2-6(3-5-7)8(9)10-11-8/h2-5H,1H3	SXAZXNYWEPKNNS-UHFFFAOYSA-N	1692.3
InChI=1S/C13H9Cl2N3O2/c1-2-20-13(19)10-11-12(15)17-8-5-7(14)3-4-9(8)18(11)6-16-10/h3-6H,2H2,1H3	SXYNVBLQJMDBJL-UHFFFAOYSA-N	7062.9
InChI=1S/C9H5Cl3N2O2S/c1-17(15,16)9-8(12)13-6-2-4(10)5(11)3-7(6)14-9/h2-3H,1H3	VBGHSULJJVTRRE-UHFFFAOYSA-N	3252.8
InChI=1S/C15H10ClNO5/c1-15(2)6-5-7-9(22-15)4-3-8-10(7)14(19)11(16)12(13(8)18)17(20)21/h3-6H,1-2H3	XYPKTISVBNMTAX-UHFFFAOYSA-N	11141.2
InChI=1S/C9H6Cl2N2O2S/c1-16(14,15)9-8(11)12-7-4-5(10)2-3-6(7)13-9/h2-4H,1H3	YBOMNVKTGXETTH-UHFFFAOYSA-N	2883.6
